# Supplementary material for: A human expression system based on HEK293 for the stable production of recombinant erythropoietin
Source: Sci Rep. 2019 Nov 14;9:16768. doi: 10.1038/s41598-019-53391-z (PMC6856173; doi:10.1038/s41598-019-53391-z)
Supplement: Supplementary file 2 — Supplementary File 1 - WT vs KO [file 41598_2019_53391_MOESM2_ESM.xlsx]

## Sheet: Title Page
Supplementary File 1 : WT vs KO Dataset
A human expression system based on HEK293 for the stable production of recombinant erythropoietin
Christine Chin1,+, Justin Bryan Goh1,+, Harini Srinivasan2,3, Kaiwen Ivy Liu3, Ali Gowher3, Raghuvaran Shanmugam3, Hsueh Lee Lim1, Matthew Choo1, Wen Qin Tang1, Andy Hee-Meng Tan1, Terry Nguyen-Khuong1, Meng How Tan2,3,*, Say Kong Ng1,*
1Bioprocessing Technology Institute, Agency for Science, Technology and Research (A*STAR), Singapore; 2School of Chemical and Biomedical Engineering, Nanyang Technological University, Singapore; 3Genome Institute of Singapore, Agency for Science, Technology and Research (A*STAR), Singapore.
+ These authors contributed equally to the work.
* Corresponding authors:
MHT: School of Chemical and Biomedical Engineering, Nanyang Technological University, 62 Nanyang Drive, N1.2-B2-33, Singapore 637459, Singapore. Telephone: 65-65138063, Fax: 65-67947553, Email: mh.tan@ntu.edu.sg
SKN: Bioprocessing Technology Institute, Agency for Science, Technology and Research (A*STAR), 20 Biopolis Way, #06-01, Centros, Singapore 138668, Singapore. Telephone: 65-64070919, Fax: 65-64789561, Email: ng_say_kong@bti.a-star.edu.sg

## Sheet: UPInKO
Gene ID	Gene Symbol	WTAD	WTAD	WTAD	WTAD	WTSU	WTSU	WTSU	WTSU	KOAD	KOAD	KOAD	KOAD	KOSU	KOSU	KOSU	KOSU	log2FoldChange	padj
ENSG00000165175	MID1IP1	15.0185	13.8401	18.4921	25.6224	17.7651	18.4461	20.0139	10.9436	161.617	186.424	181.833	208.088	155.762	175.308	203.439	198.634	-3.29064	1.87e-100
ENSG00000107957	SH3PXD2A	49.4928	47.6164	45.4449	46.8457	26.9369	27.5978	26.6813	26.4462	163.689	183.545	178.973	173.451	159.667	200.751	226.354	195.987	-2.23629	4.9e-59
ENSG00000083520	DIS3	88.4533	79.3581	82.3072	46.4818	46.6454	46.6302	45.5143	78.3242	252.583	272.951	247.324	216.692	127.501	170.281	189.082	180.728	-1.59747	5.73e-36
ENSG00000087269	NOP14	74.4783	76.8806	85.0635	57.3295	46.8106	39.8854	39.6119	50.6001	226.262	181.195	177.244	205.701	117.523	115.151	144.684	154.057	-1.40963	1.11e-34
ENSG00000136997	MYC	22.1367	20.4588	24.1881	10.2413	23.8862	20.1584	20.6338	33.6617	221.455	145.949	126.376	160.331	151.677	104.111	111.262	170.463	-2.68114	8.01e-34
ENSG00000139746	RBM26	120.574	112.768	107.591	71.5462	62.3657	58.9447	53.563	84.3203	245.179	280.182	291.526	210.862	187.309	249.675	260.416	262.342	-1.49519	1.48e-33
ENSG00000187984	ANKRD19P	10.9917	11.3366	10.3937	9.95399	7.3306	8.80809	10.3835	9.50895	51.0109	62.9063	55.7782	72.2876	61.4415	92.7658	141.31	133.34	-2.94433	1.51e-33
ENSG00000159399	HK2	27.6269	27.1406	29.933	14.6541	25.7586	22.9506	24.5666	43.6399	144.421	113.887	134.947	131.327	102.183	96.9087	96.9966	108.748	-1.9969	4.56e-30
ENSG00000108001	EBF3	10.4295	10.2865	11.8706	17.4274	13.7078	16.2587	14.6943	8.07769	76.1928	76.7145	80.7622	87.7886	45.425	58.4559	62.5164	68.1791	-2.33283	8.31e-30
ENSG00000164897	TMUB1	47.6938	54.9268	59.0768	38.5987	42.3364	41.6944	42.6581	57.9576	142.702	140.211	147.777	165.253	92.8629	117.355	165.697	137.478	-1.42362	1.35e-29
ENSG00000005810	MYCBP2	105.316	100.214	84.0099	71.8999	42.2421	31.5123	35.7718	49.7875	304.94	259.487	268.506	176.526	154.9	155.424	151.881	181.512	-1.63727	4.88e-29
ENSG00000264112		37.2585	36.5191	25.4191	27.3226	52.566	40.5263	48.6893	65.4434	89.1222	93.9232	81.8416	92.5399	115.762	164.411	175.147	149.067	-1.41321	2.17e-28
ENSG00000204899	MZT1	35.9883	37.9514	41.7505	19.7169	21.385	23.3692	19.312	40.0383	86.2215	133.606	102.19	102.965	93.761	116.227	159.453	118.233	-1.84038	3.6e-27
ENSG00000095139	ARCN1	203.038	212.062	203.493	174.721	110.229	106.541	112.751	116.649	308.266	357.487	336.082	356.823	222.7	279.06	243.688	278.39	-0.87483	7.69e-26
ENSG00000104722	NEFM	91.1746	88.5697	83.505	63.5371	12.6333	11.8054	12.1311	16.595	2489.32	1463.04	2288.46	1470.35	7478.61	14087.9	15597.5	14316.5	-7.08998	8.36e-26
ENSG00000139800	ZIC5	15.5771	17.1445	16.531	16.7487	7.53848	6.76546	7.12761	5.67964	66.756	135.914	113.635	92.6833	32.2693	39.7561	28.0755	37.9891	-2.42123	4.37e-25
ENSG00000105426	PTPRS	101.733	119.272	114.401	100.394	164.772	166.817	157.082	177.929	177.793	205.793	211.275	216.958	264.219	336.084	370.521	337.606	-0.830052	1.8e-24
ENSG00000136111	TBC1D4	41.3968	46.8573	47.0979	35.7212	39.3719	42.3314	35.164	45.8918	118.96	75.2859	116.189	90.0121	124.672	148.262	176.854	154.799	-1.47113	5.88e-23
ENSG00000145220	LYAR	32.7543	35.1856	38.4309	20.228	24.8566	24.0628	24.0061	35.0099	123.691	81.2843	103.503	94.1618	80.6208	70.7539	90.104	88.5868	-1.56068	8.96e-23
ENSG00000183943	PRKX	3.90833	3.90435	3.99615	1.5982	0.116674	0.137375	0.117901	0.0965109	98.8048	114.528	79.6111	130.96	152.764	230.308	234.992	241.735	-6.54788	9.64e-23
ENSG00000128050	PAICS	239.404	224.918	251.721	159.385	132.627	131.343	119.945	168.654	397.484	526.091	402.396	684.345	332.061	410.006	504.291	588.26	-1.36008	3.55e-22
ENSG00000101849	TBL1X	35.0232	35.2588	35.1939	40.2735	31.8868	39.6961	32.4191	27.4871	176.856	140.995	128.49	164.461	114.264	89.8018	76.7664	108.105	-1.73616	1.22e-21
ENSG00000149150	SLC43A1	9.62842	8.53562	7.68996	5.80521	2.43909	2.63637	2.49659	3.6953	90.2826	56.5352	67.1707	85.5025	36.7575	13.2155	18.883	22.9972	-3.08856	1.52e-21
ENSG00000152192	POU4F1	29.284	30.9798	31.9445	23.6495	25.6416	19.8534	22.5318	28.4281	75.3716	74.2706	79.2115	62.2542	75.2535	68.6206	108.021	99.5675	-1.48855	1.52e-21
ENSG00000088451	TGDS	6.91181	7.88391	8.9973	5.42014	9.32096	8.66122	6.2572	11.1236	35.6205	50.3679	46.6805	50.5111	31.4275	35.1204	40.5175	39.5979	-2.27126	1.9e-21
ENSG00000198885	ITPRIPL1	1.63438	1.75357	1.52412	0.673662	0.0301256	0.0594957	0.0697119	0.0672241	62.9378	37.6285	64.726	35.6109	63.6401	48.4942	45.2548	58.31	-5.82307	2.61e-21
ENSG00000147027	TMEM47	6.99208	5.39746	7.0007	22.5817	7.73812	9.22223	7.70064	1.19036	122.461	121.22	97.6254	126.631	72.8474	41.347	37.7588	53.0755	-3.14554	9e-21
ENSG00000183779	ZNF703	107.763	119.76	138.219	86.8153	157.288	160.644	164.178	184.768	559.502	475.96	491.576	405.346	359.187	415.676	364.211	432.828	-1.56772	1.43e-20
ENSG00000115806	GORASP2	94.6113	93.7421	102.833	82.3187	69.8213	65.4086	65.6902	69.9922	204.104	250.333	203.485	272.007	118.177	140.568	134.166	154.241	-1.08155	1.53e-20
ENSG00000136732	GYPC	0.444592	0.857291	0.752676	0.147971	0.021303	0.0298742	0.013462	0.0552545	41.4289	48.5946	68.933	79.5898	34.8672	29.3713	37.7134	43.7691	-7.1641	9.19e-20
ENSG00000204946	ZNF783	16.6506	19.4738	17.1324	20.7789	19.4832	18.6962	20.0777	15.8202	133.222	96.5445	114.39	101.469	49.4736	49.0941	63.0363	55.1409	-1.99372	1.03e-19
ENSG00000185238	PRMT3	35.6079	33.59	36.219	24.2421	16.1026	16.6002	14.1948	19.0227	100.248	112.901	93.8643	100.276	51.6326	41.0534	38.1599	48.696	-1.49489	1.32e-19
ENSG00000152749	GPR180	22.7337	18.8823	22.6747	20.831	14.1579	14.5071	18.0847	14.9608	63.2392	85.6668	75.386	67.8226	57.5775	49.7496	41.1309	50.2023	-1.64128	2.25e-19
ENSG00000146858	ZC3HAV1L	0.0507893	0.317513	0.169786	0.184755	0.0433919	0.0458818	0.0370281	0.0305897	19.8883	26.1315	21.4087	26.8146	28.3207	28.1512	27.6463	33.3744	-7.0545	2.54e-19
ENSG00000203867	RBM20	34.2029	30.0719	31.9404	30.5869	32.2183	28.4862	29.4726	31.1983	99.1497	98.9385	85.2783	79.0126	70.698	82.4523	64.5173	83.1311	-1.32791	2.93e-19
ENSG00000128714	HOXD13	12.5716	13.5591	15.749	10.617	9.97217	10.1563	9.02821	12.3614	46.9768	44.8171	48.1798	46.3733	34.3304	44.513	41.2658	48.9711	-1.81162	3.36e-19
ENSG00000198879	SFMBT2	19.8331	21.3394	16.1202	18.0572	17.4808	19.2075	19.2496	18.1409	72.6162	75.1991	65.7004	51.398	40.4126	57.026	59.1605	62.4348	-1.60566	3.57e-19
ENSG00000060982	BCAT1	81.5445	73.7419	83.1915	50.8587	32.3824	29.5361	26.6981	46.1699	210.942	173.345	187.448	172.099	105.59	71.5911	83.4934	91.237	-1.29432	4.56e-19
ENSG00000019549	SNAI2	2.26127	2.85259	1.462	3.73447	2.31755	1.44605	1.95934	0.754487	54.4397	48.4421	31.8379	42.4383	25.3114	27.7535	10.9712	37.2575	-4.03112	5.11e-19
ENSG00000153406	NMRAL1	3.15406	3.2922	3.3188	0.959397	0.293704	0.193319	0.191275	0.54711	34.9708	26.2415	35.3533	30.3788	34.3754	30.983	37.4926	39.1985	-4.5251	1.27e-18
ENSG00000160200	CBS	128.475	129.97	115.525	105.658	103.53	94.19	89.4665	118.674	289.996	211.809	364.411	230.292	219.042	212.267	251.645	279.217	-1.12375	2.45e-18
ENSG00000182158	CREB3L2	68.3272	66.5901	67.8876	64.6023	67.1797	64.1608	67.011	65.9017	173.909	170.976	226.661	195.338	135.899	157.052	119.731	145.341	-1.20787	4.22e-18
ENSG00000104980	TIMM44	101.619	110.496	109.276	63.1959	60.1862	57.0603	54.9493	87.9725	272.048	198.6	214.268	243.753	142.297	124.811	168.696	149.292	-1.14203	4.27e-18
ENSG00000149554	CHEK1	61.6013	53.8416	57.119	38.8191	36.9559	36.9984	34.7156	52.6824	116.735	149.725	124.144	115.84	69.6371	86.275	115.695	96.8528	-1.13369	7.27e-18
ENSG00000102471	NDFIP2	57.4127	49.2126	54.1722	28.4162	15.9584	19.2163	15.234	28.8373	90.3969	153.781	106.066	112.481	65.4036	78.7433	82.1486	73.7242	-1.48293	7.56e-18
ENSG00000128283	CDC42EP1	93.6227	103.258	107.429	74.9195	65.4457	57.5369	54.9595	70.6243	488.499	486.007	522.589	493.834	143.156	114.455	171.312	149.6	-1.73603	7.85e-18
ENSG00000078140	UBE2K	93.9513	88.3647	98.1476	77.4373	72.1573	65.8287	61.445	72.3764	184.089	247.476	205.204	210.907	140.358	127.946	123.311	138.099	-1.02563	8.54e-18
ENSG00000083535	PIBF1	19.2412	17.2311	19.3335	12.0072	12.0156	13.4122	13.3082	17.7917	53.5787	49.4677	50.1923	38.357	41.3069	53.4029	71.5288	56.1523	-1.64689	1.12e-17
ENSG00000177551	NHLH2	8.84533	8.07428	9.61125	14.2763	7.786	7.61458	7.64485	3.90982	42.6032	82.049	47.1026	70.7102	37.5665	27.2863	27.0103	35.5672	-2.31284	1.13e-17
ENSG00000103257	SLC7A5	184.248	206.363	198.782	117.61	38.2024	47.2475	39.0274	63.3083	350.146	422.485	418.18	545.346	277.811	147.409	223.102	278.404	-1.69079	1.47e-17
ENSG00000185008	ROBO2	0.312535	0.158207	0.24135	2.15398	2.18504	2.10342	1.90894	0.105546	24.7076	18.8282	24.5727	12.722	40.7319	43.6478	40.9853	52.8972	-4.90604	1.49e-17
ENSG00000164778	EN2	21.6057	27.2392	34.2121	28.813	23.7058	25.5283	18.0292	17.2801	65.2176	79.3804	65.4602	109.125	57.018	85.1998	81.9534	115.268	-1.63491	1.63e-17
ENSG00000225210	DUXAP9	2.04059	1.99079	1.64597	0.43329	0.0337867	0.0984926	0.0438673	0.159155	59.8771	37.3324	37.947	40.1087	39.2903	33.4866	29.8625	26.0734	-5.60887	2.29e-17
ENSG00000006757	PNPLA4	10.3057	7.8876	8.76023	10.2844	5.49164	4.86446	4.71734	3.52028	33.6249	68.6676	43.8875	70.2801	23.1926	23.2177	23.1113	23.2087	-2.3663	2.51e-17
ENSG00000104267	CA2	24.1771	24.7361	23.5143	22.8583	1.54108	2.03204	2.41959	1.65123	87.861	126.117	76.3563	128.005	35.1926	57.029	74.0517	117.04	-3.11078	2.8e-17
ENSG00000119318	RAD23B	233.232	244.566	270.842	193.509	161.624	158.725	159.826	195.363	333.969	375.73	343.702	342.598	320.203	301.318	376.686	350.116	-0.680006	3.14e-17
ENSG00000136628	EPRS	266.148	249.28	265.02	176.246	157.388	151.953	155.421	212.945	674.364	482.768	495.506	523.525	587.857	342.557	395.098	500.074	-1.22981	5.92e-17
ENSG00000152518	ZFP36L2	53.3969	63.9069	64.7929	58.9896	46.5219	45.0527	44.8968	40.4272	116.723	104.233	135.151	108.508	107.886	113.185	108.514	126.434	-1.05109	8.7e-17
ENSG00000165732	DDX21	483.256	472.295	490.22	268.15	250.41	229.127	221.198	374.173	1211.62	1215.85	1146.11	1146.16	485.34	459.344	633.474	652.848	-1.17557	1.06e-16
ENSG00000179262	RAD23A	186.14	208.515	204.81	163.818	194.709	191.454	192.277	203.043	498.307	545.942	537.769	611.377	299.75	322.361	451.378	382.154	-1.10922	1.51e-16
ENSG00000178607	ERN1	14.695	16.931	16.4054	22.2717	18.2258	18.545	20.1596	14.0903	76.3222	75.9542	82.3383	77.1351	46.3548	39.089	51.2018	44.3266	-1.66991	3.24e-16
ENSG00000138111	MFSD13A	9.57794	8.68693	9.85742	5.28376	6.76594	7.18263	8.95073	13.7007	32.6781	34.7859	30.9892	38.8171	27.2441	34.9741	49.8863	38.9673	-1.92399	4.1e-16
ENSG00000164134	NAA15	104.619	108.325	117.873	79.4087	79.987	74.4387	66.5866	87.8729	186.751	222.717	244.027	187.01	115.198	145.164	177.936	195.659	-0.941124	4.99e-16
ENSG00000157778	PSMG3	32.5017	32.9577	37.9143	23.54	26.9826	24.3233	24.1955	37.2335	73.6885	78.1977	83.2783	89.7027	51.7769	63.8696	73.4751	67.1584	-1.18121	7.17e-16
ENSG00000091527	CDV3	176.474	165.125	174.433	95.426	113.467	109.16	98.7457	183.974	331.843	323.853	284.4	253.678	293.78	308.009	339.357	292.624	-1.04419	8.69e-16
ENSG00000170965	PLAC1	2.80925	2.21192	3.0693	2.12821	4.54361	3.5044	3.58154	4.75734	28.2857	35.2374	27.5629	28.9274	19.4366	25.0623	24.7933	19.7049	-2.79605	9.02e-16
ENSG00000205664		0.898862	0.881381	0.950016	0.114852	0.0216402	0.0512992	0.0131907	0.0837912	34.0567	39.2826	36.1152	35.0358	25.8438	36.9079	25.4802	34.5523	-6.31553	1.03e-15
ENSG00000183337	BCOR	203.515	222.549	202.178	195.257	155.489	146.604	154.693	147.643	288.996	546.857	471.98	562.437	235.869	364.575	380.414	402.488	-1.07868	1.24e-15
ENSG00000106829	TLE4	65.9248	65.8223	67.7015	81.1	59.4049	59.2928	65.906	44.0049	121.852	184.846	124.686	130.618	176.786	199.038	174.506	202.759	-1.25513	1.43e-15
ENSG00000006530	AGK	53.2955	50.4925	52.3475	37.2153	48.3471	48.9797	45.4237	62.8456	107.981	127.054	97.3855	114.497	85.4017	97.0744	109.726	107.732	-0.993715	1.61e-15
ENSG00000146963	LUC7L2	43.4782	47.9845	56.8779	36.0703	38.0214	35.9305	36.3903	49.8843	109.468	149.808	122.37	102.067	67.6457	77.7612	101.558	92.1824	-1.15422	2.25e-15
ENSG00000206195	DUXAP8	2.13515	1.71899	2.17055	0.576807	0.050621	0.0891389	0.0733281	0.166372	49.3735	34.5927	36.0471	28.1392	27.6152	21.5378	15.8763	16.2007	-5.01856	2.39e-15
ENSG00000107581	EIF3A	748.834	785.656	826.714	548.485	535.26	473.397	519.651	702.471	1386.89	1128.77	1107.46	1179.5	881.647	982.31	1109.16	1320.28	-0.74058	2.53e-15
ENSG00000142453	CARM1	110.977	118.25	122.015	85.9119	106.821	97.9078	102.312	126.513	210.781	200.739	204.978	266.308	141.53	230.553	292.531	253.051	-0.944941	3.73e-15
ENSG00000162733	DDR2	3.02593	3.06512	2.46137	2.31258	2.16468	0.959845	1.01951	1.87401	11.4307	35.3793	35.0396	31.5846	21.573	22.33	17.7135	26.9747	-3.57724	3.96e-15
ENSG00000244306		1.16389	1.04344	0.941191	0.276955	0.0305418	0.0629298	0.0235717	0.0700897	50.3933	34.8391	31.7801	30.6592	24.6585	27.7265	18.5153	19.0739	-6.12725	5.57e-15
ENSG00000118922	KLF12	39.2549	33.1396	31.6206	35.284	21.4983	24.7169	24.5752	23.237	72.676	81.738	73.6034	57.0405	90.1789	79.4411	75.9197	77.6443	-1.29999	6.42e-15
ENSG00000134759	ELP2	99.8429	91.706	107.113	71.7745	77.8229	77.9038	84.8075	109.537	209.722	148.641	175.903	143.017	165.715	180.979	206.147	211.057	-0.902417	6.84e-15
ENSG00000132612	VPS4A	79.0211	85.8781	82.3438	76.3025	60.493	68.4012	64.5875	65.2795	116.401	160.337	139.896	182.095	106.396	143.879	168.135	169.832	-0.930834	7.22e-15
ENSG00000141076	UTP4	86.4179	89.0623	81.4277	70.9657	40.3881	40.4711	37.9818	42.9774	230.618	162.234	217.888	195.629	96.4182	64.8402	84.4524	95.8157	-1.12649	7.26e-15
ENSG00000147649	MTDH	135.394	134.199	147.763	130.371	69.1727	75.9407	63.9799	63.6449	292.93	286.163	248.332	303.919	145.828	120.264	116.11	132.95	-0.903919	8.49e-15
ENSG00000175287	PHYHD1	0.716637	1.11515	1.38106	0.517872	0.213177	0.217894	0.105993	0.326739	20.111	35.8006	35.2093	73.7877	13.0654	17.3799	28.2425	28.2427	-5.84947	8.6e-15
ENSG00000113196	HAND1	0.827249	0.999357	0.369035	0.935351	1.73461	1.91312	0.84732	1.23473	9.15374	15.5266	10.8752	14.6315	22.5175	38.0153	40.3032	64.3178	-4.41606	8.87e-15
ENSG00000184220	CMSS1	48.1686	42.5433	49.9888	24.1408	29.0474	29.8214	29.3478	53.7302	144.3	203.117	144.193	155.532	78.5329	75.336	105.093	72.7415	-1.53014	1e-14
ENSG00000121481	RNF2	29.3818	32.2699	28.1679	24.4028	18.3139	19.012	16.8671	19.5385	63.8561	81.9125	59.8023	58.5406	49.3783	47.1865	55.0899	57.9509	-1.25895	1.01e-14
ENSG00000152904	GGPS1	42.5161	40.8157	50.1679	48.3102	42.6408	44.8606	37.3491	32.9395	142.306	142.467	142.482	117.117	87.2763	86.6865	67.6785	101.854	-1.26496	1.02e-14
ENSG00000103187	COTL1	51.1262	49.7373	61.0326	25.6211	20.3938	24.5423	23.2889	44.7691	94.8196	124.607	99.9625	160.615	67.5998	120.167	159.466	134.71	-1.61498	1.13e-14
ENSG00000196557	CACNA1H	50.0361	41.6138	40.589	43.4151	65.9876	70.4069	64.9791	59.011	114.233	79.8572	153.898	98.2015	121.19	160.456	257.985	201.774	-1.31532	1.2e-14
ENSG00000187840	EIF4EBP1	59.7496	61.0495	66.0375	42.2491	51.8722	44.6721	39.9028	70.1855	242.674	150.165	210.676	245.1	169.924	84.0519	141.199	132.066	-1.54531	1.3e-14
ENSG00000077713	SLC25A43	0.749869	1.31742	1.05551	0.765291	0.254588	0.196493	0.413526	0.317546	51.9909	24.7646	39.4282	35.6941	26.8796	11.6433	13.6908	15.372	-5.66266	1.33e-14
ENSG00000039123	MTREX	116.908	115.925	117.483	90.2949	74.1528	74.0063	69.519	79.1321	231.008	209.841	189.266	169.884	203.468	169.364	150.056	198.13	-0.973912	1.34e-14
ENSG00000109180	OCIAD1	70.3968	71.4054	70.8265	51.3779	52.6171	53.0653	47.7017	67.1645	122.722	183.576	131.735	140.474	94.3711	103.103	119.818	110.823	-0.958124	1.74e-14
ENSG00000035928	RFC1	108.349	116.87	116.188	82.876	81.4022	79.9101	82.9696	104.575	155.355	219.834	179.409	209.227	155.609	153.929	171.389	171.148	-0.78093	1.8e-14
ENSG00000118816	CCNI	205.29	204.672	209.504	135.15	138.937	147.487	143.126	210.925	265.096	395.179	268.437	346.584	311.584	338.097	406.802	395.9	-0.874186	1.82e-14
ENSG00000173705	SUSD5	29.6561	32.0601	31.5235	11.4612	6.45006	6.15293	5.0635	13.9833	57.4595	76.8442	69.9965	80.968	33.6008	39.7568	40.7809	49.7469	-1.74038	1.86e-14
ENSG00000109534	GAR1	25.2154	26.439	32.7419	18.3482	22.8863	17.5653	15.7808	26.7282	77.2579	114.282	96.7904	97.1923	37.1512	42.2741	58.0771	53.6317	-1.49231	2.03e-14
ENSG00000147419	CCDC25	30.0488	28.212	33.7172	23.4261	30.9532	28.1648	28.0743	38.7913	74.2113	84.6187	74.8135	77.0382	61.7024	60.3871	68.5649	67.1091	-1.14211	2.29e-14
ENSG00000055130	CUL1	88.4312	84.3386	99.8548	88.8979	73.7507	77.5319	76.0303	66.3492	217.643	224.287	183.651	281.743	157.663	137.521	139.442	143.682	-1.06569	2.48e-14
ENSG00000004961	HCCS	33.7497	38.6957	39.9037	27.0124	14.7604	15.9287	12.6366	17.5707	75.5535	101.713	73.5894	76.3748	29.5982	48.0044	52.3109	47.565	-1.26029	2.51e-14
ENSG00000105281	SLC1A5	391.225	421.192	439.687	342.711	328.311	315.455	310.961	382.106	826.893	721.839	623.739	792.18	633.673	497.51	560.716	646.742	-0.76147	2.93e-14
ENSG00000133706	LARS	261.99	256.921	275.689	239.62	197.07	170.731	201.11	198.277	610.046	541.202	439.722	584.289	372.024	307.505	312.074	424.423	-0.886503	3.38e-14
ENSG00000149532	CPSF7	163.965	159.715	158.995	116.573	82.8032	82.7022	92.1871	104.825	277.273	303.004	266.729	286.642	119.34	141.498	170.73	163.703	-0.739561	4.42e-14
ENSG00000165556	CDX2	4.33302	4.08319	5.39953	2.91742	7.21545	5.67139	6.61171	8.45023	17.3939	23.5695	22.9654	30.8147	16.1542	38.317	42.7433	47.3682	-2.32699	5.05e-14
ENSG00000180891	CUEDC1	33.1314	35.9961	40.5541	39.0053	26.9696	26.5858	27.9377	22.9012	69.3111	86.0164	77.261	92.2916	45.4808	85.9076	94.7201	77.05	-1.20881	5.76e-14
ENSG00000104231	ZFAND1	28.6817	27.7914	27.7765	13.1421	16.1803	19.4897	16.8537	37.9798	78.2793	66.1955	82.8776	68.8928	60.8513	48.5457	65.9507	59.1304	-1.4109	5.77e-14
ENSG00000133315	MACROD1	24.3348	22.885	27.2685	18.0451	40.0988	33.7475	37.9937	54.2983	50.8608	69.8058	65.3295	75.7828	62.0224	93.8025	122.478	109.268	-1.235	5.78e-14
ENSG00000136938	ANP32B	350.061	399.451	440.183	254.892	290.063	291.561	274.508	440.282	620.433	659.572	518.146	592.8	592.908	614.549	841.642	787.713	-0.8363	5.84e-14
ENSG00000152193	RNF219	17.4578	16.087	17.3783	11.6476	7.83665	7.73193	6.94588	9.50108	55.6806	55.9742	56.9475	30.4774	34.2407	30.07	28.7958	37.8265	-1.73007	5.89e-14
ENSG00000184515	BEX5	0.898898	0.879889	1.07514	0.135137	0.111129	0.0489327	0.0563684	0.405802	39.7851	42.4693	19.0804	31.7963	9.38067	13.6113	11.9552	9.24232	-5.56358	9.06e-14
ENSG00000183098	GPC6	18.5052	18.3011	21.4288	18.8755	14.351	15.5395	13.6221	14.8835	45.5899	54.253	46.5594	53.1855	42.9268	45.0998	40.1747	42.1878	-1.35459	9.48e-14
ENSG00000130751	NPAS1	13.8383	13.2563	13.0415	5.99854	12.357	13.1296	9.59978	27.1501	41.3339	26.2045	38.5117	37.4819	38.0253	53.7749	73.1034	68.3056	-1.68312	1.1e-13
ENSG00000135111	TBX3	21.2173	22.4115	20.679	35.1521	22.592	22.6488	22.729	10.8594	63.7099	84.4592	68.1188	71.9137	59.7934	79.9948	53.8172	112.266	-1.62037	1.38e-13
ENSG00000139514	SLC7A1	211.248	235.444	214.217	154.006	86.6962	94.6158	88.2326	124.699	457.383	669.632	541.08	677.661	251.737	159.14	174.869	223.165	-1.21097	1.43e-13
ENSG00000141425	RPRD1A	125.038	121.725	119.514	95.5801	114.465	114.608	113.235	145.734	254.033	331.959	271.168	267.276	184.638	186.002	234.676	222.198	-0.927241	1.5e-13
ENSG00000173145	NOC3L	58.0262	46.1628	54.434	39.2285	38.2377	35.1235	33.5617	41.2054	163.396	145.117	127.254	111.247	75.7457	63.4046	73.4708	86.8432	-1.17426	1.64e-13
ENSG00000113845	TIMMDC1	39.0603	31.8147	33.2413	30.8804	20.2972	24.129	22.0153	22.7435	101.742	122.686	94.8749	100.653	64.5461	42.9025	43.5493	45.2888	-1.34206	2.01e-13
ENSG00000249859	PVT1	19.7519	19.5998	20.4798	11.9856	7.06442	8.9965	6.53918	13.0671	35.4014	54.9101	36.3335	48.5494	31.7125	37.8187	55.8669	49.3291	-1.62665	2.14e-13
ENSG00000175414	ARL10	29.6646	28.8006	27.1425	37.0824	28.5665	26.0358	29.6516	23.0295	70.0438	61.8022	48.896	55.3944	91.8597	106.454	93.4798	108.644	-1.32031	2.51e-13
ENSG00000179431	FJX1	22.2899	22.7318	29.3192	18.2559	3.37494	4.63105	2.73666	3.41883	71.7643	88.8084	62.2375	80.6247	33.6937	21.4341	11.7428	26.4135	-1.96788	2.52e-13
ENSG00000013374	NUB1	92.4558	83.4989	99.0382	62.32	73.9414	74.3355	72.1879	102.358	199.63	206.63	188.383	189.443	116.365	131.01	159.621	147.207	-0.916246	2.93e-13
ENSG00000171490	RSL1D1	195.952	181.817	221.204	126.635	119.19	118.393	105.822	157.322	274.302	354.259	347.676	402.564	182.005	228.248	321.911	311.34	-0.894301	3.4e-13
ENSG00000033050	ABCF2	114.706	113.366	112.499	102.285	63.4527	64.296	60.3861	58.9763	347.424	213.088	236.213	270.822	139.572	109.456	111.982	151.454	-1.08445	3.41e-13
ENSG00000184867	ARMCX2	4.58878	5.40514	4.1278	3.64724	1.9765	1.40091	1.53351	1.92161	18.0797	42.9205	23.9943	29.4235	16.1855	41.7689	15.4826	20.1619	-2.99638	3.99e-13
ENSG00000170448	NFXL1	23.7739	22.7763	23.7415	15.8364	19.467	17.0365	20.3125	27.926	66.4931	60.3474	61.3056	59.3689	53.2614	43.9052	44.6366	49.9278	-1.2644	4e-13
ENSG00000128059	PPAT	59.2912	55.98	63.9777	39.9799	50.7626	47.5681	39.8301	64.474	100.474	119.742	95.2291	124.606	95.1571	87.6255	111.546	132.008	-0.943744	4.25e-13
ENSG00000131732	ZCCHC9	18.0034	20.2076	18.1255	19.3195	14.015	15.4001	15.6777	12.8307	49.9459	64.1066	55.463	47.9846	37.6234	34.5395	35.9419	38.7562	-1.36282	4.41e-13
ENSG00000056998	GYG2	1.64456	1.44737	1.43316	0.490904	0.0530763	0.0619697	0.0301417	0.0740396	36.1607	23.1762	21.4251	16.2979	54.0292	48.0508	22.2321	30.2483	-5.85423	4.53e-13
ENSG00000114686	MRPL3	117.827	115.304	138.289	57.1804	67.8059	66.5336	62.4732	126.228	283.369	330.6	278.853	325.959	149.898	172.384	204.122	162.007	-1.22571	5.8e-13
ENSG00000164163	ABCE1	102.346	98.4981	103.227	57.6033	55.7855	58.0843	55.7058	83.8405	149.901	235.501	186.289	219.584	104.066	110.545	152.631	154.35	-0.997762	6.77e-13
ENSG00000107949	BCCIP	98.6893	100.538	110.098	71.3132	55.1563	58.6498	50.7818	66.726	168.654	157.916	141.629	148.691	107.236	114.051	125.916	138.351	-0.77431	8.2e-13
ENSG00000143575	HAX1	72.1327	63.3577	67.5972	51.628	53.2887	54.3643	46.3271	67.005	166.405	180.334	162.713	242.072	116.326	87.7549	106.098	111.581	-1.17269	8.2e-13
ENSG00000111321	LTBR	3.59031	3.49446	3.14125	4.20607	1.97555	1.26253	2.79491	1.53443	11.1461	30.8513	31.0468	46.5809	8.61726	21.815	22.7442	30.153	-3.1218	8.88e-13
ENSG00000138382	METTL5	26.6369	24.4046	29.4032	20.9762	21.036	21.3725	18.371	24.1497	52.0496	60.6351	56.6026	49.1726	52.956	49.6756	61.1632	57.0879	-1.15625	8.88e-13
ENSG00000005812	FBXL3	54.6983	56.2484	66.1074	30.4129	22.8335	24.2402	21.384	41.6065	105.759	146.08	117.193	85.3769	69.4072	95.1372	135.684	92.093	-1.37143	9.32e-13
ENSG00000048828	FAM120A	171.13	171.596	177.736	147.525	121.085	126.408	124.704	126.013	288.967	256.228	235.8	277.475	184.92	207.298	207.447	239.824	-0.610233	9.96e-13
ENSG00000145703	IQGAP2	13.2296	15.2505	15.5292	23.115	16.4704	14.4154	13.973	7.29439	45.117	81.9136	40.6641	57.5704	38.4653	37.2798	43.8667	61.9544	-1.67969	1.23e-12
ENSG00000163684	RPP14	31.0103	28.4996	29.5089	25.3047	25.2124	22.4389	22.1795	27.005	81.9573	91.1789	80.3193	79.8487	44.3001	51.4594	39.5442	53.03	-1.19825	1.24e-12
ENSG00000187742	SECISBP2	86.4173	82.5702	80.7274	67.3295	67.5349	74.951	77.0501	92.1002	150.889	149.55	148.537	135.967	114.113	126.969	142.874	144.549	-0.728927	1.64e-12
ENSG00000158234	FAIM	25.1595	24.4028	26.9278	11.7695	8.18851	8.97389	8.13959	15.5233	60.4274	79.8989	54.9297	61.8224	27.6225	28.5781	32.2993	24.4077	-1.44318	1.69e-12
ENSG00000166888	STAT6	12.8502	16.4004	12.9228	14.411	8.91976	9.11231	10.742	9.83876	30.9216	26.0723	30.4397	31.3318	39.2636	48.277	51.3426	51.4016	-1.569	2.03e-12
ENSG00000110696	C11orf58	191.364	179.532	208.846	165.522	89.4164	85.2093	78.1074	89.4742	275.788	495.906	286.677	373.103	169.775	174.955	164.523	191.337	-0.893432	2.28e-12
ENSG00000134480	CCNH	37.7466	31.156	39.2529	20.1438	24.8658	22.2633	19.3945	38.6656	80.2291	90.4884	65.8238	83.1429	52.4017	54.0997	66.5538	56.7631	-1.1439	2.7e-12
ENSG00000164241	C5orf63	0.984115	1.08189	0.979455	0.338799	0.0825715	0.25141	0.167107	0.348765	28.0553	27.0283	23.2315	15.4487	24.5345	17.3702	14.6599	18.7767	-5.6603	2.83e-12
ENSG00000184743	ATL3	28.6294	27.8036	28.4644	38.1258	13.3369	13.6958	13.6846	9.62223	63.2219	69.306	64.5236	69.638	40.5361	33.6591	40.9921	41.5228	-1.23043	2.88e-12
ENSG00000133142	TCEAL4	75.4386	77.0467	93.5285	69.1771	60.3176	58.2523	58.8797	66.4658	158.628	210.729	133.27	193.634	92.082	125.804	109.534	120.075	-0.927538	2.92e-12
ENSG00000160049	DFFA	135.2	140.717	146.733	91.8731	105.201	104.814	107.185	162.401	191.134	216.161	260.153	223.945	200.24	243.748	329.428	366.35	-0.923646	3.2e-12
ENSG00000206557	TRIM71	0.784657	0.226204	0.43993	0.518765	3.18533	1.52195	2.24724	2.80709	6.26613	12.1063	10.0317	8.752	15.5733	27.5343	39.2086	35.6433	-3.56696	3.55e-12
ENSG00000165655	ZNF503	29.7686	28.0479	30.396	46.8378	52.14	59.0062	57.244	29.0258	140.07	257.04	144.323	191.673	91.7407	140.23	119.485	181.244	-1.80244	3.59e-12
ENSG00000037757	MRI1	42.1066	44.1066	36.5259	28.1128	27.0525	28.3382	27.7528	38.1183	61.3433	60.2178	63.4015	76.1023	67.6269	84.6636	107.643	98.0121	-1.07628	4.46e-12
ENSG00000183010	PYCR1	18.6633	16.1505	14.3308	13.5058	76.1954	76.7266	74.7467	109.437	188.223	140.716	204.932	187.662	196.614	150.762	255.99	214.287	-2.22737	5.04e-12
ENSG00000114491	UMPS	38.5647	39.6017	42.385	32.2939	25.7663	21.469	21.5201	25.2659	133.968	125.974	119.542	85.5724	51.4053	45.2739	43.3886	48.5752	-1.26381	5.59e-12
ENSG00000132164	SLC6A11	5.01076	3.66688	5.24495	1.57576	2.2952	2.58287	2.36993	7.53753	24.503	18.4262	20.7094	25.5416	17.6819	19.1996	20.0864	19.0091	-2.3326	7.06e-12
ENSG00000163257	DCAF16	55.7825	53.4773	59.2594	52.1565	37.193	38.0723	36.4067	38.3042	106.272	103.264	92.3565	79.7453	101.233	104.774	81.0069	108.631	-0.993802	7.06e-12
ENSG00000221955	SLC12A8	0.582436	0.174342	0.355964	0.149979	0.248945	0.329986	0.0438872	0.292416	13.1337	9.23466	13.8199	11.2342	12.0327	11.9221	15.7602	11.3918	-5.59588	7.67e-12
ENSG00000188883	KLRG2	3.0876	2.50853	4.82205	2.52583	4.43288	5.11202	4.78498	6.05236	22.1085	16.6357	17.4016	34.9784	25.7989	20.2699	22.2711	22.1711	-2.31869	8.7e-12
ENSG00000101928	MOSPD1	15.4265	13.6856	11.6598	16.9411	10.1519	9.409	9.06105	6.77361	65.8943	95.3751	66.2843	89.9841	26.811	18.3899	18.4257	20.4397	-1.87376	9.45e-12
ENSG00000122218	COPA	290.74	277.478	285.469	281.076	211.808	190.575	218.121	200.656	407.697	528.371	466.646	577.457	403.673	348.795	319.476	409.06	-0.729954	1.34e-11
ENSG00000132603	NIP7	39.7435	36.872	37.8075	30.5759	22.4951	21.2442	25.4454	25.7326	67.6312	96.1708	74.4683	91.0622	38.0962	46.0544	54.6446	58.0092	-1.03959	1.43e-11
ENSG00000157426	AASDH	9.85463	9.0684	8.14041	10.0134	6.77841	7.5713	7.90368	6.10098	29.7929	42.4276	32.3315	41.9284	22.4745	20.3774	18.4086	30.0325	-1.73935	1.46e-11
ENSG00000113407	TARS	287.342	291.135	338.112	262.511	177.084	164.185	170.441	185.313	715.885	713.17	608.915	620.216	343.582	222.786	311.78	309.78	-0.889948	1.56e-11
ENSG00000170854	RIOX2	22.4509	22.9831	21.9349	15.5247	14.6139	13.6152	14.0144	17.6193	98.6839	61.0451	69.5557	64.0523	47.258	32.9448	36.6797	29.3804	-1.49421	1.77e-11
ENSG00000174080	CTSF	0.503993	0.304352	0.277611	0.456917	0.0309262	0.0858777	0.0586513	0.0362655	9.86086	10.4495	8.89932	10.6696	10.6711	12.8236	16.0469	12.2787	-5.49314	1.93e-11
ENSG00000116761	CTH	6.74618	6.00708	7.13151	5.17075	4.53509	4.00273	6.67711	6.4388	51.6651	54.5113	48.5703	58.5842	27.6996	10.0836	11.7131	17.1095	-2.37098	2e-11
ENSG00000140374	ETFA	129.777	131.955	155.369	99.0385	105.377	101.42	102.657	134.01	207.78	344.92	211.509	357.223	173.965	213.495	231.287	226.757	-0.931202	2.05e-11
ENSG00000151576	QTRT2	43.5246	42.25	39.5052	26.7416	22.6201	22.2633	22.9852	31.0757	121.773	112.476	97.6893	76.0001	64.1971	52.0715	46.8709	51.2311	-1.20303	2.14e-11
ENSG00000141867	BRD4	171.316	199.75	194.059	161.778	166.549	152.19	169.832	169.155	343.853	281.941	337.053	278.349	214.387	267.053	342.028	286.962	-0.662339	2.28e-11
ENSG00000117174	ZNHIT6	55.289	51.086	53.1663	53.6828	40.4505	40.3455	41.1085	37.5561	123.481	125.991	122.302	106.598	65.7633	59.0596	73.2308	96.6098	-0.947453	2.53e-11
ENSG00000110619	CARS	95.3662	90.0441	98.7313	69.6996	38.0573	45.7147	45.7536	59.4232	241.645	199.763	173.297	187.846	122.582	70.8052	95.3893	95.4443	-1.03161	2.53e-11
ENSG00000165934	CPSF2	64.0108	62.9685	65.8348	68.8471	52.1425	51.907	51.1453	41.3563	138.63	144.774	145.391	150.739	110.488	85.3672	75.9842	110.661	-0.967203	2.62e-11
ENSG00000043039	BARX2	2.98555	3.92509	4.08061	5.3219	1.93106	1.43583	1.27835	0.74409	23.3835	16.7529	20.953	25.0465	14.4223	11.0048	13.0615	16.2042	-2.68084	2.66e-11
ENSG00000134684	YARS	268.99	275.114	270.951	209.483	211.981	196.435	224.107	280.026	564.175	646.057	687.606	690.379	379.133	268.691	456.271	487.298	-0.978212	2.82e-11
ENSG00000131711	MAP1B	134.068	136.878	128.385	170.923	182.866	152.49	194.326	135.705	295.97	282.131	278.398	250.974	428.648	339.049	313.799	411.704	-0.961044	3.29e-11
ENSG00000156925	ZIC3	0.262709	0.284884	0.5231	0.728091	0.575357	0.281703	0.454036	0.193542	12.2148	6.75457	11.5054	17.9848	22.7623	11.2611	34.6425	49.6023	-5.51582	3.4e-11
ENSG00000146918	NCAPG2	159.74	152.524	159.6	125.181	107.527	110.958	98.9714	124.527	234.359	341.921	257.157	236.54	184.857	181.187	181.964	204.075	-0.711807	3.62e-11
ENSG00000168917	SLC35G2	9.4448	10.4278	10.8229	8.201	5.45857	5.24133	5.87955	6.60836	32.9423	57.6838	43.2024	34.0583	17.917	17.4134	16.4941	15.942	-1.8352	4.08e-11
ENSG00000143631	FLG	1.06479	0.745722	0.491421	1.06311	0.0261269	0.177854	0.136924	0.0443092	27.9505	29.5989	18.6429	25.6208	6.14212	3.18927	1.50036	1.06504	-4.64564	4.93e-11
ENSG00000065911	MTHFD2	138.213	139.318	157.81	102.923	117.243	108.667	108.656	169.37	221.99	218.127	205.727	251.289	327.921	207.501	294.056	310.57	-0.872429	5.76e-11
ENSG00000205663	FAM239B	1.73563	1.5627	1.37691	0.239786	0.0376959	0.078622	0.0422697	0.19243	19.4518	17.1763	16.8813	16.5086	19.2325	18.4206	14.2716	25.9981	-4.79079	6.1e-11
ENSG00000163811	WDR43	106.287	102.688	105.184	82.8426	63.7708	59.6359	56.5171	65.2178	199.747	160.911	165.285	147.667	107.531	102.46	117.854	146.209	-0.757106	6.32e-11
ENSG00000117523	PRRC2C	543.598	515.766	456.807	453.19	349.565	275.894	350.368	362.681	735.58	673.919	668.654	692.798	499.311	514.303	685.59	700.015	-0.562788	6.44e-11
ENSG00000104325	DECR1	5.92308	5.6506	6.52153	4.63876	2.6985	3.00776	3.41249	3.36695	27.5834	38.1279	22.6184	32.4163	17.4409	12.5697	9.9799	11.3124	-2.17567	6.58e-11
ENSG00000174749	FAM241A	16.3337	17.4116	19.8316	17.919	12.3911	12.2673	10.0277	9.501	40.5162	50.9648	46.0652	45.9272	26.306	27.4752	28.005	38.3037	-1.31288	7.7e-11
ENSG00000165512	ZNF22	0.940445	1.76187	0.767899	0.630644	1.22947	1.13255	0.474374	1.49539	27.9747	22.7587	22.9369	15.6159	15.7974	8.57353	7.28482	10.2698	-3.97363	7.93e-11
ENSG00000171160	MORN4	12.9283	13.1124	13.9165	12.6775	16.1548	20.8177	18.6503	20.2999	41.1959	56.1251	40.0821	52.0432	35.2949	41.6042	38.7257	40.8754	-1.32322	9.1e-11
ENSG00000090263	MRPS33	25.3934	21.8677	24.1654	21.2999	22.8716	20.0866	21.2256	23.5915	53.3134	78.2328	57.4314	73.718	44.315	40.0691	44.2431	45.3642	-1.16579	1.11e-10
ENSG00000147041	SYTL5	14.7353	14.2315	13.8559	30.8304	2.21105	2.7049	3.07	0.794046	73.8386	381.088	194.512	236.906	1.86594	11.4202	10.0025	15.483	-2.99339	1.14e-10
ENSG00000179348	GATA2	34.0682	39.8987	46.3025	22.8067	12.3326	13.1866	14.4181	20.6696	91.9438	204.171	223.482	147.474	20.6497	36.2861	60.8501	34.9653	-1.75051	1.14e-10
ENSG00000153015	CWC27	49.9599	46.545	49.8285	27.7679	30.2326	28.9883	27.1121	47.02	80.729	107.922	83.127	78.9867	61.6816	66.2663	81.2443	69.8668	-0.946	1.17e-10
ENSG00000129911	KLF16	12.8745	19.4001	19.8422	11.8574	10.5481	10.483	11.1077	14.051	39.3044	29.8228	40.1935	48.9095	25.9023	33.5123	57.6577	39.9786	-1.43015	1.44e-10
ENSG00000091483	FH	55.7323	54.2958	59.4784	42.4964	26.5349	29.934	27.6997	36.2782	84.6567	110.437	74.0344	110.956	61.7044	62.9651	71.6827	73.3589	-0.89564	1.49e-10
ENSG00000213468	FIRRE	4.54757	2.20443	3.30579	1.37593	0.75367	1.12994	0.965951	2.08005	34.9765	17.0349	19.8356	21.3184	16.1226	8.48504	8.60347	12.379	-3.05046	1.53e-10
ENSG00000151292	CSNK1G3	49.6006	45.2705	50.7322	40.3112	32.2779	34.9381	35.974	36.881	86.2234	95.0343	88.7136	78.0423	60.5852	65.0912	74.37	72.1747	-0.837652	1.67e-10
ENSG00000253729	PRKDC	738.846	712.876	631.903	607.16	410.613	323.692	373.977	439.907	980.099	923.726	934.384	972.068	594.815	560.29	612.876	754.986	-0.505114	1.67e-10
ENSG00000145216	FIP1L1	49.307	54.8056	58.7514	40.1634	41.8191	43.62	40.4668	57.0444	140.141	170.016	140.185	203.389	59.6642	79.3385	84.812	103.671	-1.18458	1.85e-10
ENSG00000130299	GTPBP3	94.4497	107.452	109.286	57.2866	86.6951	75.9865	76.9529	130.393	177.386	140.72	165.426	217.114	142.125	195.373	244.27	202.957	-0.914249	1.89e-10
ENSG00000104369	JPH1	20.4207	17.7092	18.8319	13.9477	20.9498	18.7879	18.947	25.1631	63.4838	45.9874	47.8071	50.781	57.3685	44.3563	36.5454	49.2297	-1.26003	2.1e-10
ENSG00000186687	LYRM7	27.8592	26.2451	28.895	31.3216	24.1359	21.9205	20.8069	16.2891	67.215	57.5785	62.2472	59.7918	61.3605	45.708	44.3178	53.3244	-1.10822	2.17e-10
ENSG00000169139	UBE2V2	50.6897	49.851	55.1984	37.749	42.6099	39.5937	34.6047	47.592	94.3382	140.924	107.368	100.253	64.0002	73.3518	75.5534	79.6536	-0.923497	2.26e-10
ENSG00000170265	ZNF282	96.5142	101.315	100.951	64.8854	75.5355	74.3773	75.1687	105.991	158.98	141.442	136.646	145.725	120.988	152.622	170.509	150.315	-0.667251	2.52e-10
ENSG00000198585	NUDT16	51.5989	43.9899	43.9632	26.4003	44.9999	39.5737	44.4414	74.7317	85.8963	77.2283	72.8953	52.8708	125.831	143.103	146.825	131.384	-1.03946	2.54e-10
ENSG00000245937	LINC01184	5.14557	5.89385	5.71273	8.25886	8.2092	5.58907	7.53631	4.37691	32.6027	48.5818	36.9013	56.6156	20.3745	13.967	15.9147	18.6196	-2.07703	2.57e-10
ENSG00000138303	ASCC1	26.7227	23.4519	26.8925	22.1221	16.7791	18.725	21.2206	20.2469	45.7717	76.2896	54.9908	54.4846	40.6884	43.9464	42.0745	48.3868	-1.11343	2.59e-10
ENSG00000188243	COMMD6	23.4225	27.3491	25.0151	13.6607	29.0407	25.0982	23.1109	52.3985	42.3126	39.2251	38.5982	53.9875	68.9432	93.5883	126.889	97.4797	-1.2071	2.72e-10
ENSG00000196305	IARS	402.147	378.889	388.071	404.553	299.244	293.289	310.435	265.181	1672.33	1379.77	1439.29	1814.87	836.735	395.537	448.902	664.685	-1.41791	2.72e-10
ENSG00000158296	SLC13A3	0.122209	0.34135	0.074148	0.798749	0.193374	0.397453	0.451397	0.0463647	7.77108	20.4795	22.3096	19.7618	5.74747	6.6476	4.03992	6.1902	-5.32186	2.99e-10
ENSG00000107485	GATA3	17.7299	21.3134	19.6357	29.0855	23.0911	22.314	26.2039	14.048	54.19	84.8864	77.9087	76.2877	33.559	45.8202	48.92	54.0083	-1.32544	3.68e-10
ENSG00000144827	ABHD10	26.298	23.9996	26.9135	18.0373	19.2738	20.7358	16.6375	26.7728	77.9957	116.045	75.9143	68.2524	50.9356	46.1782	37.9859	37.023	-1.37515	3.71e-10
ENSG00000132541	RIDA	4.22036	5.41479	6.12531	5.57206	4.6796	3.65673	3.61315	2.98921	19.4718	33.3094	18.7496	31.7745	14.8334	14.3503	14.8076	17.6816	-2.05905	4.34e-10
ENSG00000160284	SPATC1L	0.66207	0.587491	0.616081	0.159863	0.466395	0.335122	0.298137	1.30444	12.2162	10.4154	12.4642	11.4113	13.3052	19.9773	26.1629	23.0813	-4.84189	4.96e-10
ENSG00000134758	RNF138	61.8796	54.4718	59.8712	44.4933	51.9074	52.8481	47.3188	67.9039	113.523	113.005	118.572	95.5097	89.7884	80.6594	103.905	101.086	-0.798715	5.11e-10
ENSG00000148803	FUOM	0.652707	0.784077	1.75484	0.511352	0.48955	0.447653	0.62119	0.940929	9.34929	8.80875	14.4905	8.88651	11.8035	21.1133	27.9543	19.4209	-3.96481	6.19e-10
ENSG00000109519	GRPEL1	39.9536	41.5945	40.9557	28.3864	26.1857	25.7905	22.0584	32.3172	83.8075	72.6537	66.9599	87.7698	46.3213	47.5623	57.1365	56.9399	-0.927826	6.38e-10
ENSG00000097046	CDC7	71.4153	67.6677	68.9049	50.6568	68.4298	59.2296	57.8812	80.1365	90.8605	168.284	129.602	133.084	98.9621	114.569	128.42	152.932	-0.85697	6.85e-10
ENSG00000104687	GSR	64.9318	68.1858	71.9464	78.4969	84.598	81.3642	83.887	68.8972	124.828	128.727	141.73	149.544	109.599	127.777	153.497	153.519	-0.751487	7.53e-10
ENSG00000189046	ALKBH2	20.1538	22.2089	22.2421	15.0268	16.9299	19.2329	15.5396	23.4287	64.3054	48.5895	53.7263	67.351	36.2799	31.9805	38.2628	39.1625	-1.19224	8.26e-10
ENSG00000133884	DPF2	90.9677	94.0111	100.791	61.4411	55.2949	58.9844	64.2825	89.8382	145.714	170.626	147.212	156.743	84.53	119.642	150.208	124.447	-0.746289	8.6e-10
ENSG00000136122	BORA	13.2764	14.5447	11.1269	6.99991	7.29475	7.51077	8.31083	13.2064	34.7428	26.2697	34.1665	17.4256	31.637	34.6611	46.4798	31.5504	-1.54835	9.4e-10
ENSG00000121892	PDS5A	140.855	149.144	157.244	136.153	94.6339	97.0314	88.5449	91.9462	209.446	213.053	201.657	200.165	156.138	156.567	166.483	199.061	-0.572803	9.59e-10
ENSG00000181873	IBA57	36.2231	33.7538	31.6399	28.4026	33.8855	34.4505	34.4264	41.2206	89.6457	83.5942	64.727	67.0159	46.6007	67.7325	78.8325	69.9278	-0.960359	9.92e-10
ENSG00000154174	TOMM70	92.1085	91.3509	102.895	52.0633	63.3836	60.9918	58.1294	104.505	168.939	173.41	145.579	111.914	175.241	169.817	186.515	148.921	-0.953822	1.06e-09
ENSG00000118707	TGIF2	38.009	39.6616	41.2881	34.7524	36.4492	37.0849	30.9191	37.6307	90.9416	63.6115	98.8246	65.6639	60.6238	69.3177	76.8771	75.5676	-0.930396	1.09e-09
ENSG00000115844	DLX2	50.169	53.3758	58.9972	37.2036	29.0647	28.973	27.7751	33.5832	69.9584	80.1183	89.0658	76.5504	77.4888	110.7	139.688	143.279	-1.20165	1.15e-09
ENSG00000123213	NLN	49.5075	45.3585	49.8685	35.7842	46.85	41.2914	37.8205	49.9756	92.688	72.9928	79.0618	95.0929	77.2204	76.5989	81.6953	93.0404	-0.810714	1.17e-09
ENSG00000138363	ATIC	171.204	161.537	159.427	109.686	102.766	102.279	108.377	142.158	315.586	308.588	290.045	354.851	172.717	158.909	176.298	197.257	-0.777108	1.19e-09
ENSG00000102125	TAZ	28.6054	28.5231	25.1586	29.2946	48.7619	46.8135	46.0498	44.8102	65.4166	55.6392	79.8691	88.7725	69.1382	72.256	116.812	118.426	-1.06005	1.26e-09
ENSG00000148719	DNAJB12	56.9127	62.4484	56.8488	45.3834	36.4775	36.5507	36.5002	40.2047	120.887	135.213	110.026	122.116	55.2731	60.6877	58.8861	63.933	-0.854157	1.3e-09
ENSG00000165669	FAM204A	44.8928	45.2773	45.3787	33.0577	31.9684	32.6646	29.2029	42.0468	85.6023	107.529	95.7121	98.071	45.5404	55.5255	65.949	58.2733	-0.903977	1.32e-09
ENSG00000083312	TNPO1	313.783	273.398	289.26	194.36	170.842	158.255	163.816	249.627	379.148	555.402	415.712	490.867	266.522	303.618	324.61	341.713	-0.670609	1.32e-09
ENSG00000144867	SRPRB	68.7628	70.2003	74.9221	29.3739	36.4266	33.1094	31.6513	80.1457	187.09	169.438	191.124	176.43	86.1022	91.5927	103.005	90.5668	-1.24405	1.33e-09
ENSG00000105948	TTC26	12.2695	12.4839	13.7302	16.1023	11.5474	10.2458	9.00858	6.90889	65.701	81.9437	62.9531	68.8918	24.1344	16.3501	15.7448	20.857	-1.71331	1.37e-09
ENSG00000073111	MCM2	303.863	308.05	313.421	189.191	196.965	190.784	202.307	324.102	603.714	994.404	611.925	710.573	375.972	390.552	460.636	369.395	-1.01451	1.46e-09
ENSG00000120254	MTHFD1L	125.661	131.779	119.376	75.2318	77.2751	72.2254	68.6306	116.632	228.293	187.945	242.986	224.218	128.67	120.082	193.216	204.551	-0.868247	1.53e-09
ENSG00000169241	SLC50A1	13.5163	10.6733	8.72342	7.09616	14.2211	11.9069	14.5225	22.9978	24.6693	24.2132	30.5519	28.4143	37.6671	38.4984	46.5419	44.9484	-1.28625	1.6e-09
ENSG00000160124	CCDC58	13.1988	13.2851	15.121	7.30618	7.13699	6.95355	9.33386	12.8908	37.3875	57.633	41.2515	42.0567	18.0317	18.3024	25.8373	19.6075	-1.512	1.66e-09
ENSG00000110660	SLC35F2	59.4591	51.7219	57.8258	36.4135	29.485	28.7092	27.603	40.0233	94.1281	81.458	80.1339	86.9352	65.6572	61.2633	81.8885	71.6598	-0.838977	1.74e-09
ENSG00000104472	CHRAC1	25.5457	21.9231	27.9665	15.7753	13.8663	12.2702	16.7183	19.247	50.9486	63.2455	44.5396	68.714	34.7874	31.7415	34.2928	33.6421	-1.14659	1.79e-09
ENSG00000147162	OGT	437.431	382.303	312.391	207.23	206.789	196.178	221.832	386.976	787.739	776.802	616.718	557.407	556.184	483.665	497.32	540.887	-0.960271	1.81e-09
ENSG00000168924	LETM1	135.991	138.58	138.614	97.1225	115.743	109.554	128.344	154.662	205.404	174.485	193.098	217.651	158.968	228.254	280.787	263.995	-0.651157	1.86e-09
ENSG00000120699	EXOSC8	38.9223	37.7065	33.377	31.184	28.4718	26.1851	21.0362	27.1232	77.554	153.719	129.284	152.62	48.6424	40.8324	46.3814	56.0683	-1.33463	1.91e-09
ENSG00000111058	ACSS3	2.96896	2.32693	2.55082	2.26781	7.31445	6.78848	8.3917	10.6444	16.3361	19.127	17.8799	19.9297	17.5198	23.9666	25.2349	24.6467	-1.86066	2.1e-09
ENSG00000188177	ZC3H6	3.02937	4.22561	4.43126	9.50062	8.32254	6.8991	9.16121	3.08179	29.7784	59.2605	42.1092	41.8886	28.0145	17.7995	16.0677	19.4145	-2.22063	2.18e-09
ENSG00000133627	ACTR3B	9.34283	9.92882	8.89096	9.59664	15.2977	13.2958	16.0619	13.7704	30.1051	39.0009	20.4427	35.1788	35.5619	33.9581	32.037	40.5391	-1.3781	2.24e-09
ENSG00000155438	NIFK	36.996	35.8024	43.0281	31.9244	31.5298	31.0358	28.3448	32.3315	136.654	133.392	105.086	131.935	56.679	44.108	50.3319	56.7579	-1.21346	2.32e-09
ENSG00000126934	MAP2K2	118.519	129.283	145.893	93.5362	126.649	119.919	122.464	169.568	232.509	303.004	217.079	375.229	165.282	246.083	270.428	258.064	-0.90498	2.49e-09
ENSG00000164045	CDC25A	110.674	122.965	118.661	58.61	90.3116	83.4209	88.9815	178.406	245.934	308.031	289.71	283.239	139.178	210.045	250.994	249.178	-1.11222	2.49e-09
ENSG00000173226	IQCB1	56.3343	46.5989	53.2999	34.283	33.851	34.4103	35.3477	51.9067	97.8563	89.6265	87.5473	72.181	84.6133	76.2971	80.0098	73.9773	-0.858238	2.51e-09
ENSG00000143398	PIP5K1A	141.852	132.154	126.884	106.813	84.9412	82.3	88.7351	105.288	200.448	251.994	209.327	218.755	106.554	130.723	155.726	157.471	-0.616423	2.76e-09
ENSG00000248498	ASNSP1	0.549224	0.379151	0.524122	0.951427	0.422049	0.277815	0.516982	0.204381	38.9248	14.7745	35.0522	23.5484	3.81654	0.210324	0.890293	0.675518	-4.21453	2.96e-09
ENSG00000149929	HIRIP3	56.0979	56.0549	61.697	65.2099	53.2516	51.8557	61.9488	46.7456	114.528	235.797	173.909	152.982	85.6766	96.8394	105.439	105.446	-1.09426	3.02e-09
ENSG00000163539	CLASP2	90.5258	85.8735	92.5121	55.9791	53.7275	51.6591	53.5359	82.0878	168.584	177.579	169.917	146.154	105.624	97.5799	95.2878	103.589	-0.808027	3.03e-09
ENSG00000115204	MPV17	35.185	32.7507	31.4739	27.0659	27.0469	25.3579	26.0282	30.0549	57.3367	84.4855	56.8989	65.4378	46.0441	50.7348	55.9584	58.5665	-0.925597	3.74e-09
ENSG00000142408	CACNG8	18.0489	14.1661	9.36037	6.82239	1.42798	1.03917	1.02643	2.00589	126.457	54.7412	61.5598	22.1598	49.1719	18.3425	8.71932	11.4409	-3.00969	3.74e-09
ENSG00000136933	RABEPK	36.7978	32.4582	39.2625	25.7226	26.3483	24.1423	27.1428	32.6463	76.9316	52.3981	73.029	75.1995	49.3443	46.7191	64.2048	61.82	-0.940349	4.05e-09
ENSG00000171316	CHD7	102.165	97.9699	93.1311	83.3843	68.3085	59.1941	74.7787	76.6767	160.501	134.797	125.675	139.132	132.154	140.192	122.261	153.462	-0.673676	4.2e-09
ENSG00000173153	ESRRA	38.0836	36.1605	35.1434	24.1485	24.7672	18.9393	22.8969	33.3738	60.7729	45.9767	45.0095	58.9251	68.1166	70.0055	95.5209	86.7614	-1.0767	4.28e-09
ENSG00000179010	MRFAP1	332.268	320.818	371.978	235.252	272.693	258.915	245.221	385.355	395.153	674.035	425.586	561.466	424.631	585.365	677.386	572.583	-0.735932	4.28e-09
ENSG00000165644	COMTD1	22.0199	23.6039	25.707	28.38	22.4041	24.3026	23.7325	17.6585	100.214	77.9005	92.5195	98.9102	36.2068	33.2609	40.0204	47.8664	-1.30183	4.49e-09
ENSG00000165863	C10orf82	0.259299	0.18203	0.453592	0.191008	0.198471	0.176083	0.16432	0.242365	11.7865	20.8187	13.7472	15.2871	3.14745	3.48423	1.89269	1.64799	-5.06936	4.58e-09
ENSG00000269900	RMRP	3.45714	2.94841	3.05452	6.3712	4.04732	3.03777	3.60771	1.39832	22.263	27.1371	15.1594	19.4267	14.4195	17.7532	46.5047	182.503	-3.31817	4.62e-09
ENSG00000227354	RBM26-AS1	2.72922	2.01263	2.10397	2.56008	0.762825	0.63814	0.424723	0.40275	17.8734	48.0299	20.7176	34.857	7.73962	2.00535	1.36036	2.90948	-3.37896	4.85e-09
ENSG00000170525	PFKFB3	61.8848	68.0433	64.8016	46.8498	32.0682	33.6511	32.3233	41.2524	81.5186	93.7236	85.3677	99.7108	68.6906	89.766	122.46	112.281	-0.91303	4.91e-09
ENSG00000213366	GSTM2	0.242334	0.416016	0.486095	0.256491	1.87128	1.43277	1.87429	2.56171	14.87	5.25044	9.98646	5.43875	22.5476	15.9188	18.9938	18.0498	-3.74429	4.98e-09
ENSG00000148484	RSU1	34.9025	35.6179	40.1216	35.9374	23.698	25.0033	23.6679	19.7621	72.8218	77.6611	72.9155	88.8803	46.2251	39.4497	40.8234	46.8998	-0.923243	5.28e-09
ENSG00000184575	XPOT	227.99	213.179	222.88	180.597	142.542	145.836	142.175	171.637	451.006	355.408	410.963	417.7	381.376	209.034	245.287	285.682	-0.842279	5.32e-09
ENSG00000101294	HM13	133.545	138.514	130.805	123.8	73.1204	81.5606	80.9374	77.7712	260.871	195.009	244.056	275.139	121.834	116.927	120.614	141.67	-0.700769	5.33e-09
ENSG00000100714	MTHFD1	236.036	246.918	242.352	153.181	140.467	137.813	141.177	209.516	419.545	495.633	400.959	633.467	198.808	242.064	295.781	338.595	-0.873284	5.64e-09
ENSG00000158161	EYA3	50.0204	40.2315	46.0284	46.056	38.1198	38.4718	49.0899	36.6472	68.6572	98.4192	99.8961	88.4671	52.9981	79.5903	91.4114	97.4416	-0.870462	5.68e-09
ENSG00000104907	TRMT1	75.4516	79.5103	70.802	51.9933	57.7204	56.4373	55.0018	70.9671	142.457	121.273	115.539	151.422	75.6885	89.8758	128.212	116.18	-0.759341	5.69e-09
ENSG00000165609	NUDT5	84.7049	81.4355	80.4724	70.7564	52.1536	46.0732	46.842	51.4786	127.183	171.25	135.67	189.613	72.588	78.6531	78.6685	87.5999	-0.767241	6.51e-09
ENSG00000253540	FAM86HP	0.574866	0.394568	0.838352	1.08504	0.450473	0.762224	0.486472	0.227555	19.6538	24.1199	16.8338	16.9543	4.14573	1.51713	1.85039	1.10013	-4.01638	6.56e-09
ENSG00000065268	WDR18	57.6643	66.2939	64.2691	61.1514	55.7226	59.4772	53.7463	52.3783	136.879	143.368	143.03	136.749	82.9931	76.8113	88.0131	92.1649	-0.815405	7.2e-09
ENSG00000088766	CRLS1	23.3522	29.0028	32.939	24.8485	25.6935	25.0516	21.3695	26.2265	62.1037	73.818	50.8708	62.6468	40.1539	48.4046	56.3644	42.8204	-0.971496	7.34e-09
ENSG00000031698	SARS	221.606	237.634	228.019	190.066	171.203	153.131	174.077	216.061	999.402	908.155	792.517	776.434	437.362	204.211	299.923	321.85	-1.32817	7.46e-09
ENSG00000132463	GRSF1	92.6017	90.6229	104.342	78.0317	67.8337	67.1354	67.2057	78.1327	176.266	150.446	123.736	146.334	142.331	109.096	130.665	129.047	-0.692144	7.83e-09
ENSG00000175581	MRPL48	24.0824	26.0459	25.4284	11.4547	12.7449	14.8316	11.28	26.5731	41.6167	61.8939	47.0469	55.8504	29.3253	36.2046	50.6341	41.2712	-1.1709	7.95e-09
ENSG00000169860	P2RY1	7.37669	8.8079	7.77435	3.97065	20.9016	23.7874	20.4645	52.0142	16.0057	12.8281	13.7903	13.8132	68.2347	103.149	121.044	99.3665	-1.39974	8.02e-09
ENSG00000138698	RAP1GDS1	19.6787	22.4585	19.3129	19.6919	11.379	13.56	12.4801	11.8482	33.9374	43.3023	40.6285	44.4776	27.5343	32.6996	35.8291	42.1288	-1.12883	8.23e-09
ENSG00000269893	SNHG8	24.9775	25.8403	25.8697	15.3513	25.262	28.6261	19.7199	45.6604	55.7431	52.0522	75.8789	57.494	42.0594	55.2491	85.8542	75.9105	-1.14435	8.86e-09
ENSG00000254726	MEX3A	32.7562	30.6955	30.0218	23.735	40.9316	44.1441	42.085	53.1136	69.443	36.6312	54.185	42.9099	107.418	93.6085	107.732	108.195	-0.92232	8.91e-09
ENSG00000125871	MGME1	49.3769	57.8653	51.2018	51.2197	38.4443	37.8677	38.6337	36.2989	104.688	148.496	117.479	116.812	67.373	65.3665	53.603	65.2824	-0.910121	8.96e-09
ENSG00000107731	UNC5B	61.8412	58.9649	57.6702	65.8901	48.829	60.5372	62.2711	53.3174	128.126	138.738	196.153	180.568	96.9692	78.9976	98.9861	112.076	-0.997595	9.73e-09
ENSG00000030066	NUP160	146.897	135.44	130.875	89.8316	44.4453	47.2	48.5165	63.4849	180.088	198.556	169.105	168.156	121.01	118.826	123.559	151.991	-0.800988	1.15e-08
ENSG00000100219	XBP1	67.0918	86.0978	91.9	58.3967	46.5775	51.1062	49.6232	65.4917	254.441	173.811	282.182	281.598	115.116	88.7563	72.0522	102.721	-1.21124	1.15e-08
ENSG00000245910	SNHG6	34.0258	28.7438	41.8968	20.1744	37.9824	36.3448	30.2597	72.9596	58.4542	88.2151	63.7982	89.5559	75.3788	92.3239	133.606	88.6169	-1.10196	1.16e-08
ENSG00000125962	ARMCX5	12.4282	11.063	11.1666	6.28229	5.70856	5.33485	4.99133	8.9267	28.6444	35.9333	22.8718	37.6925	16.5569	19.2003	15.9921	19.4071	-1.51557	1.31e-08
ENSG00000129691	ASH2L	25.2084	25.7722	33.5548	31.8226	30.5354	25.9595	26.1481	22.3136	66.4011	78.4592	75.9963	91.2733	48.6348	48.9663	38.1793	55.6993	-1.06127	1.31e-08
ENSG00000141101	NOB1	45.9131	53.4403	48.8178	26.2168	34.4077	34.9784	36.9989	65.0957	73.8724	82.4826	89.5308	102.691	57.9927	87.2875	105.033	110.374	-0.943687	1.35e-08
ENSG00000147475	ERLIN2	41.1738	36.7538	36.1905	47.283	32.1193	33.8462	26.9433	21.3865	73.7503	99.6859	81.6785	83.3263	69.2703	57.7633	48.4774	62.0814	-0.971188	1.44e-08
ENSG00000119969	HELLS	130.005	121.925	117.47	109.741	69.4947	69.2841	67.1908	76.5581	177.911	224.638	175.865	182.23	96.3187	105.714	115.926	139.533	-0.591967	1.45e-08
ENSG00000224032	EPB41L4A-AS1	23.7684	24.0304	23.2531	10.2267	20.0861	20.3526	18.4391	52.2291	96.4896	71.3811	98.907	116.454	51.8262	52.9989	77.6072	49.6307	-1.5776	1.53e-08
ENSG00000198919	DZIP3	31.1661	29.9872	26.302	24.1082	22.6369	23.207	25.0882	27.0748	65.538	99.4656	74.4988	57.646	52.3369	51.4505	40.5265	39.9929	-1.09216	1.56e-08
ENSG00000165029	ABCA1	0.15729	0.358656	0.161113	0.249646	0.142367	0.123484	0.193619	0.118875	3.70567	6.9995	3.80483	7.34942	4.19289	9.16114	5.97506	7.11924	-4.91794	1.76e-08
ENSG00000014138	POLA2	74.1887	78.8951	74.2905	66.5205	50.2241	54.5249	56.328	58.7827	172.304	176.483	173.965	157.928	73.1538	80.3334	80.643	88.985	-0.81856	1.76e-08
ENSG00000180818	HOXC10	3.2594	2.26719	3.45378	4.12456	2.30398	2.60991	2.69109	1.62816	15.8379	22.8433	17.5702	20.425	10.8888	7.98616	10.5708	9.37194	-2.29827	1.82e-08
ENSG00000272872		0.488787	0.551116	0.517131	0.130489	0.0175606	0.0334898	0.0115374	0.0494529	11.4027	5.89647	8.05073	6.21137	14.382	11.2569	6.86664	9.03684	-4.79354	1.85e-08
ENSG00000197498	RPF2	60.5788	66.44	65.2763	43.2312	38.9299	36.8525	34.591	44.5389	124.523	198.624	133.424	185.608	55.9118	53.7109	72.9782	73.8751	-1.02654	1.88e-08
ENSG00000109220	CHIC2	7.02205	9.70449	10.8452	10.1113	6.09127	6.86462	5.23507	5.1732	35.9954	65.2474	39.9836	57.7713	10.365	9.49656	14.6521	13.8184	-1.79155	1.9e-08
ENSG00000148690	FRA10AC1	37.8756	37.9343	40.8462	29.5014	40.9045	33.4059	37.5799	45.6638	86.0704	115.4	91.3642	86.2958	53.3379	62.0513	61.9772	81.2517	-0.946823	1.97e-08
ENSG00000118231	CRYGD	0.0647085	0.132402	0.140738	0.669393	0.515214	0.508045	0.569671	0.058532	12.9366	9.56715	11.1771	18.4617	10.2017	12.9169	12.5069	11.8438	-4.54248	2.19e-08
ENSG00000132604	TERF2	41.4567	49.5114	48.1343	46.6336	40.9597	34.3843	40.4532	36.5013	79.8322	97.1051	102.307	109.679	46.2203	62.1928	73.7435	76.5072	-0.829342	2.27e-08
ENSG00000137337	MDC1	311.553	339.1	284.337	311.601	194.908	168.655	201.15	163.573	399.469	520.099	530.691	514.555	233.908	290.498	352.56	305.905	-0.572377	2.28e-08
ENSG00000198498	TMA16	17.4582	20.1744	18.7918	14.6211	16.2932	15.3149	15.0806	18.5309	39.1573	43.8072	45.0498	38.0983	28.3957	34.8487	38.1761	37.0048	-1.06515	2.3e-08
ENSG00000103423	DNAJA3	112.748	111.802	109	83.543	88.1517	82.4182	84.0285	107.027	163.222	187.365	211.937	217.231	108.796	133.922	153.027	144.51	-0.653549	2.31e-08
ENSG00000136059	VILL	0.160206	0.439583	0.463528	0.151555	0.264877	0.526551	0.290468	0.669259	12.383	6.77057	14.6541	4.93328	8.30058	7.08934	8.67604	8.36888	-4.77154	2.43e-08
ENSG00000196182	STK40	67.3863	75.4879	73.739	77.6725	64.6099	71.9769	62.7117	57.661	160.114	228.75	228.652	204.283	92.7383	88.8447	110.641	121.352	-0.992456	2.55e-08
ENSG00000180964	TCEAL8	18.1744	17.572	23.3545	24.9339	23.1493	19.9687	15.1695	14.3409	55.7538	95.1412	45.8574	68.0857	37.834	47.3237	29.8012	40.6084	-1.30303	2.58e-08
ENSG00000149136	SSRP1	538.614	547.981	564.176	305.792	248.614	234.723	238.301	391.033	716.269	822.788	715.393	722.526	464.609	447.323	572.757	565.552	-0.655456	2.62e-08
ENSG00000119446	RBM18	41.3644	39.6802	43.9871	29.4722	32.3417	36.8933	28.7882	44.8144	87.3719	122.411	95.9856	96.3506	47.7025	57.7755	70.0883	55.2575	-0.963323	2.72e-08
ENSG00000168672	FAM84B	16.3924	16.7469	16.1956	59.4472	27.0301	26.9248	23.5946	5.31039	119.026	103.535	106.23	51.4933	89.037	189.858	119.882	116.185	-2.07919	2.72e-08
ENSG00000160679	CHTOP	128.349	133.737	124.712	100.781	101.422	99.1734	106.528	133.878	316.474	460.072	318.617	356.8	143.367	150.982	195.46	190.392	-1.00972	2.92e-08
ENSG00000166199	ALKBH3	26.6402	26.2613	22.7105	18.0782	9.74262	7.66006	8.2099	10.5803	57.4813	61.2683	58.5358	66.661	23.0636	14.7354	17.3726	16.2286	-1.16768	2.96e-08
ENSG00000135372	NAT10	111.496	123.599	115.224	68.4062	47.6539	43.0477	50.1604	70.1452	206.535	151.259	138.412	150.888	116.606	111.753	133.058	134.59	-0.828048	2.96e-08
ENSG00000110108	TMEM109	97.9584	95.5728	103.691	60.553	37.9135	31.8214	34.0256	52.6779	143.715	129.882	126.074	118.733	91.8128	108.494	140.356	120.968	-0.915761	3.16e-08
ENSG00000162377	COA7	21.3093	28.2896	22.8545	23.8355	17.9599	16.9348	15.7985	14.9658	63.3542	59.9322	57.1451	54.7539	28.4338	27.7619	27.2246	42.8332	-1.05204	3.43e-08
ENSG00000170779	CDCA4	32.7175	34.4911	40.9981	34.5281	27.2783	27.5716	29.0392	26.5696	72.8639	77.938	77.3696	109.558	40.2701	46.2913	46.9841	58.5715	-0.943786	3.56e-08
ENSG00000168495	POLR3D	62.5497	60.6334	58.3867	31.2594	69.8002	67.3345	62.6676	129.646	115.61	108.181	110.628	100.662	105.45	175.076	198.535	174.2	-0.912136	3.57e-08
ENSG00000167862	MRPL58	22.2352	20.2428	23.2251	23.9143	19.1222	16.3898	15.5805	13.2313	57.162	39.2726	51.2264	50.292	52.1886	33.4233	33.4135	40.615	-1.13456	3.59e-08
ENSG00000253161	LINC01605	0.18598	0.302173	0.296396	0.204272	0.386647	0.0990803	0.193808	0.19588	3.01144	6.0842	10.0937	5.44732	2.3009	8.19171	5.87562	9.19076	-4.94728	3.61e-08
ENSG00000125386	FAM193A	34.3376	38.4183	34.0623	40.874	30.5478	30.8877	33.9334	25.6631	81.2819	76.4424	72.6177	70.9116	49.6729	54.6771	53.8159	55.5321	-0.839535	3.62e-08
ENSG00000095787	WAC	193.753	183.072	200.734	158.252	136.649	140.84	131.159	153.876	379.821	325.986	377.511	288.471	187.012	193.135	220.271	222.9	-0.637998	3.66e-08
ENSG00000115866	DARS	72.9593	72.1341	75.4245	72.2689	61.7294	55.3639	57.2443	52.2895	137.28	177.192	156.817	156.793	87.0266	75.6383	90.4812	89.5588	-0.777647	3.67e-08
ENSG00000149798	CDC42EP2	5.02369	6.22778	5.62879	4.90001	5.21917	5.51077	4.9226	5.05105	19.6176	19.2617	17.0576	16.717	13.3402	20.5976	17.9086	23.9274	-1.69246	3.93e-08
ENSG00000153187	HNRNPU	975.757	1016.17	1142.87	978.663	707.937	651.09	671.044	645.174	1504.01	1689.44	1406.93	1531.93	884.919	839.327	1048.31	1019.49	-0.439314	4.02e-08
ENSG00000053372	MRTO4	99.6791	98.6555	99.6316	73.4095	57.8456	54.5462	54.721	67.309	164.124	164.992	168.441	185.794	71.4927	74.1246	103.388	111.374	-0.671312	4.03e-08
ENSG00000005889	ZFX	89.3607	84.7992	86.5651	87.148	46.904	48.2574	53.6393	43.2949	162.459	160.305	148.968	124.477	91.7323	82.278	78.3592	85.197	-0.703317	4.06e-08
ENSG00000163644	PPM1K	23.2591	19.4349	20.992	20.2817	33.1456	29.2602	28.3046	34.5761	44.1045	41.6404	43.7059	33.0425	49.5921	69.9537	65.9067	71.2461	-0.900157	4.1e-08
ENSG00000228716	DHFR	112.621	112.868	115.17	139.593	79.2406	92.4253	80.1726	63.9754	272.645	434.44	287.939	366.743	151.84	137.049	110.538	144.305	-1.056	4.13e-08
ENSG00000196372	ASB13	18.1752	17.8903	17.7422	26.8019	18.1572	20.3414	17.7725	11.2108	50.0362	46.859	52.6282	63.2345	47.1463	39.8007	25.9673	41.8788	-1.21203	4.22e-08
ENSG00000102409	BEX4	44.428	43.9111	46.1533	40.0409	46.8096	43.8966	35.2506	51.0814	126.732	219.649	112.49	167.144	68.0349	82.221	89.5171	63.0137	-1.2249	4.48e-08
ENSG00000145740	SLC30A5	50.0902	50.7292	49.728	41.2902	31.7521	36.6517	32.2328	38.1491	78.208	110.783	78.69	113.493	50.4931	64.9508	58.3876	66.5228	-0.807677	4.59e-08
ENSG00000067167	TRAM1	74.6425	64.5106	88.6869	62.8292	50.1394	46.9815	42.2244	50.2172	93.2891	135.228	129.903	144.159	72.5038	80.7763	85.0869	93.88	-0.706858	4.59e-08
ENSG00000127022	CANX	938.78	955.194	1022.77	657.946	523.014	548.668	501.579	765.474	1021.5	1458.7	1104.55	1520.99	913.406	1023.62	1109.69	1266.1	-0.604191	4.59e-08
ENSG00000105810	CDK6	88.629	76.2156	79.4443	98.5031	74.3674	66.2913	71.2939	54.9367	137.114	126.395	126.397	117.166	138.591	153.867	149.628	194.072	-0.800892	4.62e-08
ENSG00000145386	CCNA2	80.4238	75.0529	86.4298	47.2041	51.2609	59.382	57.4642	86.6623	82.5899	167.158	123.176	150.114	93.2202	170.34	209.784	157.764	-0.98607	4.73e-08
ENSG00000177311	ZBTB38	22.6804	20.8428	21.5564	21.9518	9.42104	9.40388	10.8843	7.73671	56.3802	87.6179	75.2226	53.9076	29.9631	26.3408	13.3091	14.6376	-1.38554	4.9e-08
ENSG00000162813	BPNT1	33.4926	34.8969	37.147	27.0265	23.2882	23.694	24.8226	30.7943	64.1808	82.183	60.3281	68.0622	43.461	45.0771	47.3867	46.7484	-0.861561	4.91e-08
ENSG00000145332	KLHL8	30.1665	30.359	34.3524	32.4505	25.0584	24.2474	26.8777	23.8177	75.8041	66.6865	62.4959	53.2634	51.2256	45.8661	43.3509	53.2944	-0.903924	5.66e-08
ENSG00000055609	KMT2C	119.231	105.719	97.6696	121.762	88.7946	72.7756	86.9934	84.9777	177.048	198.984	179.047	156.225	115.135	138.852	142.501	150.26	-0.594666	5.71e-08
ENSG00000064102	INTS13	47.5873	49.6652	52.0402	27.4728	41.7138	39.9864	37.9049	62.5473	74.748	77.0557	71.5325	62.2241	92.8303	90.102	89.9655	107.255	-0.786179	5.73e-08
ENSG00000147202	DIAPH2	21.78	25.3219	28.8321	18.2373	14.8917	14.0759	16.2145	19.2189	33.3452	37.7881	45.2197	44.8597	29.5712	49.3707	58.5381	55.7802	-1.07117	6.09e-08
ENSG00000125977	EIF2S2	181.421	171.873	194.21	129.005	123.533	128.677	124.809	179.074	330.107	271.948	259.818	258.325	230.181	180.434	238.839	251.18	-0.623099	6.36e-08
ENSG00000109320	NFKB1	26.517	28.5662	24.25	25.4455	16.8264	18.8719	19.9973	16.8895	55.9794	67.3062	81.0042	56.8164	26.5958	30.4063	37.2334	35.8148	-1.0207	6.46e-08
ENSG00000138442	WDR12	65.362	59.9014	64.2015	46.726	52.3271	49.9745	47.6974	62.2079	142.785	127.135	119.401	142.609	70.8337	74.1728	78.8543	92.4837	-0.799598	6.8e-08
ENSG00000156515	HK1	184.159	196.506	199.182	140.554	124.507	122.198	130.36	164.059	231.382	248.505	234.154	241.815	172.631	236.844	262.662	272.588	-0.504069	7.02e-08
ENSG00000221914	PPP2R2A	90.4154	88.2885	105.449	60.2486	82.1162	77.1204	71.4209	108.21	260.007	366.391	277.273	221.009	109.065	137.543	153.739	138.751	-1.11025	7.02e-08
ENSG00000121579	NAA50	162.511	158.623	183.889	89.249	91.3354	86.1913	73.363	151.727	305.568	334.468	286.052	237.451	173.846	181.04	211.858	163.008	-0.836115	7.05e-08
ENSG00000144161	ZC3H8	20.2869	16.7363	18.7728	20.3169	18.4344	17.3291	18.5661	15.6387	50.5172	43.1388	43.6267	46.4051	40.8176	33.358	29.7569	36.1045	-1.0539	7.24e-08
ENSG00000164933	SLC25A32	13.6958	15.012	14.6275	10.0593	5.40174	7.47127	6.65871	7.34268	38.3879	46.8005	32.3746	33.2516	16.9865	14.3226	14.8749	17.7291	-1.33836	7.31e-08
ENSG00000100889	PCK2	23.6636	16.5402	15.4405	23.9572	29.0073	26.1941	25.0217	23.0952	86.7505	86.863	88.9629	102.673	88.2318	33.2022	40.4168	51.5762	-1.53149	7.42e-08
ENSG00000141384	TAF4B	28.3042	28.8468	32.0782	35.4672	32.0937	28.8315	24.6498	20.5248	109.058	93.2592	93.1661	93.0888	57.2852	43.1542	37.389	49.0238	-1.15496	7.48e-08
ENSG00000104388	RAB2A	57.877	48.1492	67.2945	47.3962	38.89	44.0694	35.0227	42.6944	86.0347	133.36	83.285	115.258	68.1977	71.5649	72.4449	74.3742	-0.787856	7.48e-08
ENSG00000077150	NFKB2	44.5376	40.2625	39.0552	25.9647	40.4074	34.6938	38.7902	59.234	45.5566	68.3453	100.718	55.863	80.3349	126.967	178.708	116.692	-1.10777	7.59e-08
ENSG00000157800	SLC37A3	45.3528	39.8888	45.2474	54.7547	48.9889	48.8664	47.4535	35.9351	89.7866	84.2311	72.9449	73.7935	82.333	84.1199	85.0006	111.203	-0.792908	7.65e-08
ENSG00000153207	AHCTF1	72.3863	68.2013	63.0013	55.5356	31.8106	29.0773	35.6207	38.9562	94.1523	90.9711	92.9388	85.2079	62.5276	87.3973	98.9048	98.3183	-0.786072	7.79e-08
ENSG00000136840	ST6GALNAC4	8.45056	10.0924	11.7677	3.95564	7.19276	5.95869	8.23431	16.707	30.9473	9.53961	23.3661	24.7772	32.3196	29.0349	42.164	37.3638	-1.55785	7.92e-08
ENSG00000155561	NUP205	264.36	262.948	259.449	194.529	206.628	183.915	203.95	252.298	323.594	300.272	297.101	313.086	448.885	498.461	508.675	577.841	-0.705754	8.27e-08
ENSG00000234741	GAS5	173.13	148.271	140.029	64.4933	200.655	188.251	214.462	614.19	436.595	406.106	516.967	500.064	458.79	532.033	929.502	765.071	-1.40252	8.49e-08
ENSG00000181264	TMEM136	18.6634	15.4693	13.162	21.9047	10.2486	14.6509	11.3052	8.32031	41.8212	62.321	39.5559	39.9839	27.863	26.9438	22.6315	24.0504	-1.23901	8.67e-08
ENSG00000138035	PNPT1	56.8939	51.3223	54.7104	51.4582	37.7206	31.3045	31.189	28.8782	98.0979	84.569	84.825	92.5595	68.1725	50.6454	61.8769	67.6463	-0.75148	9.82e-08
ENSG00000166681	BEX3	158.064	176.855	190.159	116.595	132.843	137.701	128.889	212.648	272.241	437.835	256.783	309.451	193.489	313.819	311.853	252.438	-0.804358	9.9e-08
ENSG00000063761	ADCK1	5.84048	5.30675	6.12811	7.33067	5.13819	5.30941	3.17484	2.77447	27.0091	29.0869	26.5211	38.0646	13.9032	6.86089	6.85068	11.4557	-1.85601	1.01e-07
ENSG00000261373	VPS9D1-AS1	18.9492	19.4274	23.0353	6.91674	6.35006	5.85533	7.33121	14.4484	28.0463	24.7326	35.8717	41.2961	28.0062	48.0582	59.3694	60.6078	-1.6123	1.03e-07
ENSG00000086200	IPO11	36.6448	38.7547	40.8434	31.2739	22.6051	20.5545	21.7043	22.2136	74.2297	73.9805	68.1363	61.0752	40.7316	39.8701	39.6959	46.8312	-0.833292	1.03e-07
ENSG00000119718	EIF2B2	38.6392	45.5597	37.8305	26.0127	25.8713	25.8832	28.0302	38.6094	75.2439	86.5933	80.4066	99.4724	40.0309	45.1725	51.5688	55.6726	-0.882263	1.03e-07
ENSG00000106105	GARS	184.28	176.676	192.201	142.839	134.165	127.409	119.954	161.29	508.618	380.851	413.683	458.957	267.944	154.934	206.789	230.963	-0.927753	1.03e-07
ENSG00000149716	ORAOV1	22.7606	20.9985	17.5305	27.1581	16.1167	13.4376	16.0231	10.245	65.554	57.2444	45.0857	48.0811	30.034	29.4278	24.1091	35.2364	-1.1153	1.05e-07
ENSG00000196455	PIK3R4	46.0752	39.9368	44.2543	32.0355	31.6377	28.272	29.5494	37.8104	74.5557	88.2845	79.4079	60.1853	54.1899	62.9587	58.3603	56.7398	-0.790681	1.07e-07
ENSG00000134014	ELP3	28.0877	26.1537	29.5961	25.5945	23.3578	25.0813	25.0302	24.7573	66.1139	70.5016	57.3103	60.5704	42.3278	42.2499	38.5596	40.6609	-0.9068	1.08e-07
ENSG00000154079	SDHAF4	7.08296	3.79819	6.20511	4.99745	11.1224	12.6943	9.49219	13.2726	11.8602	30.5721	22.6106	34.5786	20.3601	26.2438	33.1972	31.6687	-1.55663	1.09e-07
ENSG00000104738	MCM4	353.595	365.035	382.506	260.962	216.803	214.055	215.455	281.306	383.737	458.748	428.774	445.317	345.244	396.018	489.673	482.447	-0.507648	1.09e-07
ENSG00000227195	MIR663AHG	34.7692	42.8798	44.9057	58.5223	34.5384	39.7272	35.3301	20.1821	108.023	133.031	84.3978	119.993	85.8333	142.484	170.622	598.617	-1.97264	1.12e-07
ENSG00000136636	KCTD3	105.846	106.352	111.357	91.4657	81.1291	76.0181	70.5638	87.6594	187.16	190.947	174.411	169.548	111.938	106.336	117.683	116.565	-0.583242	1.13e-07
ENSG00000071794	HLTF	101.841	93.8086	102.321	63.6634	51.3991	48.7721	44.3003	69.1654	205.336	201.262	178.792	115.741	151.62	101.125	101.72	99.0557	-0.944662	1.13e-07
ENSG00000064313	TAF2	62.5867	50.8785	52.1474	48.8559	38.6633	38.2291	38.1849	38.3955	130.186	162.171	147.912	140.305	57.4683	57.0469	48.5902	67.1531	-0.957555	1.14e-07
ENSG00000124596	OARD1	15.2952	13.88	12.6266	13.6112	12.0022	12.802	12.0057	11.9447	37.0276	66.9129	45.6761	44.835	23.6736	19.0762	23.8172	24.4216	-1.30387	1.17e-07
ENSG00000196865	NHLRC2	71.3348	60.512	60.0197	55.8885	52.4478	53.6293	60.7078	68.3469	103.984	128.126	106.628	87.3456	77.7065	98.5321	110.701	102.81	-0.659849	1.18e-07
ENSG00000108055	SMC3	215.333	198.199	213.68	198.267	140.438	150.005	139.52	136.175	252.306	284.429	284.986	242.409	238.659	233.36	287.466	290.812	-0.520292	1.21e-07
ENSG00000118217	ATF6	74.9321	68.6862	73.0744	68.0266	49.1884	54.9664	47.15	51.7358	129.901	127.43	125.037	123.067	110.232	74.0913	76.7578	90.9923	-0.723388	1.22e-07
ENSG00000165209	STRBP	66.3422	68.5168	70.5283	64.6258	45.8393	49.963	50.2828	47.3604	141.468	122.628	105.556	138.087	88.8371	65.9285	79.8685	80.263	-0.726147	1.23e-07
ENSG00000102805	CLN5	17.2366	16.7366	19.2875	11.9456	6.57588	6.62901	6.65059	8.08455	26.8466	30.457	28.7972	24.4731	33.2673	34.4001	30.2681	32.0735	-1.28083	1.24e-07
ENSG00000137547	MRPL15	29.5097	27.7961	30.5419	20.7528	19.6752	17.9332	18.7615	24.2301	61.0366	46.6776	46.0247	63.8514	42.0992	39.1281	40.8875	42.8116	-0.917774	1.31e-07
ENSG00000110104	CCDC86	60.3823	65.2252	65.9091	37.8758	25.3969	23.7553	22.4399	31.3084	169.657	94.8996	112.743	128.025	46.428	40.1675	49.117	51.0674	-0.953328	1.31e-07
ENSG00000109133	TMEM33	66.9054	69.5253	69.689	58.5462	46.5036	41.7853	42.4915	49.577	130.032	198.368	140.832	182.536	62.9963	66.6339	70.4541	70.7045	-0.878591	1.31e-07
ENSG00000256269	HMBS	38.3908	39.4946	39.9438	31.5361	22.0149	22.477	25.8739	25.6841	97.9224	52.487	90.0226	77.2428	53.6659	46.0494	40.7177	51.8554	-0.9703	1.32e-07
ENSG00000143624	INTS3	130.945	135.267	115.946	115.838	97.88	105.424	107.731	104.159	202.611	161.057	161.907	160.002	165.862	171.135	197.337	212.391	-0.552402	1.34e-07
ENSG00000197063	MAFG	85.9834	98.862	85.3672	92.9762	75.0421	74.3077	81.3878	73.7266	164.826	291.835	163.758	172.615	80.6815	136.738	212.724	182.223	-0.954496	1.34e-07
ENSG00000036672	USP2	8.54134	11.1592	9.63959	5.76302	2.88053	3.57052	2.53666	4.26579	28.7951	31.7325	30.9367	22.3194	13.1263	10.7824	10.5886	9.43606	-1.5945	1.35e-07
ENSG00000223745	CCDC18-AS1	8.89542	11.2619	9.2457	7.77166	8.36168	6.93675	8.38781	10.6699	11.7684	20.7584	16.552	15.5079	27.951	35.6098	40.0409	37.7869	-1.39487	1.37e-07
ENSG00000066777	ARFGEF1	54.1017	47.7612	50.8786	46.0528	41.7243	37.9909	38.1263	39.0901	97.8552	91.5482	94.652	81.9271	69.2053	63.0862	61.1389	67.9216	-0.724831	1.39e-07
ENSG00000107937	GTPBP4	166.308	160.315	167.766	91.7433	108.094	101.991	100.987	172.573	292.144	260.299	222.791	242.089	162.836	190.961	237.748	235.758	-0.696857	1.41e-07
ENSG00000153006	SREK1IP1	47.586	39.7081	43.9108	38.6743	35.4788	41.7893	42.0894	45.7356	81.3508	108.531	86.9682	79.7352	61.6173	64.8517	69.6028	63.5134	-0.775887	1.45e-07
ENSG00000108021	FAM208B	201.241	170.072	177.738	148.873	108.271	95.0736	100.819	112.828	432.967	351.225	377.469	348.193	182.138	157.048	124.804	174.41	-0.791344	1.46e-07
ENSG00000176142	TMEM39A	34.2031	27.5563	29.0401	13.8028	19.9473	20.8584	24.2356	52.5096	53.3355	59.3133	71.7342	56.7965	48.2592	78.2217	75.2834	58.6684	-1.08118	1.54e-07
ENSG00000052850	ALX4	9.64684	7.19815	9.20574	10.9699	3.37376	4.51079	3.56222	2.44819	22.6239	34.2419	24.1512	49.1147	11.4507	10.8422	8.68369	13.8619	-1.692	1.55e-07
ENSG00000083896	YTHDC1	104.25	109.211	117.308	85.4794	82.8738	69.8056	78.898	95.262	175.7	281.284	195.352	196.877	104.449	115.657	143.486	135.39	-0.734634	1.59e-07
ENSG00000179958	DCTPP1	49.7967	48.8289	52.6101	39.3979	38.2459	43.1635	37.6117	47.3315	80.3803	99.1399	120.045	127.453	46.3107	64.5768	85.3138	79.3421	-0.856024	1.6e-07
ENSG00000173848	NET1	94.2698	94.2213	95.6602	71.9551	68.9901	66.6705	66.4971	85.1219	166.326	181.37	163.819	148.271	91.6904	97.0949	119.194	105.012	-0.629172	1.61e-07
ENSG00000237149	ZNF503-AS2	1.97618	1.31735	2.06386	3.63673	4.17734	4.30695	4.53916	1.72663	8.59453	24.9352	18.497	19.6162	10.4262	10.7824	11.8867	16.4661	-2.21243	1.63e-07
ENSG00000163626	COX18	12.0513	8.91496	9.56819	10.0742	11.6417	9.91894	10.4104	10.9384	28.6553	21.1756	18.6748	21.5438	34.5735	31.5232	29.4422	30.0959	-1.26186	1.63e-07
ENSG00000185104	FAF1	85.1776	94.2573	95.4231	67.3894	74.4046	71.8963	63.0971	90.6979	121.766	152.266	169.161	141.372	93.9283	106.926	140.111	134.515	-0.627547	1.64e-07
ENSG00000070087	PFN2	77.7975	77.7938	88.4702	42.8151	54.4152	54.6127	51.1498	98.2608	96.9684	141.447	101.221	100.169	172.776	167.924	187.18	150.61	-0.92476	1.64e-07
ENSG00000125285	SOX21	1.07828	0.660427	1.46236	0.9567	2.20676	3.75946	2.04026	2.64411	15.6888	18.2086	12.532	26.1889	14.5637	8.1107	6.54895	9.2398	-2.77004	1.66e-07
ENSG00000109618	SEPSECS	7.96788	6.73728	9.45568	7.92008	12.5508	10.0576	12.7882	12.2162	37.637	39.2286	33.3231	30.4938	22.4568	23.2881	17.6569	26.0722	-1.40368	1.66e-07
ENSG00000115839	RAB3GAP1	92.928	94.3277	94.5362	78.7202	76.502	76.3582	67.0323	84.8011	143.653	149.948	143.662	122.583	107.271	110.312	136.355	123.684	-0.546041	1.67e-07
ENSG00000102230	PCYT1B	0.150789	0.271687	0.265035	0.196184	0.029578	0.0408615	0.127458	0.0452105	3.55904	13.0158	7.141	16.8892	4.0682	3.16768	2.17412	1.89887	-4.80322	1.76e-07
ENSG00000104517	UBR5	170.405	157.234	156.75	107.684	104.291	81.8977	100.514	151.253	242.011	232.618	217.08	206.299	137.156	194.398	215.816	208.802	-0.599287	1.78e-07
ENSG00000136010	ALDH1L2	2.27712	1.95279	1.45349	3.22083	7.73034	6.37957	7.10864	4.30301	16.1325	150.743	86.3958	110.091	12.7659	32.5121	18.8641	34.8777	-3.49528	1.85e-07
ENSG00000146910	CNPY1	0.778855	0.945058	0.861996	1.08128	0.755516	0.664918	0.151714	0.299819	11.4049	15.6072	12.7687	16.3386	8.82762	3.11746	4.48001	7.03199	-3.64024	1.9e-07
ENSG00000137944	KYAT3	16.6213	13.2766	15.6388	15.2061	12.8311	13.2011	15.0286	12.7738	33.1575	43.4525	41.047	51.045	20.7319	21.9112	28.3124	32.5851	-1.13368	1.93e-07
ENSG00000227640	SOX21-AS1	1.9133	2.93641	1.72724	1.95993	4.61493	4.69889	3.2363	4.4292	22.7953	36.0126	22.3349	40.5155	16.2671	9.02982	8.19431	9.14871	-2.42533	1.94e-07
ENSG00000186416	NKRF	44.9707	50.8063	45.2492	37.4441	30.2005	30.3032	35.0233	35.3316	102.217	53.2813	93.4894	84.324	70.3088	52.5685	69.2165	82.1039	-0.892956	2.03e-07
ENSG00000123933	MXD4	78.4421	87.6195	86.645	74.8721	86.9002	89.4235	92.482	95.1892	143.228	156.828	142.944	143.524	116.822	145.392	145.662	119.809	-0.590764	2.03e-07
ENSG00000105993	DNAJB6	97.5356	99.8268	110.83	73.9025	56.4084	53.1025	61.3712	77.2822	148.885	200.821	128.177	137.317	88.7501	106.677	143.15	109.844	-0.673924	2.03e-07
ENSG00000165810	BTNL9	9.04116	9.20997	7.31535	5.66297	11.7975	11.1723	11.6167	17.7245	13.1264	12.7799	11.9202	18.8461	41.3801	42.2965	42.9864	43.1272	-1.26527	2.12e-07
ENSG00000109814	UGDH	21.0839	23.3711	26.5303	19.9967	17.4578	18.5995	17.2581	18.8238	29.8589	48.0346	44.0722	52.8947	34.9548	43.1331	44.3022	40.8551	-0.959144	2.13e-07
ENSG00000101901	ALG13	47.2247	51.5751	51.3679	53.1312	57.7618	49.6896	53.9628	48.7168	89.3732	87.1482	84.3797	80.7677	85.0434	84.1595	86.6955	111.048	-0.67175	2.15e-07
ENSG00000121211	MND1	10.4351	9.30489	12.8321	6.72134	9.77898	8.70397	10.4659	14.9238	16.4606	32.9134	20.3478	29.4405	20.0545	30.4546	36.1394	35.6639	-1.29825	2.16e-07
ENSG00000198075	SULT1C4	1.32646	0.787995	0.74965	0.914608	0.429571	0.846529	0.679671	0.39158	1.11104	12.9128	16.949	10.391	7.18471	17.0474	15.7276	14.8743	-3.87754	2.24e-07
ENSG00000108091	CCDC6	79.9023	84.2798	87.7391	60.1173	57.2657	56.7952	50.1538	69.4174	137.876	99.6387	120.919	115.68	112.728	100.433	101.65	116.392	-0.652073	2.25e-07
ENSG00000123562	MORF4L2	297.729	287.658	305.875	177.746	244.801	256.181	244.738	434.519	347.303	397.31	362.631	422.999	445.593	660.004	725.125	689.008	-0.715796	2.26e-07
ENSG00000105849	TWISTNB	40.5272	34.1289	39.2524	29.1611	26.9851	25.8938	22.9964	29.5231	82.2725	66.3124	68.5303	51.1154	49.5369	44.6357	52.0229	59.5259	-0.844971	2.27e-07
ENSG00000101695	RNF125	17.2429	15.7184	17.805	14.357	20.6917	20.6179	16.882	23.0882	28.8135	22.6921	24.5883	23.6372	47.5688	50.3402	68.4828	64.9561	-1.01804	2.28e-07
ENSG00000147471	PLPBP	24.2361	23.2146	27.7878	20.0615	15.4177	18.3642	19.8538	19.8659	47.1831	64.191	42.9898	51.5331	26.4666	38.7015	39.7401	35.5353	-0.950834	2.3e-07
ENSG00000165494	PCF11	63.9966	66.7251	58.5466	61.2034	58.988	48.8632	55.2329	52.6921	108.275	145.614	86.0933	124.771	78.3372	83.6636	120.566	89.4255	-0.737148	2.31e-07
ENSG00000080802	CNOT4	27.6598	27.9999	28.4786	19.7431	27.9048	22.9354	19.6133	30.4636	54.9549	46.8405	43.2207	40.6382	44.2066	54.4135	57.9708	56.3574	-0.857064	2.32e-07
ENSG00000143515	ATP8B2	84.9986	78.506	71.1879	72.9478	51.7123	55.5092	56.8946	55.1322	152.89	244.217	171.416	241.327	79.8785	84.0418	79.9659	92.3143	-0.92891	2.33e-07
ENSG00000133612	AGAP3	146.505	141.928	141.87	107.548	107.524	106.277	108.145	134.93	171.132	165.353	177.395	220.21	170.754	249.713	300.85	326.14	-0.718582	2.33e-07
ENSG00000113739	STC2	96.4236	98.9979	92.2356	69.0626	75.8166	72.2344	67.6065	119.624	309.621	382.648	200.093	327.267	177.137	104.571	123.952	160.161	-1.19126	2.4e-07
ENSG00000136717	BIN1	9.52139	9.9679	9.99061	10.0844	12.1561	10.9042	12.1123	11.4482	22.2104	12.0346	20.6166	16.0151	27.9582	43.5216	49.3209	48.5731	-1.31141	2.48e-07
ENSG00000006459	KDM7A	36.0545	30.6661	30.443	26.2992	28.0755	21.0972	22.6328	31.5173	60.9343	46.3091	57.3661	42.0313	52.3049	51.0566	62.4561	73.5205	-0.873532	2.48e-07
ENSG00000106144	CASP2	70.9874	80.646	75.3163	72.2376	59.089	54.7558	58.5563	56.9901	122.432	133.236	108.819	121.367	75.2152	93.3268	98.208	98.0196	-0.587385	2.48e-07
ENSG00000111666	CHPT1	28.6505	30.8105	32.9553	27.9848	29.9448	27.2139	25.1402	29.8094	63.7589	69.1211	59.9668	70.7326	42.302	43.0778	48.3806	47.4597	-0.827756	2.49e-07
ENSG00000116120	FARSB	59.6116	61.7271	70.2538	43.1254	54.6639	52.4677	53.29	67.2858	181.696	203.408	163.476	207.222	101.78	72.364	78.0793	94.1867	-1.07528	2.6e-07
ENSG00000143612	C1orf43	176.561	178.436	198.511	122.242	133.779	135.383	129.989	206.065	302.754	374.881	314.24	382.076	220.264	190.481	266.934	228.462	-0.717583	2.6e-07
ENSG00000072518	MARK2	90.2569	88.5487	100.474	64.8969	39.0403	40.4247	42.0374	49.8721	121.411	126.861	118.142	130.317	61.1044	80.3458	107.142	89.6662	-0.634727	2.73e-07
ENSG00000132964	CDK8	23.2366	20.6912	25.6238	18.7193	20.8085	19.6378	18.4916	21.5774	35.8845	56.5731	42.3331	51.4059	35.7348	38.6474	39.564	44.9604	-0.929042	2.82e-07
ENSG00000116353	MECR	26.0413	22.1694	24.0873	18.087	17.7881	17.8063	17.5312	23.4538	63.8674	42.6592	56.6732	52.4381	35.5411	29.1991	33.8308	40.356	-0.988541	2.82e-07
ENSG00000237036	ZEB1-AS1	4.77832	5.18243	3.14386	5.59307	4.78195	5.11158	5.79037	3.48241	13.3286	19.2149	17.1249	14.6387	18.7214	19.9056	14.1243	15.7943	-1.7076	2.87e-07
ENSG00000103266	STUB1	49.5771	58.0317	67.6687	41.1853	60.2749	55.3537	53.291	78.6262	76.6234	78.497	132.784	118.476	77.0774	142.946	217.786	223.456	-1.05884	3.05e-07
ENSG00000114302	PRKAR2A	114.52	111.632	116.807	74.6653	60.1604	59.8741	60.1203	85.1432	145.33	158.795	127.979	136.898	115.373	120.408	138.63	144.943	-0.598849	3.06e-07
ENSG00000185477	GPRIN3	7.61798	7.2165	7.5366	7.48786	16.953	12.4154	16.5366	16.8222	13.3793	9.81393	13.4306	11.1579	43.5223	48.0849	56.378	59.1315	-1.238	3.18e-07
ENSG00000170242	USP47	102.286	97.3725	108.625	106.675	43.8671	43.8593	46.4604	37.3044	200.894	178.225	168.7	138.995	97.4627	75.7433	69.3311	91.146	-0.742204	3.24e-07
ENSG00000163389	POGLUT1	19.6695	16.6241	16.5644	13.7396	13.2117	13.1251	11.5397	14.6687	45.0632	34.6638	40.2367	28.39	36.2094	31.2119	29.0331	29.1803	-1.08884	3.26e-07
ENSG00000114999	TTL	94.0391	84.503	91.9475	102.938	67.0475	63.1149	66.2947	52.2915	191.314	161.212	143.352	153.94	102.911	97.8471	96.758	116.366	-0.673933	3.39e-07
ENSG00000118058	KMT2A	208.932	188.508	163.93	185.442	115.284	101.97	121.128	129.233	274.106	294.398	310.304	265.055	152.263	164.249	173.747	198.99	-0.497018	3.46e-07
ENSG00000158050	DUSP2	1.16016	2.28511	1.94768	1.57154	0.402029	0.451933	0.178054	0.309914	12.0576	10.609	17.2106	19.7707	2.12201	1.96416	7.00279	3.44903	-3.33701	3.54e-07
ENSG00000169554	ZEB2	31.0136	29.4603	31.4171	41.3896	21.0562	25.3081	23.5017	14.6019	55.9244	99.7043	74.8257	58.2042	47.2838	42.5058	40.6235	48.3918	-1.00788	3.61e-07
ENSG00000114126	TFDP2	64.5556	65.4478	62.1468	49.6053	37.5308	32.5957	33.5458	43.4225	108.824	121.024	84.8307	84.9116	87.4046	76.4825	78.1716	57.5549	-0.772064	3.61e-07
ENSG00000124784	RIOK1	70.5505	69.5963	72.5653	47.9806	41.4376	39.1434	40.9452	54.4277	137.63	104.546	140.878	82.319	71.8801	70.9396	122.261	89.4347	-0.827558	3.62e-07
ENSG00000044524	EPHA3	15.2184	14.6492	18.1151	12.896	20.768	23.1034	24.2144	26.5794	52.4792	48.5271	45.7994	28.1903	58.7523	51.2976	38.9916	38.6377	-1.14319	3.67e-07
ENSG00000175054	ATR	46.9778	45.2581	42.9117	33.0457	24.728	25.4504	22.2911	31.5566	81.5509	74.2463	72.5488	51.8874	61.1926	54.0288	53.6356	54.6912	-0.821902	3.71e-07
ENSG00000137992	DBT	31.8332	23.6997	29.2328	37.2148	33.8033	38.2697	38.3618	25.8674	55.5586	99.2935	84.8875	81.9257	53.8943	57.2157	58.1663	68.8041	-0.998907	3.84e-07
ENSG00000176171	BNIP3	10.4356	13.2329	12.2849	11.912	13.8637	14.565	15.8733	15.2402	28.3753	32.1539	26.9079	41.7065	23.7964	28.7901	33.2125	35.3214	-1.12227	3.87e-07
ENSG00000143570	SLC39A1	103.226	99.7893	106.394	75.2726	49.6149	54.5915	51.5586	70.9309	129.509	136.908	131.168	160.236	82.6098	88.4806	115.939	111.093	-0.567709	3.98e-07
ENSG00000168476	REEP4	25.8761	26.812	32.0618	30.295	26.9758	27.9832	30.4569	23.6172	62.1665	56.4443	56.1473	67.0049	42.0864	51.7006	43.2047	52.2587	-0.840235	4.18e-07
ENSG00000166086	JAM3	66.4278	71.9928	67.4697	53.9659	23.0425	26.3068	23.4278	26.924	88.4278	103.833	73.986	97.8725	53.8619	66.9704	68.0114	67.7168	-0.770938	4.19e-07
ENSG00000165632	TAF3	34.0335	39.3391	36.434	41.814	26.3109	27.5263	25.0972	21.012	81.3966	100.904	89.3215	78.5667	33.2143	37.6567	43.7658	42.4692	-0.88106	4.38e-07
ENSG00000065000	AP3D1	334.601	344.849	382.107	269.84	296.967	300.586	310.337	377.835	503.459	553.273	541.362	577.077	324.867	454.022	554.203	471.545	-0.498873	4.41e-07
ENSG00000163597	SNHG16	111.279	103.284	109.537	66.6007	91.3702	78.0595	70.2965	128.609	161.368	113.944	130.607	156.581	163.27	198.729	268.623	218.902	-0.777293	4.53e-07
ENSG00000131773	KHDRBS3	13.6676	15.2844	17.6587	11.9816	19.57	16.9598	18.4934	23.1639	41.5001	37.0923	32.9568	32.5628	29.9253	37.0151	40.1502	40.3396	-0.993798	4.8e-07
ENSG00000166024	R3HCC1L	16.6211	15.4542	16.4163	17.0208	14.7697	17.381	15.6326	14.3374	67.386	58.5997	55.2857	49.2529	25.8922	26.547	21.0095	26.9197	-1.22038	4.84e-07
ENSG00000075131	TIPIN	28.2906	30.2834	28.7883	28.2514	21.9313	20.1158	19.4055	18.9692	68.5175	76.8718	66.1425	62.986	35.4314	26.3581	30.2707	37.6468	-0.931475	5.04e-07
ENSG00000069275	NUCKS1	577.39	531.77	600.336	590.411	581.575	564.388	535.957	551.062	816.541	1193.53	905.032	982.004	717.187	733.993	939.322	821.091	-0.536936	5.1e-07
ENSG00000122034	GTF3A	41.2529	49.2786	49.3407	32.0313	38.8422	34.832	32.3544	47.4264	69.4631	106.663	96.439	131.303	48.1777	55.8681	77.679	73.8329	-0.904026	5.11e-07
ENSG00000132466	ANKRD17	140.382	136.301	122.267	156.276	109.787	94.1556	111.561	83.1596	302.824	233.569	233.422	207.745	248.534	185.097	154.587	217.426	-0.820064	5.3e-07
ENSG00000108064	TFAM	105.761	101.504	113.326	91.3677	61.3373	64.6821	59.1408	65.0273	241.079	338.449	225.172	266.776	83.3449	79.1652	94.3771	101.618	-0.88369	5.42e-07
ENSG00000174796	THAP6	8.96913	9.46708	7.48838	10.0349	5.44167	7.36154	6.78346	4.44305	27.6469	36.0376	27.4239	23.6844	19.9718	14.8497	9.36312	14.9455	-1.48734	5.59e-07
ENSG00000176046	NUPR1	1.14238	1.02968	1.61759	2.78645	0.966661	0.46841	0.724624	0.323555	12.0985	24.7636	23.3899	27.2763	1.46971	0.435914	1.46895	0.750748	-2.98055	5.76e-07
ENSG00000102024	PLS3	881.279	809.807	882.131	532.997	307.79	356.714	318.633	492.092	1287.88	1000.22	976.821	1362.57	533.829	587.392	863.183	726.253	-0.631853	5.85e-07
ENSG00000198780	FAM169A	29.0468	26.3517	31.2952	36.1494	21.9499	22.4116	24.3987	15.4093	66.4464	84.6806	65.9829	70.5644	47.3917	39.2815	27.4279	42.0489	-0.997836	5.87e-07
ENSG00000135698	MPHOSPH6	16.3838	17.1645	15.9921	16.7501	11.6791	13.8644	13.4318	11.4605	30.6678	54.8098	40.2014	46.4278	17.4499	25.2745	25.4136	32.0513	-1.11469	6.11e-07
ENSG00000033030	ZCCHC8	42.362	43.6331	39.4978	42.5181	32.0426	33.2992	33.1315	29.8811	68.9728	75.1777	63.7136	79.2872	52.2279	51.8206	64.3031	61.6463	-0.711595	6.15e-07
ENSG00000185686	PRAME	2.74976	3.46952	3.90227	1.91278	12.3387	11.9294	12.7792	22.79	12.6512	21.5046	18.7867	22.0548	18.3728	44.9613	33.9492	38.8629	-1.56776	6.18e-07
ENSG00000107719	PALD1	16.9882	16.1387	17.9107	13.6101	33.4631	33.194	33.1187	43.4813	37.9412	43.6405	54.7454	65.2806	35.5396	60.0844	77.4194	83.2762	-1.08474	6.58e-07
ENSG00000144635	DYNC1LI1	61.1158	55.7384	65.3714	32.7176	39.5971	38.9291	36.3803	64.9756	92.3136	108.197	82.3308	88.9046	70.7255	69.6809	91.3569	89.3584	-0.720714	6.95e-07
ENSG00000120685	PROSER1	103.914	109.562	102.001	68.435	55.6954	51.2192	54.4445	74.1247	127.754	131.919	140.301	180.007	93.2935	98.5752	104.959	113.805	-0.603948	7.1e-07
ENSG00000147687	TATDN1	11.9846	12.1556	11.7899	7.09693	8.0663	7.9028	8.20598	12.6229	30.6746	34.0958	27.2891	25.9912	20.4361	18.9933	19.4948	23.3805	-1.22257	7.28e-07
ENSG00000107625	DDX50	70.7738	61.0443	72.6134	51.2752	56.5738	57.3427	54.4901	68.9301	104.547	93.5573	93.8374	97.5488	108.57	102.167	88.4742	122.89	-0.62838	7.36e-07
ENSG00000107951	MTPAP	42.5442	40.7037	42.5481	26.7142	30.1568	30.1166	26.0439	41.4344	65.3633	61.1207	60.9111	63.0598	46.2844	58.0988	74.5052	72.3393	-0.74073	7.45e-07
ENSG00000120925	RNF170	4.6152	4.6111	4.28598	10.8881	5.85377	5.50746	6.17812	1.84855	24.353	26.0517	24.6481	25.8238	23.61	14.9832	8.12904	14.0532	-1.74075	7.52e-07
ENSG00000116406	EDEM3	48.581	45.3189	44.2803	51.8441	39.8344	45.2279	41.9752	34.4106	102.078	101.794	102.037	97.1214	70.7632	64.3934	53.2291	67.8889	-0.795726	7.56e-07
ENSG00000156171	DRAM2	28.7565	27.8157	28.007	17.0673	19.2227	21.2965	26.4833	38.1315	49.6943	59.6463	56.197	57.758	45.2357	35.7231	55.0821	47.3445	-0.887631	7.58e-07
ENSG00000143633	C1orf131	33.3357	35.4614	35.1513	23.3905	30.8095	31.0647	23.6332	39.2328	57.953	63.6344	52.4229	59.2551	41.868	52.8074	72.3288	60.3879	-0.775408	7.81e-07
ENSG00000136158	SPRY2	22.5379	23.3339	18.7726	19.5073	13.8766	14.2111	12.5867	13.3187	20.4873	42.7099	39.7382	33.0372	34.8796	64.3858	56.9942	72.0935	-1.25668	7.87e-07
ENSG00000137601	NEK1	18.781	16.1865	19.8249	24.9562	17.0984	18.9904	17.1355	10.552	73.3341	48.8765	58.5909	44.8088	70.4401	32.111	26.7575	35.8813	-1.35024	7.88e-07
ENSG00000134851	TMEM165	24.7134	24.3709	32.5502	35.7345	25.1766	25.7431	20.4417	16.4582	43.5555	65.112	47.4796	90.9847	42.1486	50.2331	48.406	62.0034	-1.03033	7.97e-07
ENSG00000119729	RHOQ	31.4922	32.1631	36.3386	35.4252	41.5131	44.116	34.9719	36.7091	69.9335	77.8003	66.541	59.2311	58.502	64.9836	60.3886	74.9265	-0.76779	8.07e-07
ENSG00000178202	KDELC2	54.1161	60.6311	60.2516	70.3651	50.0437	51.4423	45.134	34.5715	97.9782	151.817	113.549	125.444	98.4835	74.3333	73.9659	78.2452	-0.825557	8.29e-07
ENSG00000170248	PDCD6IP	139.338	131.021	140.587	94.0943	93.2118	95.4522	93.0305	128.885	157.85	190.188	154.869	188.235	151.455	168.858	168.755	185.178	-0.4882	8.91e-07
ENSG00000163743	RCHY1	18.6268	17.7651	19.9332	10.727	12.989	13.5711	11.6657	23.0145	42.3711	38.5132	34.8466	28.8546	29.3539	30.8039	39.5424	33.9141	-1.00992	8.99e-07
ENSG00000138138	ATAD1	90.1307	81.8891	91.3074	68.5116	74.9296	71.6248	72.1084	94.9795	120.892	165.248	136.309	150.422	91.5581	111.476	130.286	125.856	-0.573423	9.06e-07
ENSG00000225840		21.1743	14.9785	16.1452	31.5875	13.2346	20.1855	18.8917	7.1014	66.2725	140.104	60.521	93.9333	50.3557	63.7484	191.275	853.667	-3.03403	9.06e-07
ENSG00000020129	NCDN	73.4807	75.1289	78.5655	45.4224	44.2557	42.716	46.5114	68.6725	117.902	126.012	120.086	126.335	51.2448	83.6005	109.299	108.293	-0.729774	9.18e-07
ENSG00000226479	TMEM185B	31.0737	34.3133	39.1598	37.0934	25.6571	27.0116	22.9149	20.622	81.5119	66.221	62.6944	74.8851	47.6079	42.1231	37.3792	42.5427	-0.840293	9.8e-07
ENSG00000198677	TTC37	175.366	169.336	167.087	138.368	108.865	117.698	117.426	129.568	230.63	210.361	184.795	200.315	202.062	193.054	207.916	235.701	-0.48439	9.83e-07
ENSG00000130829	DUSP9	7.15337	10.0983	5.87112	5.14988	6.14422	6.42927	4.50755	8.69503	46.789	10.7177	36.4604	14.125	23.0897	17.4775	31.6581	20.3163	-1.80169	9.95e-07
ENSG00000121644	DESI2	101.078	93.8842	104.431	91.1915	87.885	98.402	85.1768	99.4491	140.564	163.528	143.817	144.004	142.46	124.671	148.615	139.627	-0.499707	1.03e-06
ENSG00000170846		23.0501	21.2928	26.8675	19.5567	16.2802	18.4377	18.3057	22.2833	39.4982	43.2006	38.8185	39.3861	33.0068	42.5071	44.4913	42.5834	-0.874585	1.06e-06
ENSG00000071626	DAZAP1	263.692	273.659	306.428	167.455	193.889	178	186.626	281.433	310.766	456.306	329.871	597.077	279.034	410.264	530.99	483.398	-0.783048	1.06e-06
ENSG00000109805	NCAPG	95.8289	87.7109	98.9039	59.8227	62.7634	64.9368	56.836	91.9939	126.983	181.25	139.957	110.997	110.063	115.249	146.64	113.822	-0.665713	1.08e-06
ENSG00000267100	ILF3-DT	18.2729	24.4239	19.4574	20.2343	19.6149	19.0095	15.5259	17.65	30.8894	58.2164	29.5602	51.1972	45.079	50.1318	33.6258	40.17	-1.04244	1.09e-06
ENSG00000130734	ATG4D	27.5586	38.1524	33.6265	30.2784	31.0069	27.6676	27.7402	28.3444	65.7705	100.656	62.8977	93.4226	33.2483	47.1121	56.1997	49.9838	-0.92303	1.12e-06
ENSG00000170606	HSPA4	296.645	285.303	327.203	224.331	184.496	190.622	187.779	218.672	476.896	496.63	341.787	396.199	260.322	317.854	272.008	349.062	-0.513509	1.18e-06
ENSG00000138078	PREPL	71.2613	72.6928	68.9463	52.3538	64.2834	68.9332	75.7452	90.9767	96.9392	140.574	106.666	109.639	105.51	109.923	126.901	115.226	-0.596011	1.19e-06
ENSG00000148606	POLR3A	101.359	104.274	104.775	78.2363	78.8838	81.9293	77.0293	100.339	203.672	194.813	189.032	203.192	97.6776	115.611	117.125	128.346	-0.656508	1.19e-06
ENSG00000163132	MSX1	10.5766	7.98132	14.3481	13.3738	14.1147	13.4401	12.1331	9.80123	18.4146	27.4525	26.8287	42.7969	19.7655	31.2134	34.333	37.834	-1.21519	1.2e-06
ENSG00000100418	DESI1	88.8927	87.2224	90.8579	75.6115	63.2379	60.6001	65.5209	67.8143	125.236	144.785	125.557	152.785	98.4707	91.5864	91.0904	109.427	-0.550248	1.22e-06
ENSG00000119616	FCF1	54.4875	49.7687	62.4009	32.2399	37.3118	41.8877	35.1767	57.8856	99.7339	151.926	97.2427	161.745	63.2301	61.4573	74.3544	77.8631	-0.950769	1.23e-06
ENSG00000135778	NTPCR	54.5704	45.3554	49.6031	56.4856	71.4947	63.9298	72.9315	62.8879	84.4743	136.876	101.784	130.049	89.3576	101.41	117.214	113.689	-0.771737	1.23e-06
ENSG00000172167	MTBP	16.2986	18.2463	16.7876	12.8174	11.2745	11.224	12.1647	14.3375	32.0278	40.7319	34.4952	33.1371	29.3803	26.7033	22.4821	26.5401	-1.04273	1.25e-06
ENSG00000139146	SINHCAF	100.056	99.1144	111.632	73.6199	84.3508	81.046	81.8957	118.526	131.329	172.311	131.014	151.523	107.949	141.282	186.117	175.6	-0.573049	1.28e-06
ENSG00000198625	MDM4	106.744	88.1361	77.7129	107.95	91.125	83.9897	91.1159	81.0812	177.115	127.28	162.82	128.262	148.023	147.592	155.886	186.519	-0.658941	1.29e-06
ENSG00000204054	LINC00963	30.4162	25.6429	23.5806	28.3504	16.9138	14.9046	15.762	15.1857	92.4539	99.6772	84.8919	63.3128	33.3503	21.7636	21.3846	25.3539	-1.16123	1.3e-06
ENSG00000182463	TSHZ2	0.86356	0.523977	0.717783	5.04077	7.14595	7.35386	6.86992	0.773722	29.8645	30.0712	31.507	19.5759	18.59	17.1611	6.61493	17.9152	-2.39837	1.31e-06
ENSG00000144909	OSBPL11	30.6674	31.4828	33.6284	27.0134	19.9306	19.1259	20.0007	20.8743	77.4182	66.6298	72.4841	52.0545	37.631	36.0392	30.1256	32.4173	-0.891076	1.31e-06
ENSG00000121022	COPS5	40.1199	37.9221	43.0557	27.3387	27.5025	26.9516	26.5043	37.2785	63.8734	94.6612	62.3218	86.7881	38.7395	48.957	55.3473	51.0475	-0.805836	1.31e-06
ENSG00000164022	AIMP1	41.9151	42.7146	38.6681	28.6261	33.4985	28.2536	26.2753	40.5746	50.0173	86.1525	64.9432	74.5489	45.3628	55.8799	66.5152	67.1716	-0.767962	1.31e-06
ENSG00000164889	SLC4A2	130.074	135.171	153.898	136.424	71.8548	72.5977	80.1338	69.2043	217.778	247.959	247.02	287.282	116.362	93.8055	114.68	100.755	-0.619743	1.33e-06
ENSG00000148840	PPRC1	132.47	149.997	134.754	79.4897	89.5858	72.9841	77.7756	125.385	259.17	169.658	185.028	190.023	121.903	171.155	219.419	230.281	-0.762863	1.34e-06
ENSG00000117868	ESYT2	78.748	82.1848	86.5507	90.6133	79.7005	76.8244	74.1676	65.4821	116.396	108.712	118.837	118.008	129.704	129.041	138.698	150.19	-0.565226	1.41e-06
ENSG00000114439	BBX	131.215	128.928	132.124	102.717	77.703	83.9858	79.1216	101.644	195.429	197.821	198.06	134.064	138.892	160.671	163.214	128.76	-0.573287	1.41e-06
ENSG00000240342	RPS2P5	215.768	274.188	330.061	134.277	289.119	273.297	249.027	641.554	282.608	579.691	482.946	937.996	468.204	1080.15	1391.12	1273.13	-1.30402	1.46e-06
ENSG00000234147		0.945101	0.443405	0.512795	0.107549	0.0456832	0.093138	0.0533321	0.335142	4.95116	4.29391	2.72637	3.50339	5.5837	9.95722	11.7506	6.58407	-4.21325	1.48e-06
ENSG00000181085	MAPK15	9.52053	9.32733	7.6921	4.42635	9.18212	9.79815	11.2392	18.6649	15.7432	11.778	21.6214	13.8773	22.3926	45.5625	60.5545	41.5167	-1.37595	1.48e-06
ENSG00000249395	CASC9	0.0956518	0.123749	0.12897	0.0419423	0.333439	0.147377	0.408013	1.02441	6.58341	7.86705	4.22906	4.36762	4.30248	5.28559	4.29374	3.8376	-4.29558	1.53e-06
ENSG00000234912	SNHG20	14.5415	17.202	14.3363	15.5076	10.1553	7.85515	12.7681	9.35679	48.2629	37.2835	33.8516	27.7682	20.5365	20.9287	19.5064	28.2154	-1.12745	1.55e-06
ENSG00000136758	YME1L1	224.533	219.255	246.003	156.573	184.104	184.691	169.116	248.312	283.262	403.105	353.496	328.528	224.804	290.059	323.001	305.904	-0.522554	1.62e-06
ENSG00000048649	RSF1	108.501	108.562	97.6202	124.07	64.7599	66.6758	68.0523	55.0653	161.271	180.497	173.042	154	98.7618	100.137	106.93	114.902	-0.561383	1.67e-06
ENSG00000176533	GNG7	4.32163	4.97217	6.11898	6.5	9.87979	9.4147	10.4308	7.36717	17.2422	19.3974	20.4137	22.2912	17.5499	19.1661	22.9498	20.6748	-1.35413	1.68e-06
ENSG00000183072	NKX2-5	28.8101	31.5151	36.0356	25.1155	22.0055	26.2378	18.0434	25.7346	55.7815	50.0507	39.5134	76.2053	39.865	55.0488	45.8226	51.0869	-0.863559	1.68e-06
ENSG00000166452	AKIP1	16.433	18.3319	20.7092	13.0836	9.87331	8.0414	7.67992	11.0471	34.8739	33.681	35.6587	40.7032	23.9058	19.7204	21.3134	19.5988	-1.06307	1.7e-06
ENSG00000137692	DCUN1D5	45.2731	44.813	54.7843	28.3169	27.1043	23.4478	22.947	37.1994	76.6312	64.082	62.7969	53.1013	56.5637	64.5733	69.3651	68.5216	-0.797191	1.71e-06
ENSG00000171517	LPAR3	5.21198	3.40066	3.74808	3.27749	9.43576	9.9745	8.83242	12.9545	18.8874	8.73085	14.1697	13.2795	27.5078	21.1465	29.6823	25.7367	-1.42276	1.73e-06
ENSG00000107815	TWNK	53.0461	60.8904	56.6276	45.8518	41.8511	35.7705	39.6882	42.2664	185.735	114.353	126.441	110.312	64.1678	52.6978	60.5852	72.8426	-0.911839	1.74e-06
ENSG00000162144	CYB561A3	24.0317	29.2543	24.9999	26.6864	9.51793	8.93293	9.90228	8.17661	56.5915	54.9333	49.2373	50.9906	25.5457	17.5455	18.2634	18.4207	-0.976279	1.83e-06
ENSG00000119285	HEATR1	182.913	166.126	165.205	121.869	108.48	95.7204	101.854	130.661	389.083	280.008	269.99	269.295	194.962	142.16	149.906	206.107	-0.717056	1.83e-06
ENSG00000205060	SLC35B4	58.6584	59.7355	60.9034	72.6538	59.269	56.0794	56.7254	44.1064	142.444	121.559	112.689	129.434	95.565	85.7049	71.5155	96.0961	-0.756764	1.84e-06
ENSG00000152601	MBNL1	88.5356	82.047	83.8002	51.7665	28.526	31.9777	31.474	42.9779	113.275	175.71	116.39	111.593	65.816	64.3105	64.8089	56.602	-0.735936	1.87e-06
ENSG00000107669	ATE1	39.0031	37.5945	39.1124	31.5755	21.1653	22.5516	19.0334	23.3459	59.0209	68.903	66.2644	72.3883	35.0588	37.0642	40.3109	38.5373	-0.749908	1.88e-06
ENSG00000147224	PRPS1	161.837	144.739	160.121	103.188	107.527	107.474	109.073	163.389	151.999	239.118	167.111	225.599	194.631	266.189	345.817	301.124	-0.724804	1.92e-06
ENSG00000175567	UCP2	12.6516	13.9638	9.98905	7.98061	19.7613	20.841	21.9176	34.7576	39.831	27.2252	41.0509	26.4112	38.4488	47.076	60.494	38.8908	-1.08731	1.93e-06
ENSG00000249069	LINC01033	0.596667	0.341491	0.896842	0.204518	0.103358	0.271147	0.658161	0.983872	7.76886	12.587	7.39205	8.2949	5.80212	6.65146	9.41639	8.1416	-3.94388	1.97e-06
ENSG00000130707	ASS1	46.1106	42.6823	56.5506	36.8663	71.9795	65.9968	52.7909	104.006	165.268	101.159	186.509	156.2	116.155	84.7272	144.928	130.336	-1.11406	1.97e-06
ENSG00000143390	RFX5	83.4753	80.6512	88.7051	50.5518	52.0316	61.8314	56.8943	92.0118	104.614	115.074	130.281	84.7082	125.053	118.584	164.692	159.617	-0.724555	1.98e-06
ENSG00000088538	DOCK3	47.8646	51.4907	40.8642	41.7181	42.3982	40.2722	43.8845	54.4242	87.1887	88.6532	92.4986	89.1669	57.5771	57.742	71.5924	77.0822	-0.677769	2e-06
ENSG00000004455	AK2	225.829	197.319	207.211	132.63	124.173	122.021	128.223	196.764	266.885	341.186	322.875	405.415	164.063	202.471	297.779	266.286	-0.66228	2e-06
ENSG00000235508	RPS2P7	3.75433	3.10583	6.7006	1.66983	5.50085	4.10404	5.45297	13.12	5.70156	18.0116	14.1708	19.3559	9.57018	26.9317	40.437	35.084	-1.81123	2.02e-06
ENSG00000155961	RAB39B	1.78519	1.9301	1.16887	1.93042	1.61371	0.649631	1.36068	1.05213	17.801	14.337	18.5226	23.2753	4.60574	0.984854	1.66413	2.80877	-2.65781	2.09e-06
ENSG00000117133	RPF1	47.7689	47.0535	58.4029	35.4966	32.169	29.1194	31.5278	38.8505	87.0694	151.914	109.09	157.929	42.8045	40.4095	65.1258	58.8759	-0.976241	2.1e-06
ENSG00000125630	POLR1B	57.6668	59.5733	61.6907	55.3739	38.3045	34.9007	38.8102	35.4703	161.776	114.106	131.591	121.676	67.7464	48.5215	47.5541	61.3447	-0.841392	2.11e-06
ENSG00000215270		0.322917	0.262504	0.299723	0.0819439	0.0560625	0.0271292	0.0271292	0.110774	5.03902	3.30946	4.73301	4.2402	3.57674	4.60492	3.39619	3.47011	-4.34551	2.15e-06
ENSG00000018189	RUFY3	47.4232	43.5379	42.402	32.4665	44.4707	48.3337	51.4048	69.5108	75.8596	77.3875	58.2204	62.1536	85.6034	85.9975	100.437	90.1537	-0.646458	2.21e-06
ENSG00000136574	GATA4	15.462	18.7153	20.1278	22.5641	17.7272	18.6894	22.6124	13.2243	41.8819	40.9832	41.3168	58.8683	27.9602	43.3979	29.6855	39.9061	-1.0037	2.23e-06
ENSG00000156374	PCGF6	29.0261	24.8631	30.0574	28.0262	21.6049	21.901	18.6814	18.8724	54.205	46.897	42.2173	41.9277	48.0568	40.8541	42.3357	52.709	-0.838624	2.23e-06
ENSG00000214279	SCART1	4.26094	5.66184	4.08776	3.35048	7.60158	6.15653	4.74201	10.5039	13.9057	8.75851	18.1092	12.401	12.9045	23.1846	34.3012	25.4999	-1.53573	2.37e-06
ENSG00000113013	HSPA9	424.362	419.867	460.464	312.301	291.494	287.678	274.124	355.275	969.817	818.977	639.577	983.877	567.829	374.785	403.618	490.211	-0.761495	2.37e-06
ENSG00000137200	CMTR1	112.266	120.369	111.774	104.042	86.5525	93.2401	88.32	93.7844	157.247	210.282	210.173	189.814	110.354	124.089	160.958	121.804	-0.554708	2.38e-06
ENSG00000202198		8.34934	6.24717	10.3057	12.1066	12.8759	15.6759	12.5199	9.39504	36.2986	58.8638	23.9259	31.219	21.2638	40.0448	112.59	387.74	-2.62888	2.41e-06
ENSG00000099256	PRTFDC1	2.78366	2.51245	3.80837	3.37618	2.59089	3.22354	2.13009	2.14586	15.047	28.5688	15.7408	28.283	7.92824	4.68709	5.54715	4.87433	-2.11047	2.5e-06
ENSG00000264462	MIR3648-2	1.4322	2.93719	2.92026	6.8785	3.45392	2.57369	2.16419	0.918591	11.6422	16.4767	9.73277	13.631	8.71447	11.8493	18.2582	64.4568	-2.54603	2.5e-06
ENSG00000154945	ANKRD40	80.3163	79.4577	80.1022	71.448	54.7636	55.2702	54.6747	50.3245	146.053	157.66	153.037	140.054	77.4714	74.4953	72.7278	73.7133	-0.644812	2.51e-06
ENSG00000065613	SLK	156.369	153.237	152.222	141.331	126.452	127.42	115.939	123.583	284.669	233.664	284.973	220.156	164.926	179.925	164.567	194.881	-0.551653	2.54e-06
ENSG00000104885	DOT1L	120.24	128.135	130.167	100.441	102.005	96.7617	113.432	119.075	174.413	167.976	155.204	233.778	113.127	205.8	236.13	226.608	-0.629788	2.58e-06
ENSG00000168003	SLC3A2	299.1	317.357	303.67	157.261	135.392	121.681	111.527	265.442	586.271	614.401	534.587	589.819	239.741	210.227	365.772	272.356	-0.867804	2.59e-06
ENSG00000075188	NUP37	20.4473	16.1596	19.849	19.4726	13.9591	15.8644	14.1228	12.3589	42.488	65.1771	47.2048	46.5956	23.3481	24.0137	20.9594	25.0742	-1.03938	2.68e-06
ENSG00000130540	SULT4A1	6.50765	7.45175	5.76618	3.24496	7.09487	6.08224	8.13976	15.9161	21.2222	26.9198	20.6842	22.6459	12.9071	17.7384	25.366	19.8979	-1.39032	2.73e-06
ENSG00000104635	SLC39A14	84.9649	75.0625	81.8268	54.7227	30.68	35.0293	32.7717	44.2072	177.075	139.867	136.476	151.505	87.5298	67.8483	40.1274	58.7929	-0.869583	2.73e-06
ENSG00000113194	FAF2	82.4279	79.0523	74.6564	97.97	51.9368	54.5094	48.1611	34.2523	222.294	262.392	175.804	227.247	100.781	87.0062	51.0823	82.5876	-1.01156	2.75e-06
ENSG00000138398	PPIG	142.977	135.256	154.127	120.032	115.624	100.115	105.992	125.191	194.257	195.884	218.811	160.258	135.357	176.423	225.843	198.426	-0.495858	2.77e-06
ENSG00000155506	LARP1	535.48	546.813	539.167	436.417	384.108	370.622	385.457	434.796	784.277	777.28	471.873	924.322	736.043	723.072	624.922	811.632	-0.606976	2.78e-06
ENSG00000143179	UCK2	116.865	115.187	119.714	85.5133	86.5553	78.4713	83.2125	108.748	161.558	127.85	136.272	185.761	173.77	130.645	183.444	178.554	-0.597806	2.8e-06
ENSG00000196440	ARMCX4	9.40061	11.329	7.1048	12.8908	5.22232	3.95977	4.02323	2.75946	20.6749	26.8713	25.2282	19.9703	19.6386	12.4654	14.8152	13.9633	-1.40503	2.87e-06
ENSG00000214654	B3GNT10	1.25772	2.05447	1.22375	6.35002	1.52211	1.21297	0.932088	0.167095	23.2527	21.0571	20.5852	15.6568	9.29537	2.58474	1.6933	1.98625	-2.65085	2.95e-06
ENSG00000114030	KPNA1	69.329	71.7112	71.4755	43.222	45.1846	43.5224	44.7513	71.7647	109.781	130.003	113.409	79.2752	76.0573	99.145	96.3869	86.7462	-0.690313	2.96e-06
ENSG00000008394	MGST1	7.66593	6.35721	5.65133	0.906111	4.04679	5.36526	4.50611	29.9908	24.782	23.6993	17.9868	34.9453	34.4048	28.1797	32.384	37.377	-1.82344	2.99e-06
ENSG00000103485	QPRT	6.78432	12.4903	6.19311	3.84845	18.0896	20.9559	22.5632	56.9144	17.1879	17.2241	29.4335	19.6783	42.1317	85.0948	108.459	82.7962	-1.34334	3.03e-06
ENSG00000038210	PI4K2B	16.028	18.3829	19.2536	31.7755	19.7588	20.5345	20.4856	10.5096	58.9989	92.3995	67.5164	55.2271	39.1561	30.1796	28.0769	37.9813	-1.21663	3.03e-06
ENSG00000146223	RPL7L1	328.913	313.6	350.27	299.848	167.1	188.146	158.658	178.506	491.85	706.481	607.238	638.66	222.39	212.322	253.221	251.268	-0.593376	3.03e-06
ENSG00000100599	RIN3	11.5258	11.0411	12.7211	7.85592	4.9266	5.65412	5.04767	6.56876	24.5325	16.6055	24.668	29.6074	14.8532	17.4442	20.5477	18.5365	-1.26463	3.09e-06
ENSG00000148950	IMMP1L	13.9933	10.8862	13.224	10.1778	6.05646	5.62875	6.21643	7.1778	24.0974	40.7228	27.2671	30.4438	13.6361	15.3749	15.424	15.352	-1.22777	3.09e-06
ENSG00000151150	ANK3	23.3053	25.8034	24.5971	37.4619	21.577	23.8479	23.3332	13.7148	64.8417	75.4079	58.7316	64.8523	52.4502	40.3959	28.8982	37.5051	-1.01127	3.09e-06
ENSG00000087274	ADD1	124.115	139.669	140.01	126.446	108.499	109.659	121.202	112.633	197.005	229.117	195.711	239.089	128.103	156.466	180.407	161.955	-0.490955	3.09e-06
ENSG00000250337	PURPL	0.548279	1.16386	0.411974	2.05237	0.970066	1.23678	0.173061	0.249903	1.29247	10.3424	10.7041	6.17153	3.64866	17.7996	12.8305	22.5644	-3.64756	3.11e-06
ENSG00000237975	FLG-AS1	0.445139	0.296738	0.391638	0.383005	0.0306385	0.0623381	0.109315	0.0445631	8.79316	8.17758	7.62322	8.65686	2.50597	1.30091	0.81888	0.576988	-4.30487	3.13e-06
ENSG00000148688	RPP30	47.7739	43.8294	45.7758	36.1034	26.1474	26.524	24.0987	28.567	67.9234	110.385	74.7206	88.7712	39.3402	43.567	42.7835	42.3249	-0.759865	3.25e-06
ENSG00000164048	ZNF589	40.3846	32.8399	30.8979	14.7563	16.2981	16.3243	18.7683	42.2858	74.6183	48.3547	46.6282	47.8143	46.4504	57.602	68.4669	71.0358	-1.04113	3.25e-06
ENSG00000166123	GPT2	55.2206	55.3011	57.3794	64.6467	40.5632	41.5612	31.1512	32.8339	119.962	147.055	147.206	173.12	76.6068	39.6423	56.1647	61.6193	-0.941459	3.28e-06
ENSG00000168765	GSTM4	0.26064	0.118911	0.33712	0.125366	0.237339	0.321843	0.0511217	0.22425	4.60667	1.27643	3.27928	0.935462	6.18032	5.10234	7.51156	6.17554	-4.35202	3.32e-06
ENSG00000107929	LARP4B	116.028	121.5	123.939	99.5941	92.0241	83.8691	85.3609	98.0627	183.442	218.798	181.42	250.396	97.3351	130.44	130.669	142.819	-0.580315	3.35e-06
ENSG00000167797	CDK2AP2	25.2836	26.9802	32.7324	22.4765	12.283	11.1479	12.6194	13.6989	37.4365	49.9297	59.0994	73.7775	22.4494	23.7977	33.0047	24.535	-0.96526	3.46e-06
ENSG00000068028	RASSF1	31.8437	32.1311	34.5743	15.0963	23.4371	19.576	22.4418	55.2846	86.9011	100.413	96.0019	70.6617	30.0307	54.5681	83.1319	58.5867	-1.19372	3.47e-06
ENSG00000122958	VPS26A	54.2994	53.9078	62.006	55.5612	39.6061	41.0483	34.2553	34.2456	81.4919	93.2095	78.4979	103.859	64.6486	59.4265	69.4609	68.0754	-0.632213	3.48e-06
ENSG00000170088	TMEM192	19.1165	16.7036	18.6873	20.426	22.1717	20.6252	19.3497	17.454	51.6456	68.7671	57.0148	63.5087	28.8571	27.1288	30.6613	30.031	-1.06432	3.51e-06
ENSG00000183617	MRPL54	24.3195	28.0779	22.3319	12.9896	18.6837	20.3964	18.9884	35.1731	62.0291	106.532	60.3423	127.573	29.0497	38.8095	55.6908	35.5353	-1.33251	3.61e-06
ENSG00000072041	SLC6A15	62.6839	51.5526	64.25	32.5723	33.0454	30.9493	33.467	57.1304	112.106	93.5547	68.3745	121.462	89.7962	69.3198	61.4827	93.8444	-0.881811	3.73e-06
ENSG00000254682		6.10382	7.00546	7.06839	1.85434	4.41766	3.81239	3.45049	13.1896	6.10243	14.161	11.777	17.7086	18.2735	27.6426	30.5011	28.9777	-1.61054	3.79e-06
ENSG00000109572	CLCN3	61.4305	56.5916	60.166	66.29	38.6304	41.1809	36.0198	30.4904	222.969	145.143	103.784	121.804	176.949	72.3808	59.8926	71.7204	-1.25631	3.83e-06
ENSG00000169379	ARL13B	20.3685	18.2292	19.4332	23.0313	13.3064	11.8833	10.8615	8.96769	64.8513	95.9184	73.6296	53.7385	23.8658	17.051	15.6891	14.7031	-1.28296	3.85e-06
ENSG00000095397	WHRN	35.5042	37.0779	33.6176	24.3892	32.1477	33.6452	40.1102	50.3907	54.6293	41.2508	48.81	48.592	57.4268	86.228	110.681	86.5012	-0.764159	3.85e-06
ENSG00000164167	LSM6	14.05	12.4691	10.5972	11.0438	14.1639	11.2434	10.8954	12.8535	19.1004	52.4282	32.5261	52.7583	15.8005	22.9137	33.3309	28.3641	-1.27776	3.9e-06
ENSG00000100749	VRK1	39.2421	34.0532	41.3295	33.4965	37.6096	41.543	34.7797	38.2789	69.6187	102.8	72.5352	92.9812	56.7889	50.9107	51.1674	75.7314	-0.822467	4.27e-06
ENSG00000132406	TMEM128	7.8918	7.20178	7.33533	8.9654	8.41492	9.36741	6.81067	6.90525	22.712	33.5864	24.4544	32.9736	16.691	14.8208	12.5353	12.5896	-1.34768	4.29e-06
ENSG00000165588	OTX2	0.184116	0.0739493	0.383416	0.420597	1.37938	0.754774	0.637327	0.350656	12.1296	13.3458	6.90799	11.1657	4.27616	2.56685	1.51962	1.86292	-3.82463	4.39e-06
ENSG00000179818	PCBP1-AS1	17.4066	15.7035	14.4637	15.8644	9.4744	9.81953	12.8396	10.007	36.1965	47.454	30.7082	34.4902	23.9291	18.7086	21.1999	20.3272	-1.05044	4.45e-06
ENSG00000228300	C19orf24	21.3733	22.5393	26.9918	25.3926	22.8569	23.8037	24.3845	19.0196	49.175	42.7358	43.5654	52.7753	32.1058	35.8361	46.6593	48.3731	-0.81921	4.53e-06
ENSG00000186660	ZFP91	73.1058	69.7381	73.5939	63.2901	39.4562	39.1619	37.28	41.2707	113.088	101.81	104.19	83.706	61.2755	67.2929	79.0136	79.1143	-0.587982	4.57e-06
ENSG00000129055	ANAPC13	27.0688	29.533	24.6577	14.3364	25.2421	24.9518	22.7647	44.9591	51.4748	65.3636	48.6135	49.5048	42.8502	52.4855	57.8941	45.956	-0.86121	4.71e-06
ENSG00000196368	NUDT11	22.8435	21.7188	23.0195	12.6148	9.22368	9.80187	6.86983	15.0238	30.3266	31.6965	24.5261	32.0326	31.2683	32.9806	44.3285	41.6962	-1.06668	4.82e-06
ENSG00000182180	MRPS16	73.8142	68.39	79.6311	63.9211	57.6995	59.6811	66.2875	70.1175	148.069	144.856	129.632	163.727	74.7951	88.8838	82.8352	99.2453	-0.663313	4.82e-06
ENSG00000092208	GEMIN2	13.7298	12.4119	13.2959	8.30804	10.6	10.2113	8.73791	13.5564	22.2783	35.8582	28.8476	30.937	17.6701	21.5008	24.5241	24.1837	-1.08901	4.84e-06
ENSG00000111845	PAK1IP1	27.3274	29.8263	26.9224	19.5663	15.1508	15.5205	11.9246	17.1849	81.8497	50.8895	73.0686	48.5647	23.7966	20.5314	29.6859	27.1447	-0.997921	4.86e-06
ENSG00000139737	SLAIN1	27.4248	25.8557	28.9869	34.8879	9.93997	14.3598	12.5514	7.32997	78.7794	83.5047	83.2902	82.4592	39.1147	17.1125	12.4507	19.8981	-1.21438	5.19e-06
ENSG00000259001		1.65637	1.14132	2.55357	4.4365	1.82156	2.36353	2.0656	0.82969	13.009	18.9355	6.35874	10.6022	5.38205	6.16859	18.7971	82.7293	-2.99962	5.2e-06
ENSG00000179041	RRS1	24.4102	24.7022	28.715	22.5431	15.9355	16.0975	13.6023	14.0999	97.0418	62.5431	65.8375	70.7431	30.2347	20.5846	17.092	27.096	-1.1016	5.2e-06
ENSG00000180228	PRKRA	36.6685	32.3902	37.6973	27.3505	35.5824	33.2826	34.5916	43.3858	61.902	80.106	68.8311	85.6824	40.5559	51.4494	63.2163	61.7764	-0.763113	5.21e-06
ENSG00000014824	SLC30A9	45.8199	42.4304	46.8938	59.4591	41.8646	48.3307	42.1053	28.9902	111.378	135.674	108.471	123.793	84.3597	62.5399	50.64	66.6969	-0.92646	5.32e-06
ENSG00000166902	MRPL16	34.5943	31.9336	34.133	28.9634	22.6926	20.1749	22.6448	22.5144	47.8475	54.5725	44.1901	58.5153	43.7423	44.1568	46.7658	48.3458	-0.743584	5.4e-06
ENSG00000103021	CCDC113	5.41782	5.19571	6.23698	7.71459	5.94686	6.46101	7.69791	4.61469	16.3599	21.533	24.2312	21.8494	14.5647	12.6612	12.2062	15.5474	-1.41033	5.47e-06
ENSG00000186814	ZSCAN30	16.0304	17.2185	13.2812	23.3214	17.5843	16.9096	20.5415	11.7902	54.3381	72.0038	55.8567	61.3084	37.8081	28.7142	21.0789	27.2645	-1.21797	5.56e-06
ENSG00000172113	NME6	18.6322	16.5431	16.0091	13.7819	13.1163	12.2611	12.8535	15.091	46.4928	38.3256	44.6016	35.306	28.801	22.0448	18.9545	24.0602	-1.01614	5.63e-06
ENSG00000179091	CYC1	133.805	144.82	167.939	75.9718	114.779	112.352	113.26	222.554	194.068	245.889	196.749	275.867	184.054	249.372	334.367	284.609	-0.762749	5.66e-06
ENSG00000198924	DCLRE1A	25.8586	21.1913	24.6731	33.3187	20.1213	20.9483	19.9982	11.8223	70.787	72.2263	69.9767	55.44	52.8785	32.6558	23.9832	33.1751	-1.08814	5.67e-06
ENSG00000070814	TCOF1	417.391	471.339	482.675	313.908	318.373	304.179	315.88	414.932	588.584	652.204	431.101	826.908	452.313	569.459	597.699	689.181	-0.572336	5.86e-06
ENSG00000148200	NR6A1	20.6976	14.6956	18.8663	23.1836	19.7654	17.7158	20.5573	14.1083	30.4513	48.8536	35.4528	36.5096	33.4706	42.1823	35.8285	42.2134	-0.906764	5.92e-06
ENSG00000123575	FAM199X	122.84	113.273	127.827	101.786	82.0556	86.6242	68.7366	98.6697	155.869	153.192	165.734	136.805	114.324	155.053	181.737	143.739	-0.501709	5.99e-06
ENSG00000146834	MEPCE	66.4383	83.5524	77.67	63.8246	68.5335	64.9608	66.922	73.991	136.512	99.6771	104.886	125.091	97.6147	112.847	99.1298	119.486	-0.564638	6.03e-06
ENSG00000160948	VPS28	60.6602	67.2608	59.5568	42.2097	58.4289	60.1667	57.696	83.8931	93.2398	85.1546	88.0538	99.5799	69.9211	109.625	141.68	121.92	-0.619814	6.08e-06
ENSG00000104904	OAZ1	342.727	338.275	345.041	182.906	265.469	285.643	256.293	509.764	473.858	777.487	571.132	845.778	322.096	628.427	947.934	625.152	-0.94182	6.13e-06
ENSG00000106004	HOXA5	13.7929	13.8131	19.3786	23.3076	10.1037	9.87635	10.0052	4.87297	36.6752	53.9937	31.7497	43.2177	15.8508	24.2918	13.597	31.88	-1.17226	6.24e-06
ENSG00000100580	TMED8	64.5092	59.2908	63.3662	45.2191	58.2879	47.8287	49.7604	73.7498	79.0562	116.903	90.1654	119.27	67.7923	92.2096	95.0382	112.009	-0.641879	6.36e-06
ENSG00000215417	MIR17HG	5.29605	5.19066	3.72544	2.16258	3.16202	2.83394	2.02507	4.99846	16.0686	9.72966	6.87753	5.11973	19.2728	18.4073	15.2255	24.1577	-1.83418	6.43e-06
ENSG00000144935	TRPC1	12.3591	9.32231	9.28737	15.5199	8.71265	11.5683	9.33683	5.78196	32.7518	40.7344	39.432	21.6653	24.8097	18.8285	15.7472	18.209	-1.26562	6.43e-06
ENSG00000114023	FAM162A	23.3171	20.6002	22.4042	7.97755	10.5852	10.6087	13.1068	30.1781	32.5973	34.7503	24.3436	31.5891	42.0385	48.3555	62.8591	44.1169	-1.09301	6.62e-06
ENSG00000184863	RBM33	163.304	149.372	153.395	94.7899	155.891	142.295	139.634	259.767	205.396	229.974	202.639	221.999	199.383	324.541	379.755	329.167	-0.626267	6.8e-06
ENSG00000109911	ELP4	13.0605	13.8966	15.2674	9.92397	8.99646	9.18441	6.88857	9.96661	30.1849	27.3536	24.0362	32.6541	19.0965	21.4122	19.3845	21.7583	-1.08086	6.82e-06
ENSG00000109686	SH3D19	33.6078	30.235	32.5791	35.3203	27.8023	26.3012	28.5084	21.0703	52.6574	69.6984	63.6681	64.4742	46.2903	45.0182	38.3235	46.5252	-0.757564	6.82e-06
ENSG00000146909	NOM1	65.3398	67.1726	67.9691	52.2713	58.7048	46.6317	49.7217	63.6364	90.2135	77.462	78.7215	88.6312	81.8949	112.18	150.408	160.897	-0.705759	6.82e-06
ENSG00000020426	MNAT1	21.4995	18.8604	23.0582	17.0296	15.4107	19.0564	14.6527	18.2528	39.7247	52.2478	41.3672	64.544	19.5909	27.6803	31.0753	30.6184	-0.949873	7.07e-06
ENSG00000081154	PCNP	128.335	120.664	137.772	70.914	88.4618	88.7804	78.9676	152.07	162.728	217.213	186.28	154.528	164.632	166.681	211.407	170.16	-0.643432	7.07e-06
ENSG00000132254	ARFIP2	84.8079	88.5099	74.0089	43.5164	29.3525	30.0957	35.5714	54.1675	121.952	104.049	100.469	126.949	52.4651	81.8276	79.2505	85.3281	-0.713533	7.14e-06
ENSG00000104886	PLEKHJ1	63.8524	68.8365	75.9445	56.6706	75.6059	73.1118	77.2444	98.5347	115.509	99.3059	118.06	121.852	87.8235	118.835	148.35	123.388	-0.560318	7.21e-06
ENSG00000115233	PSMD14	80.0219	78.6831	85.8792	86.9802	65.3658	65.2423	64.711	54.8275	149.59	173.37	150.685	138.727	85.4976	78.3498	92.6367	97.5072	-0.611511	7.23e-06
ENSG00000225548	LINC01980	0.0656206	0.0989725	0.0854641	0.0722507	0.180631	0.858727	0.616232	0.62908	4.17695	12.1292	3.51006	9.81146	4.33319	6.14958	5.56077	6.61349	-3.97976	7.24e-06
ENSG00000119929	CUTC	23.7175	19.6876	21.4095	13.6445	19.1363	18.3033	20.3299	30.1369	40.7866	22.4049	34.7331	27.8104	43.7537	53.9446	54.4538	56.0265	-0.888101	7.33e-06
ENSG00000099284	H2AFY2	42.9059	51.5371	56.7259	55.0974	40.0257	44.2418	41.8446	33.5473	147.532	160.26	139.927	204.133	58.6845	63.1074	49.9067	55.9368	-1.017	7.34e-06
ENSG00000138678	GPAT3	8.85382	8.06217	9.45647	7.59284	13.8273	14.7022	14.1884	15.4857	15.5712	18.798	16.2828	24.0445	28.2088	32.3925	30.7258	42.8335	-1.06466	7.37e-06
ENSG00000064393	HIPK2	116.39	101.382	114.961	147.667	81.3196	93.8037	76.8306	59.3641	222.866	222.352	202.41	213.188	144.913	139.968	103.738	147.567	-0.714625	7.45e-06
ENSG00000081377	CDC14B	42.7205	37.1353	41.6819	48.0908	37.8152	39.2724	37.4188	29.6268	65.0484	68.978	57.5891	65.9286	55.6273	68.002	72.2918	75.7101	-0.65398	7.51e-06
ENSG00000169957	ZNF768	103.524	117.654	112.861	72.0181	101.629	101.078	111.381	164.302	129.903	176.671	224.734	189.523	128.083	212.939	230.549	221.936	-0.681115	7.51e-06
ENSG00000168522	FNTA	24.7514	22.1009	23.8995	24.477	27.2145	22.5303	21.336	21.6194	53.9641	56.6828	49.0299	41.8374	40.7756	36.3462	37.138	40.0247	-0.821375	7.56e-06
ENSG00000109332	UBE2D3	176.802	161.245	201.63	116.754	140.046	142.385	131.651	204.195	200.957	311.071	271.134	300.65	158.295	264.69	349.328	298.631	-0.656707	7.57e-06
ENSG00000164253	WDR41	61.9078	59.2604	61.7281	40.2251	53.2662	51.3146	46.6307	72.5365	73.114	69.5464	71.3829	73.4513	91.7633	121.485	119.069	118.795	-0.603531	7.81e-06
ENSG00000048544	MRPS10	39.3449	39.0488	47.6959	35.3122	21.4359	24.383	19.8435	23.4721	63.8788	83.1651	82.7866	71.9759	38.5778	31.0345	40.1432	32.0863	-0.741004	7.85e-06
ENSG00000171606	ZNF274	82.9486	82.697	74.081	56.8188	48.2522	43.1912	45.3835	58.4959	127.709	127.276	130.23	118.252	76.3192	72.0471	78.4158	60.1888	-0.589361	7.88e-06
ENSG00000235706	DICER1-AS1	3.63003	3.59415	3.31397	3.72666	6.79045	6.30401	5.67416	6.10203	9.95549	12.6328	10.5193	17.5374	16.962	17.9584	15.307	19.2131	-1.49405	7.93e-06
ENSG00000085760	MTIF2	58.2973	59.0728	58.3198	43.4972	34.6817	33.6663	34.0764	39.6898	87.5281	78.6632	73.459	70.4442	85.5598	66.1153	64.7878	79.6419	-0.676861	8.16e-06
ENSG00000256546		3.56734	2.82772	3.11133	1.28893	1.19985	0.978717	1.41892	2.72282	8.6833	11.9668	9.25782	14.4883	6.46685	8.89366	8.82348	9.65036	-2.12122	8.3e-06
ENSG00000158169	FANCC	31.1461	32.6513	34.0439	39.7454	23.338	25.9853	25.7581	19.0232	75.1273	84.6503	74.2585	87.1088	37.4669	33.9197	31.2103	36.7044	-0.845239	8.63e-06
ENSG00000108100	CCNY	61.4404	58.3572	76.2719	55.6499	47.439	48.4521	45.5937	50.0608	93.8102	109.582	84.9515	103.079	62.2813	72.4482	81.5428	88.4655	-0.562032	8.77e-06
ENSG00000064012	CASP8	21.3466	22.6286	22.8577	17.8874	12.8902	13.8044	12.2432	13.8739	49.9246	54.5391	49.813	50.6949	28.2081	19.0301	18.275	19.3203	-0.955825	9.24e-06
ENSG00000170515	PA2G4	231.63	237.524	254.459	133.042	157.244	151.855	147.191	237.822	313.882	318.794	302.895	339.105	201.497	274.013	349.872	337.134	-0.564495	9.35e-06
ENSG00000153922	CHD1	165.968	153.15	163.381	105.152	95.9035	87.542	89.7894	132.368	226.671	201.523	202.619	166.292	148.143	159.893	201.691	181.039	-0.508628	9.37e-06
ENSG00000102401	ARMCX3	79.6582	68.7616	76.7826	69.164	48.667	52.1885	56.4794	65.186	133.169	172.034	156.08	117.833	64.6861	77.9068	86.7638	79.1592	-0.652346	9.39e-06
ENSG00000138777	PPA2	32.7196	27.3234	33.0802	20.5839	24.1327	24.4546	22.9872	35.9219	36.4611	59.1103	39.8644	61.003	33.1778	62.4497	65.6516	70.3709	-0.844614	9.44e-06
ENSG00000162384	C1orf123	37.8527	32.1128	39.4383	26.6065	36.7471	37.2423	38.2732	50.1842	43.3153	73.4953	64.1823	62.9552	46.9549	64.5046	85.919	86.6669	-0.719943	9.72e-06
ENSG00000104442	ARMC1	34.5271	28.7729	34.8923	27.7183	24.15	26.1882	21.2334	25.0577	61.2009	84.35	61.1473	58.7342	35.8879	38.4007	34.5634	39.4518	-0.781351	9.78e-06
ENSG00000111231	GPN3	30.1669	33.7259	34.8435	23.1878	21.2202	24.3052	20.356	28.0288	49.6058	66.3447	49.1368	59.0012	35.6753	38.6682	41.0747	42.5824	-0.741871	1.01e-05
ENSG00000087077	TRIP6	89.0611	96.7509	97.2718	62.8507	75.0086	72.9188	72.6349	110.234	160.912	147.23	181.785	137.872	79.0046	130.365	161.846	143.254	-0.652652	1.02e-05
ENSG00000164292	RHOBTB3	194.149	196.156	187.751	116.851	76.0797	76.7804	66.9691	109.819	208.614	302.194	179.037	235.866	161.581	188.913	199.671	178.932	-0.674124	1.02e-05
ENSG00000174996	KLC2	83.8924	93.8331	89.3769	81.9626	57.418	60.1893	63.5368	57.2477	132.498	145.986	131.078	166.883	63.676	79.5372	105.368	97.7743	-0.547336	1.03e-05
ENSG00000100206	DMC1	0.594456	0.16774	0.689136	0.527634	0.676452	0.738236	0.999293	0.556058	6.44278	7.89556	5.8858	10.426	7.81488	8.33874	7.33082	7.36199	-3.00185	1.04e-05
ENSG00000139679	LPAR6	1.34335	1.42189	1.32299	0.82947	1.26754	1.02641	0.989089	1.58208	5.29212	5.62856	6.36758	2.6288	10.2011	14.2542	11.298	9.54873	-2.7159	1.05e-05
ENSG00000125821	DTD1	41.2004	42.776	48.7228	39.1791	51.9709	47.5501	45.5731	55.1982	81.191	73.9208	75.8746	84.1705	61.2002	72.3408	83.9364	76.4944	-0.605481	1.05e-05
ENSG00000198860	TSEN15	24.0871	19.8476	27.2114	14.8469	19.1958	18.648	17.2997	28.8244	55.802	49.04	43.787	39.8689	32.8838	35.2187	39.1668	33.1046	-0.856731	1.06e-05
ENSG00000131791	PRKAB2	57.2281	52.7599	57.3988	30.1993	40.8324	40.1549	40.9731	83.8024	76.6484	87.2756	77.0954	90.7033	69.6132	85.3625	120.262	106.954	-0.729558	1.06e-05
ENSG00000110367	DDX6	142.193	136.033	140.846	154.857	99.1269	86.2364	89.1698	75.7342	194.992	301.256	181.007	208.954	132.124	146.099	148.162	162.001	-0.581531	1.07e-05
ENSG00000125676	THOC2	189.441	172.071	171.032	165.249	121.09	108.74	121.324	120.806	257.98	228.246	273.373	225.479	191.331	137.773	219.771	242.813	-0.520088	1.07e-05
ENSG00000120742	SERP1	97.2915	96.1592	123.906	44.9717	74.1069	86.1397	69.2777	183.385	157.284	238.48	188.053	260.2	150.684	193.996	238.436	174.137	-0.967836	1.07e-05
ENSG00000144043	TEX261	69.0506	73.3221	64.2204	91.6015	31.5474	33.9246	39.0085	19.3425	199.099	258.929	175.688	259.935	66.9191	40.9357	39.2479	53.6063	-1.08253	1.08e-05
ENSG00000101057	MYBL2	489.176	528.428	531.897	396.204	286.886	287.829	296.681	347.463	646.263	838.813	795.162	818.142	339.882	386.784	483.991	391.975	-0.443214	1.08e-05
ENSG00000177917	ARL6IP6	23.2963	20.59	27.6119	42.2156	21.8073	26.676	21.37	12.1398	50.7864	113.013	74.0705	85.4135	38.0786	37.3134	36.5229	43.4265	-1.11975	1.09e-05
ENSG00000143294	PRCC	87.3143	105.346	106.73	79.8716	81.7325	75.2479	78.5906	84.5951	148.978	132.754	124.291	178.114	104.297	118.108	130.136	126.044	-0.504846	1.09e-05
ENSG00000128805	ARHGAP22	12.6008	11.2931	12.6965	8.90043	13.8657	11.9529	11.2416	15.9388	47.0608	30.0157	42.044	40.4987	25.1168	17.5301	19.0164	21.8837	-1.16767	1.1e-05
ENSG00000142227	EMP3	14.9523	18.3066	21.6071	12.7125	23.6499	28.4009	40.0124	50.1961	24.8824	105.527	54.0164	103.656	33.822	72.6163	103.954	88.7338	-1.44801	1.1e-05
ENSG00000177410	ZFAS1	45.4767	36.0896	40.3645	21.5742	40.4616	39.4918	43.6665	95.2212	111.925	225.058	155.606	276.699	61.0544	89.3899	104.842	88.6145	-1.45244	1.11e-05
ENSG00000150593	PDCD4	72.8606	81.6781	85.2096	78.529	113.551	97.3692	111.697	109.729	174.907	174.692	142.339	129.384	156.053	149.644	158.867	145.651	-0.624036	1.13e-05
ENSG00000258890	CEP95	52.9473	49.3791	45.995	41.9347	40.9298	35.2046	42.4742	46.1308	76.629	66.0312	68.2807	61.7512	61.7801	78.849	82.7948	76.2115	-0.597197	1.15e-05
ENSG00000170430	MGMT	1.73438	1.80979	1.67304	5.34874	6.77498	5.91541	5.55169	1.79218	13.0723	8.65317	10.9565	10.6266	15.5211	19.9148	14.3828	13.7411	-1.65052	1.17e-05
ENSG00000007314	SCN4A	0.0721205	0.269264	0.0721205	0.125373	0.139015	0.0721332	0.0721332	0.100124	3.57385	2.67993	3.44753	2.42057	9.56755	3.73449	1.7629	3.35746	-4.29081	1.18e-05
ENSG00000197386	HTT	185.661	191.453	171.184	146.854	110.616	96.918	103.698	129.205	201.683	220.298	236.274	209.406	149.766	173.046	228.205	231.511	-0.464167	1.2e-05
ENSG00000172172	MRPL13	24.845	21.0409	21.3155	17.9102	13.606	14.0477	12.6774	14.894	37.3256	54.89	34.0415	52.0248	22.294	25.1439	26.0614	30.3538	-0.900738	1.21e-05
ENSG00000149196	HIKESHI	26.7615	22.0161	21.0228	21.5881	16.9241	15.8521	18.062	18.0262	38.7159	47.4036	40.3889	37.4129	31.1731	32.9807	35.1243	38.7507	-0.812696	1.22e-05
ENSG00000123143	PKN1	196.803	209.903	232.885	161.136	220.64	226.22	202.672	283.713	335.277	381.027	342.157	491.516	262.451	286.687	430.041	335.666	-0.622385	1.25e-05
ENSG00000114738	MAPKAPK3	39.6296	39.0687	37.5348	26.1861	26.4721	23.0651	25.2121	34.673	60.9092	42.7671	53.7465	57.9046	52.5973	46.7772	61.3992	62.1575	-0.713121	1.27e-05
ENSG00000163170	BOLA3	16.9296	15.408	20.5341	13.7207	16.9795	13.3661	15.3926	16.6914	28.9	49.0695	31.8782	57.3755	23.3765	26.2439	32.8959	28.4083	-0.992637	1.32e-05
ENSG00000114446	IFT57	41.7581	34.6624	40.6115	29.0118	34.9519	34.9444	33.2205	43.3157	87.2965	81.2613	77.9558	55.3354	62.9367	53.1673	57.4195	52.8327	-0.749691	1.34e-05
ENSG00000147684	NDUFB9	60.8962	56.3125	57.8665	35.7879	31.7738	32.7294	29.3788	48.091	92.9164	172.152	88.7415	180.979	44.2196	52.1022	68.4334	65.7272	-0.94808	1.34e-05
ENSG00000118873	RAB3GAP2	75.2536	68.8853	70.9366	70.5918	67.3338	64.0108	68.1156	67.4314	156.522	193.6	149.273	146.37	104.59	81.6175	82.435	99.6097	-0.741851	1.35e-05
ENSG00000078177	N4BP2	23.6073	18.4969	19.3926	32.5291	16.0386	14.4663	20.066	9.37483	49.3028	59.2258	64.1299	50.8633	39.0186	30.0281	18.8083	34.2651	-1.06388	1.37e-05
ENSG00000164111	ANXA5	178.623	170.063	176.753	132.171	94.6771	88.8734	92.0127	114.061	180.422	479.727	277.108	448.744	103.607	179.713	215.134	198.882	-0.854535	1.38e-05
ENSG00000070669	ASNS	152.855	121.537	148.182	98.6906	141.416	125.92	143.958	231.714	402.042	343.6	312.554	347.807	391.683	143.142	238.937	282.179	-1.00111	1.4e-05
ENSG00000095794	CREM	20.7092	20.2317	24.1835	25.069	14.2521	18.2132	19.2761	13.7653	41.4659	73.899	54.7863	44.6606	23.1735	27.8667	30.2984	27.7674	-0.940084	1.41e-05
ENSG00000169905	TOR1AIP2	103.097	92.1161	96.3571	90.9876	51.0819	57.7262	55.9375	55.2258	143.294	141.418	127.626	122.101	77.4478	81.0541	105.823	94.3664	-0.488497	1.44e-05
ENSG00000185904	LINC00839	0.130764	0.130764	0.182917	0.0194796	0.10621	0.10621	0.10621	1.11777	8.02219	2.93805	2.55604	4.8161	3.64953	3.49212	3.86459	3.30044	-4.0222	1.46e-05
ENSG00000160781	PAQR6	6.07279	3.99215	4.88055	6.53802	11.3661	11.2056	12.2673	8.98137	15.7585	27.4787	22.6609	23.0161	14.9776	15.7521	23.3398	24.9616	-1.27325	1.47e-05
ENSG00000140263	SORD	24.0991	26.0474	24.2315	12.6933	20.114	19.4789	20.7637	39.3259	52.7877	36.3922	42.6696	51.2746	41.2027	39.9736	45.967	47.4623	-0.851106	1.49e-05
ENSG00000175309	PHYKPL	45.4455	42.3363	36.6811	39.5146	44.9687	47.6018	51.4061	53.6345	80.2619	64.3079	61.0139	61.8232	76.7081	83.2079	73.8246	91.4404	-0.607638	1.49e-05
ENSG00000186468	RPS23	264.396	303.517	336.123	156.659	267.423	259.038	258.508	605.164	382.34	494.286	331.008	656.186	509.27	736.918	1028.62	866.581	-0.907145	1.5e-05
ENSG00000124370	MCEE	5.44121	3.13644	4.77403	3.80223	4.86981	4.12943	5.06121	5.29446	12.0721	8.8237	13.4422	11.1905	12.0077	18.005	15.2411	20.8387	-1.50972	1.58e-05
ENSG00000187049	TMEM216	11.7757	12.0861	12.2972	8.15547	9.38091	9.76753	11.7466	14.9968	28.091	30.9015	27.4461	24.9385	17.0236	19.9823	28.4495	21.8306	-1.03934	1.6e-05
ENSG00000143353	LYPLAL1	9.01442	8.28459	8.60387	10.6496	9.86105	9.4436	6.91888	6.04513	31.3397	32.0293	24.031	24.2624	24.0837	15.3886	10.6064	16.1209	-1.25356	1.62e-05
ENSG00000182973	CNOT10	49.9977	44.2646	52.0268	39.0163	27.6729	32.8235	30.6416	34.7994	106.173	106.027	95.8998	116.107	46.1452	38.125	38.4041	48.735	-0.775488	1.63e-05
ENSG00000114850	SSR3	116.732	102.015	122.609	44.5632	55.7784	59.3018	50.6513	132.695	146.735	257.238	248.771	239.649	140.369	134.416	153.534	121.122	-0.973375	1.63e-05
ENSG00000121775	TMEM39B	24.7358	27.1589	27.5598	14.6672	17.1208	19.0075	13.0298	27.1454	55.3853	56.344	59.3859	53.645	23.6928	24.0856	39.6025	30.4045	-0.884417	1.64e-05
ENSG00000160404	TOR2A	16.5812	15.4444	14.6895	18.0141	18.7995	18.2553	18.8876	15.2747	42.8745	50.4219	46.8094	56.9473	24.3853	26.1745	25.4223	28.3996	-1.00072	1.65e-05
ENSG00000003989	SLC7A2	34.7263	30.5671	32.9917	32.5314	48.0404	43.7852	41.1523	45.1981	66.528	49.5374	55.9278	55.498	75.3961	72.8063	64.6178	82.322	-0.652931	1.65e-05
ENSG00000243317	STMP1	25.1233	24.0692	28.316	22.504	22.7712	21.7826	24.9693	23.9272	41.0702	60.0784	45.5345	66.8691	35.415	33.8924	44.3642	37.4517	-0.802482	1.66e-05
ENSG00000166037	CEP57	65.4794	66.662	57.9879	48.8286	46.2581	48.1348	47.2686	61.7042	83.5565	86.1199	80.8559	75.2776	84.4854	87.2942	91.2242	97.0426	-0.537244	1.66e-05
ENSG00000125351	UPF3B	70.0608	70.7335	70.6887	53.0306	82.9583	75.5644	69.6525	111.407	128.941	99.7502	133.392	127.13	115.741	90.4555	173.032	151.026	-0.66068	1.68e-05
ENSG00000127884	ECHS1	96.9559	97.1836	105.167	57.2952	66.9601	68.2298	61.2299	102.383	159.615	260.315	182.36	285.071	79.2814	110.781	134.65	119.202	-0.86278	1.73e-05
ENSG00000156110	ADK	35.8132	35.2382	36.6255	22.2001	23.2224	20.9611	18.0058	31.7378	53.9991	67.8438	50.5301	60.0746	32.6419	39.045	42.6337	45.51	-0.725806	1.74e-05
ENSG00000183605	SFXN4	35.8047	36.2565	34.7652	20.3544	17.9903	18.8177	17.2872	28.2467	62.3958	44.7816	46.9497	53.485	45.6604	37.517	43.3951	42.0503	-0.77446	1.78e-05
ENSG00000166974	MAPRE2	75.3669	78.2181	85.3296	75.3847	73.357	76.403	73.6406	69.0684	85.2121	114.512	92.2893	94.4199	118.063	149.748	151.665	153.057	-0.541484	1.8e-05
ENSG00000160818	GPATCH4	95.3888	99.3214	102.766	70.875	54.6193	41.0477	46.5482	57.0191	290.975	140.416	169.157	109.979	92.2369	75.5604	108.064	113.219	-0.867883	1.81e-05
ENSG00000153140	CETN3	17.8457	17.87	22.079	19.8889	20.3891	22.1779	18.5744	17.7542	24.017	49.2419	29.0414	39.4033	39.3138	42.0622	40.8854	42.8579	-0.857194	1.85e-05
ENSG00000173457	PPP1R14B	67.1076	72.8217	83.0387	27.8907	28.7333	29.1079	26.8587	74.4103	92.4032	114.389	87.2665	164.371	70.6458	104.091	172.995	113.142	-1.10794	1.87e-05
ENSG00000256663		22.1739	24.6061	31.2744	27.5011	13.1494	15.8393	14.6616	13.1787	46.049	61.9056	50.7975	57.3824	22.6575	22.4635	22.0128	29.1708	-0.839036	1.9e-05
ENSG00000119421	NDUFA8	56.2236	58.6533	59.5579	60.1803	47.2034	41.6105	43.0248	38.8457	80.7057	89.8189	72.6063	97.7245	69.659	74.3868	70.5245	85.2253	-0.571312	1.91e-05
ENSG00000257267	ZNF271P	42.0992	43.045	40.9898	42.4644	29.1935	34.1368	32.1535	28.877	85.2408	138.734	78.3659	88.6663	63.3777	50.8672	37.3978	48.0458	-0.880312	1.93e-05
ENSG00000143811	PYCR2	53.4959	53.9567	50.708	52.5977	55.8192	59.0686	55.3952	53.1869	100.119	138.562	101.842	163.577	71.1462	77.0431	75.0511	94.8511	-0.789883	1.93e-05
ENSG00000185122	HSF1	95.0609	110.847	117.429	57.2326	82.7327	83.9007	88.1852	142.866	155.842	142.32	160.885	156.239	110.142	173.007	220.524	182.777	-0.647076	1.93e-05
ENSG00000073464	CLCN4	11.2296	9.8828	11.0653	16.6292	5.61134	5.75111	4.8624	2.63689	32.6238	34.4824	24.063	26.6243	22.9509	21.1324	9.57299	9.24121	-1.33876	1.99e-05
ENSG00000168802	CHTF8	14.4612	14.1601	17.1891	17.7746	14.0595	11.856	14.1118	9.88681	43.4764	67.5472	45.561	60.3814	26.1526	17.1057	15.8564	18.1215	-1.18198	1.99e-05
ENSG00000118096	IFT46	21.3026	20.897	18.7872	15.1139	14.9147	14.8984	15.4571	19.4173	40.812	50.1811	38.0541	49.3156	22.848	24.5492	25.9907	25.183	-0.877626	2e-05
ENSG00000145725	PPIP5K2	30.0234	29.2173	33.066	29.4998	26.4875	26.1784	23.6194	23.2554	45.1061	39.0146	48.2752	37.9043	56.2108	55.6318	51.3863	62.0415	-0.739993	2.01e-05
ENSG00000247081	BAALC-AS1	0.569632	0.380997	1.26932	1.29601	0.338066	0.641922	0.308065	0.159749	6.04665	9.31293	4.19561	9.39878	3.31128	3.12346	10.453	25.4433	-3.96791	2.04e-05
ENSG00000110328	GALNT18	7.66329	10.4921	11.394	5.8499	7.20438	5.83291	7.79166	9.99517	25.9453	11.7907	16.1306	15.6621	24.5936	22.5083	20.5002	24.8723	-1.21197	2.04e-05
ENSG00000273344	PAXIP1-AS1	13.0169	10.1226	14.534	13.6561	14.8275	15.7255	12.4331	13.072	14.7936	22.8934	16.3291	26.414	36.7736	37.0614	42.7821	39.4266	-0.984849	2.05e-05
ENSG00000089048	ESF1	53.023	49.9725	45.1553	49.1468	33.8724	33.241	32.0205	28.3175	97.4517	73.8096	82.754	46.243	64.1913	65.4471	78.9147	68.8594	-0.75503	2.05e-05
ENSG00000105983	LMBR1	67.2265	64.266	74.2013	72.3205	56.8817	56.894	50.7528	48.9745	124.016	112.622	99.6851	105.081	78.3688	78.6348	83.4406	83.334	-0.543132	2.05e-05
ENSG00000144354	CDCA7	85.2865	85.628	96.3136	56.1528	93.4152	87.4199	85.0885	140.478	120.368	116.042	122.197	114.859	122.807	148.874	223.058	199.096	-0.568125	2.12e-05
ENSG00000186432	KPNA4	113.48	112.549	116.676	65.6022	56.7658	63.0086	55.507	96.0426	198.541	231.875	195.383	143.031	108.08	106.769	111.814	91.3844	-0.694175	2.13e-05
ENSG00000164086	DUSP7	19.2627	25.0882	23.4457	16.3146	19.9728	15.1871	14.4116	20.8692	24.6805	32.2718	32.8424	46.7958	29.3084	38.2022	52.6036	46.2411	-0.881134	2.14e-05
ENSG00000095380	NANS	44.8302	43.1472	54.88	35.7208	36.265	34.3809	29.5961	42.4211	60.1231	100.708	80.9619	123.33	45.2269	54.3037	59.6561	65.0248	-0.760803	2.14e-05
ENSG00000168209	DDIT4	13.5295	13.7415	18.7108	16.8644	44.5239	43.5314	42.6059	51.4603	50.196	46.7688	64.4079	42.3793	102.611	51.1031	68.1269	74.8323	-1.03067	2.14e-05
ENSG00000226328	NUP50-DT	1.95798	2.52284	2.28703	6.14508	2.01731	2.11939	1.25734	0.629342	17.5386	21.9305	17.3789	18.6404	3.57528	2.35441	2.43222	2.77138	-2.0404	2.17e-05
ENSG00000157927	RADIL	14.9708	17.4247	18.8156	14.3984	19.209	18.9659	16.2901	20.189	32.1201	22.6478	30.3466	28.069	28.186	39.3399	47.1745	45.1818	-0.854697	2.21e-05
ENSG00000120333	MRPS14	30.972	29.5713	29.7948	25.1866	21.5558	18.9948	17.0626	20.9293	47.6691	64.1143	48.1775	47.0969	32.5144	33.7737	35.3516	37.6291	-0.743887	2.21e-05
ENSG00000174498	IGDCC3	3.24016	2.88796	3.49891	3.02705	19.0794	21.0328	19.4579	22.4043	11.0142	13.8884	13.7677	15.6365	22.4017	43.0485	49.2026	43.3145	-1.14762	2.22e-05
ENSG00000169288	MRPL1	11.084	10.0914	11.1097	8.57851	6.09113	5.82647	5.29221	5.76163	39.7581	37.1452	34.5724	46.3951	8.54546	7.3603	7.69458	7.25392	-1.3435	2.27e-05
ENSG00000164758	MED30	8.41824	9.62865	10.7917	7.74499	5.98319	6.80225	6.22357	7.18304	22.0462	40.2371	23.2009	35.3636	11.7836	11.1003	14.2996	10.2305	-1.27517	2.27e-05
ENSG00000162714	ZNF496	41.9434	32.4035	33.9853	23.7448	26.8913	27.2693	27.5423	41.9585	51.2781	33.3784	46.0772	47.8051	53.7193	79.2197	94.7184	92.2291	-0.817515	2.29e-05
ENSG00000104889	RNASEH2A	78.8198	91.758	84.7363	58.8159	102.399	97.7487	84.4446	134.379	124.17	149.432	156.27	142.168	108.606	143.873	179.525	159.166	-0.574961	2.31e-05
ENSG00000184675	AMER1	15.4452	11.2564	10.6224	12.6549	8.21961	8.00931	9.03893	7.48671	24.8027	19.563	19.6645	23.7374	29.8091	23.8841	17.1247	29.3698	-1.11953	2.32e-05
ENSG00000183474	GTF2H2C	6.22098	7.92737	8.74012	6.47044	4.77373	5.59964	4.25771	5.80559	23.5914	20.5269	18.5026	19.8337	10.9994	11.0123	11.0609	14.3949	-1.2978	2.42e-05
ENSG00000009335	UBE3C	144.345	130.488	151.593	158.584	100.982	101.647	99.7602	82.6296	239.136	259.685	212.582	223.063	140.608	133.871	129.89	158.349	-0.517597	2.47e-05
ENSG00000196453	ZNF777	39.0675	45.4984	47.0266	40.4323	30.3396	31.7183	30.2226	30.0854	106.258	83.9474	96.5832	109.609	46.3692	40.3092	42.3597	37.8864	-0.786749	2.48e-05
ENSG00000235688		3.7397	2.56366	2.4485	2.04737	3.7549	4.37117	4.29952	4.60026	3.7911	3.31663	5.15388	4.26863	23.1505	33.8606	29.2471	19.1201	-1.80631	2.5e-05
ENSG00000167987	VPS37C	26.5179	26.4529	30.2752	19.4933	15.9919	21.044	16.9564	22.7054	55.5656	31.4842	46.8092	37.2585	31.8548	39.3686	47.7283	45.6874	-0.820848	2.51e-05
ENSG00000130119	GNL3L	60.1397	58.4463	55.1372	45.7165	31.7526	30.725	34.3152	36.7667	84.9564	88.6139	75.9408	96.3392	45.5521	50.3573	54.2106	63.1991	-0.578098	2.56e-05
ENSG00000168175	MAPK1IP1L	148.143	143.822	152.85	107.048	113.979	102.466	113.186	137.329	237.805	281.549	250.693	303.371	108.483	152.908	184.784	178.193	-0.601364	2.56e-05
ENSG00000233016	SNHG7	71.4593	81.7933	76.1055	45.3282	92.5402	82.6324	89.6513	170.98	141.192	172.219	142.296	194.211	115.474	155.186	246.28	166.447	-0.84044	2.58e-05
ENSG00000157869	RAB28	10.7307	7.85115	9.72311	11.9111	12.7094	13.1986	11.7116	8.8949	24.8742	26.3228	24.6837	20.2467	23.8906	21.8399	24.5533	25.0997	-1.02431	2.61e-05
ENSG00000079215	SLC1A3	27.3896	31.3585	33.1203	24.3063	19.8531	19.6813	18.9451	22.7039	65.7259	78.0644	60.9397	56.5378	26.1916	30.4624	31.3028	27.8245	-0.807868	2.62e-05
ENSG00000134186	PRPF38B	171.501	156.862	160.21	120.055	130.186	104.552	118.577	156.149	349.524	301.749	276.911	198.479	167.209	152.716	228.469	205.963	-0.637242	2.65e-05
ENSG00000127418	FGFRL1	40.3794	44.1877	50.1765	31.586	44.1665	38.6328	37.8835	53.4703	60.0688	80.7505	79.5301	87.8868	51.7204	59.1784	72.9765	74.5645	-0.640238	2.73e-05
ENSG00000203799	CCDC162P	0.549342	0.218989	0.0770517	0.408858	0.467607	1.05561	0.906614	0.42436	2.78568	11.0906	6.70444	5.37111	3.38684	6.25694	6.03403	4.54222	-3.77064	2.74e-05
ENSG00000131080	EDA2R	30.8586	32.9544	27.8909	26.3223	16.6949	18.6562	20.3231	23.3303	30.3178	48.0515	37.2071	43.7563	41.5314	55.3468	50.116	62.8709	-0.806967	2.83e-05
ENSG00000270069	MIR222HG	3.2797	3.45926	2.84938	1.52408	0.256509	0.910395	0.709063	0.86335	14.8651	7.35639	7.68198	6.86245	3.29437	9.26482	9.73164	11.6674	-2.28925	2.84e-05
ENSG00000185420	SMYD3	5.66126	6.08297	6.45722	7.68173	4.89226	3.80783	3.59158	2.83577	18.7686	11.3919	15.704	9.87901	14.8163	15.8125	15.668	16.2813	-1.41148	2.85e-05
ENSG00000156787	TBC1D31	19.4622	19.625	22.2162	15.3574	15.4711	13.8585	12.5837	16.303	29.1494	26.7554	27.5113	23.8457	38.1671	37.4392	39.0733	41.6624	-0.871219	2.86e-05
ENSG00000080819	CPOX	32.9221	39.0077	37.7309	30.4699	33.9358	33.2597	30.0916	38.1543	55.1332	66.4325	52.1283	52.8526	54.3607	56.5472	66.7264	51.5919	-0.632074	2.95e-05
ENSG00000143374	TARS2	67.2242	69.9711	72.0777	49.513	72.7888	66.3447	71.8028	97.3453	110.129	147.765	96.4969	159.101	89.213	103.326	122.555	126.994	-0.653528	2.95e-05
ENSG00000148339	SLC25A25	44.0677	44.5136	45.5005	31.5996	28.2319	28.6007	28.8925	41.9237	72.9005	91.37	84.1551	60.019	36.5002	49.0477	70.1162	48.8833	-0.698538	2.99e-05
ENSG00000165501	LRR1	6.47013	7.69685	9.69718	9.95817	6.81029	7.9325	6.37505	4.59644	24.2063	34.89	24.3261	39.7329	12.6854	11.086	7.14871	15.6737	-1.34666	3.05e-05
ENSG00000135045	C9orf40	31.422	29.9819	37.3393	27.7132	33.9627	30.5993	29.4217	35.9293	53.0268	73.3506	56.6889	69.5761	43.2085	46.1117	52.0702	49.059	-0.688244	3.11e-05
ENSG00000105464	GRIN2D	3.60756	2.94707	4.01165	1.9167	3.87152	2.87378	3.1575	6.48254	10.9014	11.3627	13.2056	13.2234	8.40001	13.2082	12.172	12.5626	-1.599	3.12e-05
ENSG00000114784	EIF1B	29.1109	28.4322	34.4452	12.0916	26.7987	25.7149	23.9126	65.1406	66.0703	132.431	74.0066	138.416	39.9409	55.6361	82.5307	62.8719	-1.29086	3.12e-05
ENSG00000175792	RUVBL1	124.456	128.509	139.597	75.3143	87.8151	84.2463	97.3656	144.945	241.548	166.222	236.855	172.641	169.543	158.707	177.328	149.092	-0.65492	3.12e-05
ENSG00000165119	HNRNPK	717.168	685.737	779.97	613.54	517.291	505.661	493.301	558.832	765.315	1106.36	839.662	915.44	601.385	682.155	809.61	775.055	-0.319649	3.12e-05
ENSG00000189343	RPS2P46	7.78082	10.8759	12.2666	6.10776	9.83342	10.3201	10.7033	26.8556	11.647	20.9158	20.8707	33.6499	19.1039	38.8485	46.6288	50.2298	-1.23587	3.15e-05
ENSG00000205302	SNX2	81.661	71.9413	83.6048	56.6021	48.6152	51.8396	47.5178	61.3296	97.8396	105.847	85.7771	82.6635	92.9308	96.8268	110.043	103.743	-0.536233	3.17e-05
ENSG00000074842	MYDGF	91.6644	96.9312	112.717	56.2251	59.8237	62.8211	51.8971	98.9102	126.868	166.09	182.169	207.531	72.0386	115.716	151.058	111.05	-0.73534	3.2e-05
ENSG00000132763	MMACHC	11.0323	12.6028	10.5291	14.8701	11.3457	12.5494	11.8404	7.87216	36.9993	40.5667	36.1188	37.7208	18.1362	16.535	13.1555	19.6894	-1.08504	3.26e-05
ENSG00000166432	ZMAT1	1.84941	0.962795	0.68137	0.942625	0.374514	0.114853	0.0639755	0.148937	12.7273	16.2967	6.68768	12.045	2.30539	0.654566	0.358702	0.698697	-2.99161	3.33e-05
ENSG00000140988	RPS2	1827.01	1970.14	2221.13	917.544	1901	1992.01	1973.29	4601.37	1901.34	3738.85	3132.55	5502.06	2842.2	6750.35	8798.16	7919.18	-1.09275	3.35e-05
ENSG00000152942	RAD17	23.4758	20.4353	21.3146	20.6765	17.5646	17.8893	15.1538	15.5117	36.5801	41.8807	39.2883	41.3978	32.2256	29.0623	28.0333	33.8469	-0.800064	3.37e-05
ENSG00000146842	TMEM209	30.5686	25.5024	29.6635	35.7638	19.2864	22.0384	19.0792	14.0717	73.6026	79.4612	73.2896	70.6697	34.2131	22.0891	21.7888	33.0272	-0.894325	3.37e-05
ENSG00000095209	TMEM38B	46.9301	42.7977	46.5085	35.2787	35.349	33.919	28.3382	41.5361	54.5247	70.186	59.4708	67.6397	49.9606	58.2909	70.0648	73.6248	-0.602528	3.37e-05
ENSG00000131504	DIAPH1	251.346	245.888	255.36	217.273	165.429	180.429	180.113	180.2	337.54	359.844	272.947	251.72	248.895	271.917	299.901	345.327	-0.427208	3.37e-05
ENSG00000162851	TFB2M	9.9622	8.65073	10.5625	8.07658	4.13972	4.25764	4.39118	4.50024	31.3428	33.2353	19.8326	24.8398	8.99324	6.56972	8.79106	9.41309	-1.28133	3.44e-05
ENSG00000169857	AVEN	10.2858	10.4026	9.56648	6.508	10.2047	8.59687	11.702	15.0946	18.4841	22.6974	20.3382	28.1193	15.7789	22.0447	29.693	26.6289	-1.04629	3.48e-05
ENSG00000165650	PDZD8	85.4882	85.0164	91.0376	72.9412	48.4339	46.5799	43.3554	50.3773	131.234	122.664	94.645	120.679	71.1936	79.86	71.7968	91.8073	-0.514874	3.5e-05
ENSG00000125107	CNOT1	442.713	421.306	397.717	357.132	275.933	236.81	271.828	308.462	430.362	591.086	535.515	603.884	294.262	416.145	417.51	462.59	-0.377385	3.51e-05
ENSG00000167491	GATAD2A	210.345	222.764	240.453	141.043	101.929	107.07	96.0997	139.5	231.192	265.977	247.089	281.661	164.197	204.038	306.632	260.875	-0.594763	3.56e-05
ENSG00000148843	PDCD11	189.025	186.409	182.943	110.88	118.713	105.372	114.074	173.568	323.344	205.998	226.288	242.539	192.365	194.273	219.605	244.142	-0.567243	3.58e-05
ENSG00000141428	C18orf21	19.8895	20.2596	17.4111	13.4606	17.3969	17.5762	15.3512	22.1605	44.3078	37.7627	32.5243	43.4837	31.8452	26.4844	30.5152	27.8643	-0.856415	3.59e-05
ENSG00000164983	TMEM65	34.4321	30.3571	40.2409	25.6239	31.0826	27.2621	23.7337	35.3028	45.3349	72.186	52.5973	46.6609	45.984	50.3686	53.8741	57.041	-0.684587	3.65e-05
ENSG00000125734	GPR108	57.9427	57.1543	57.9708	44.0338	57.2751	56.6192	52.9219	70.8413	92.681	101.874	101.918	113.967	63.3473	83.1989	90.7324	83.1271	-0.580754	3.72e-05
ENSG00000160075	SSU72	84.8674	89.0998	97.2753	62.5772	78.8736	73.6689	72.8919	99.4375	134.29	200.591	176.288	240.259	87.2034	106.393	129.512	125.88	-0.727844	3.79e-05
ENSG00000148835	TAF5	21.3706	25.202	27.1507	19.3282	20.8489	17.4942	17.9396	21.8732	38.3834	39.3697	32.5132	39.692	27.9727	40.9275	45.2524	44.2806	-0.759613	3.83e-05
ENSG00000180817	PPA1	188.775	172.842	198.795	87.3344	123.844	127.262	108.13	254.095	241.728	257.755	240.501	298.69	205.917	284.129	372.003	335.845	-0.738557	3.85e-05
ENSG00000144120	TMEM177	12.2746	10.9736	12.8466	15.0531	8.7764	10.7227	8.59807	5.69753	36.1373	26.4726	24.207	27.7551	26.5907	19.5565	11.6189	23.907	-1.11097	3.86e-05
ENSG00000126432	PRDX5	97.5989	111.612	119.092	81.7081	100.609	102.423	97.2548	154.396	135.591	130.428	116.843	131.392	155.031	196.34	241.519	223.66	-0.496115	3.86e-05
ENSG00000165392	WRN	35.0657	33.1446	33.1368	29.4923	31.019	24.351	27.9615	30.6464	86.0931	67.9403	77.9809	58.1682	38.6864	40.3338	42.0729	40.2962	-0.765142	3.89e-05
ENSG00000228065	LINC01515	7.0457	6.87933	6.71819	7.48973	4.30616	5.83797	5.74325	4.68312	15.2077	13.0468	15.3578	11.6542	18.0005	18.8987	15.4651	20.7262	-1.28184	3.9e-05
ENSG00000213341	CHUK	58.4912	48.7613	55.0535	41.6656	31.9429	30.9843	27.2068	36.4967	100.268	96.4562	93.0961	86.4622	37.8034	37.5281	48.5269	49.394	-0.624916	3.93e-05
ENSG00000090861	AARS	278.461	313.889	277.596	243.559	153.951	151.884	177.4	203.969	254.91	434.125	374.166	504.359	252.03	252.106	333.685	340.994	-0.532275	3.93e-05
ENSG00000100722	ZC3H14	76.5904	74.9348	79.2924	50.4311	56.0364	49.2449	50.6606	70.4785	103.394	102.578	100.245	137.794	71.3047	75.2241	97.3115	111.017	-0.56098	4.01e-05
ENSG00000100461	RBM23	106.119	107.124	99.7135	97.421	90.6376	77.6338	86.9573	84.2996	160.017	213.287	187.456	208.968	84.3709	128.525	117.432	124.898	-0.574982	4.05e-05
ENSG00000163328	GPR155	9.08029	8.51412	8.63224	10.349	13.2925	10.4565	11.8315	10.0004	22.5436	21.2647	21.5839	20.2907	24.42	22.9218	20.6869	25.1608	-1.02586	4.08e-05
ENSG00000120697	ALG5	17.155	12.1769	15.5998	12.8011	7.68621	7.34979	7.45399	7.67219	21.4247	30.8211	31.2789	38.2658	15.5526	15.8829	15.8054	19.7153	-1.02658	4.08e-05
ENSG00000176209	SMIM19	5.04344	4.3041	6.1006	7.85062	8.3758	7.05504	7.57197	4.39918	19.2732	24.3929	23.3728	26.7211	18.5513	10.4223	10.2959	12.0801	-1.39886	4.09e-05
ENSG00000158186	MRAS	10.1738	11.1292	10.8315	5.47844	6.60902	7.33528	6.065	13.3789	29.9963	25.4642	28.1701	24.7924	14.3931	12.654	16.648	13.5474	-1.14128	4.11e-05
ENSG00000251022	THAP9-AS1	40.0847	41.3974	28.4404	12.4644	32.5402	25.3653	21.3304	83.6041	71.2476	63.7597	69.0663	58.3126	59.9549	89.4574	136.006	110.681	-1.11733	4.13e-05
ENSG00000138674	SEC31A	117.063	119.078	115.525	78.8602	74.074	77.2707	77.448	108.134	135.827	132.884	114.439	133.82	135.834	178.181	173.672	174.705	-0.525449	4.21e-05
ENSG00000164941	INTS8	45.5035	36.0928	42.2666	35.7105	23.8286	24.8234	23.6917	22.7006	46.0265	61.8912	54.8128	54.3033	51.776	51.7593	49.8375	60.5115	-0.678123	4.26e-05
ENSG00000060339	CCAR1	205.84	198.433	190.517	133.046	115.911	113.064	121.277	167.002	206.931	308.097	228.475	265.728	143.745	223.174	264.383	236.83	-0.507975	4.43e-05
ENSG00000172795	DCP2	141.751	127.792	140.058	108.359	106.85	103.015	101.398	128.862	176.949	224.481	183.393	141.193	134.246	164.156	236.593	183.051	-0.494062	4.47e-05
ENSG00000165983	PTER	16.7223	14.05	16.3817	21.3017	13.4694	16.436	16.1333	9.75618	43.8874	48.3647	44.9528	42.6449	31.204	18.8583	16.7078	22.51	-1.00516	4.48e-05
ENSG00000196584	XRCC2	44.5217	41.096	37.6844	83.8946	34.1494	35.6345	39.2723	13.8496	212.676	175.36	181.084	135.891	116.683	54.8222	32.4769	64.4205	-1.35466	4.55e-05
ENSG00000184178	SCFD2	12.007	15.225	14.1292	12.2689	11.6342	10.6584	10.742	10.664	54.9062	43.2409	40.0498	42.0907	14.7647	14.186	14.2679	18.7881	-1.11737	4.68e-05
ENSG00000089486	CDIP1	47.4605	49.2766	51.2261	38.0639	31.121	29.2517	28.3165	36.9355	59.4214	109.568	99.5366	120.171	32.5796	51.6974	65.6417	43.5103	-0.781985	4.68e-05
ENSG00000155846	PPARGC1B	28.1575	27.461	23.6419	19.4598	19.9356	18.0138	15.4148	22.37	54.3772	31.8045	26.9932	45.3287	54.0982	41.7564	35.2344	55.4264	-0.905175	4.7e-05
ENSG00000115241	PPM1G	312.329	338.646	353.211	242.213	238.878	235.567	228.981	310.106	403.648	450.883	413.911	351.033	334.109	340.421	365.514	404.349	-0.351384	4.73e-05
ENSG00000233184		0.736019	0.462207	0.668453	1.82043	0.831249	0.685194	0.665561	0.205416	9.10801	13.629	12.6614	14.1362	1.76442	0.821748	0.852968	1.28169	-2.73137	4.75e-05
ENSG00000185222	TCEAL9	41.5924	35.2742	51.6101	44.1916	35.2923	33.8591	29.5091	30.7672	75.0645	132.922	59.7722	101.547	38.2604	58.3456	63.3046	54.2377	-0.814008	4.86e-05
ENSG00000166326	TRIM44	127.344	124.794	130.697	108.755	50.0569	56.8486	51.7934	56.501	164.336	162.376	145.802	135.285	114.714	103.048	101.433	114.21	-0.526164	4.88e-05
ENSG00000157168	NRG1	1.38466	2.11172	1.40418	2.62954	0.170801	0.349684	0.101905	0.0676506	10.2732	4.25697	10.7551	11.0691	1.70929	5.53623	5.2694	4.18408	-2.92535	4.9e-05
ENSG00000049883	PTCD2	5.83631	6.72946	5.4182	7.16482	6.59709	6.21773	5.27535	4.31616	31.7782	24.123	27.8874	19.1384	16.9558	8.30004	6.28305	10.9332	-1.47617	4.92e-05
ENSG00000147592	LACTB2	5.02259	3.44446	5.77722	5.86517	3.66001	3.82322	3.88765	2.24606	15.352	26.3822	15.8284	20.6751	10.5213	6.46697	6.36512	8.17185	-1.55928	4.96e-05
ENSG00000254535	PABPC4L	9.47715	8.43595	9.08218	1.50316	1.12908	2.57694	4.3871	16.2445	15.7257	15.3091	12.6666	10.5975	20.822	24.9766	29.8584	28.8417	-1.48939	4.96e-05
ENSG00000141429	GALNT1	68.2084	61.744	66.6567	80.1161	46.4398	49.0733	40.7902	31.1443	84.1787	106.651	93.7554	98.1543	85.5757	90.3646	74.557	111.008	-0.67181	4.97e-05
ENSG00000118960	HS1BP3	16.4954	19.0524	15.8925	22.8103	11.8836	11.407	12.6352	8.31396	39.0796	43.2794	35.8753	45.2774	23.9371	16.5054	18.5075	17.7281	-0.928869	5.02e-05
ENSG00000197157	SND1	291.904	325.384	321.321	185.262	219.065	207.725	220.135	366.864	429.454	495.4	545.105	626.849	275.278	367.255	405.514	405.855	-0.622335	5.03e-05
ENSG00000197771	MCMBP	135.05	131.814	144.558	133.76	105.238	104.345	104.75	99.3294	235.117	308.207	230.442	277.101	120.069	130.238	135.403	149.866	-0.573104	5.21e-05
ENSG00000176619	LMNB2	414.6	442.925	502.992	387.211	419.467	446.891	417.596	492.524	568.854	616.682	612.299	632.599	424.979	599.702	757.345	640.554	-0.357308	5.29e-05
ENSG00000072958	AP1M1	104.085	108.345	116.277	78.5314	70.813	72.9097	78.7479	95.1601	139.91	134.779	131.688	143.416	89.3915	125.214	153.191	132.249	-0.441912	5.31e-05
ENSG00000104361	NIPAL2	4.31884	4.41957	4.92677	9.17274	3.77919	4.52347	3.79272	1.49944	24.1476	25.3226	27.8251	22.6666	9.18386	5.75753	3.61995	5.73417	-1.60499	5.41e-05
ENSG00000165480	SKA3	24.3032	22.4856	24.77	21.0043	17.7474	17.6658	16.3512	16.8045	50.742	69.8271	65.5575	60.5302	22.9944	21.3609	22.9858	23.6685	-0.904237	5.41e-05
ENSG00000100522	GNPNAT1	30.0652	32.0917	38.866	20.6055	19.6861	21.4452	18.7979	29.641	52.5387	57.4571	49.4346	68.6625	34.8849	31.3575	36.3063	44.5222	-0.730146	5.43e-05
ENSG00000155959	VBP1	101.411	94.4722	103.695	63.1235	68.6834	68.4246	63.5301	102.316	112.254	166.089	139.485	181.535	100.448	91.4073	170.024	137.208	-0.626089	5.46e-05
ENSG00000136813	ECPAS	225.474	229.353	214.084	173.269	155.259	148.277	174.458	193.165	309.433	240.081	261.1	242.538	253.183	230.316	290.953	310.389	-0.412325	5.46e-05
ENSG00000046889	PREX2	3.03061	3.26802	3.31719	2.13647	5.65521	7.02228	5.23489	9.17457	15.8126	8.49337	9.31217	10.9612	16.3726	17.4949	13.1067	19.5876	-1.44774	5.49e-05
ENSG00000163071	SPATA18	6.00677	5.31642	6.1863	6.16059	6.85832	9.44724	10.944	9.05832	10.9791	25.2305	15.7268	29.9044	18.4667	16.3454	16.3052	21.1043	-1.27701	5.5e-05
ENSG00000065183	WDR3	87.0034	82.2792	89.7312	57.6689	56.1221	57.0148	53.248	73.6275	189.841	124.793	136.055	113.209	109.21	71.7094	92.3456	111.392	-0.675272	5.54e-05
ENSG00000150768	DLAT	81.7817	80.9636	81.1071	62.0467	46.7633	52.8422	48.5825	55.8044	97.0493	108.651	85.4231	95.0154	85.9188	90.7812	96.8244	102.798	-0.496767	5.59e-05
ENSG00000166575	TMEM135	13.7651	12.4476	13.381	12.8408	9.7388	11.3359	11.3549	10.5361	36.2694	40.5289	29.1989	30.3403	16.2408	15.9467	17.2784	18.9189	-0.988474	5.67e-05
ENSG00000112651	MRPL2	51.241	45.4567	52.7433	30.2185	37.5647	31.9608	36.6332	54.6797	73.3533	82.8737	87.7136	84.0371	41.8948	57.7795	77.7499	65.0437	-0.642987	5.7e-05
ENSG00000153914	SREK1	216.091	179.875	161.478	126.802	116.184	104.421	114.358	170.757	283.489	287.849	276.445	198.985	139.077	203.021	270.167	222.729	-0.573015	5.7e-05
ENSG00000099622	CIRBP	120.432	131.794	121.657	195.711	267.862	246.939	260.94	181.016	564.513	707.763	682.794	761.186	318.695	305.574	301.766	365.188	-1.22458	5.7e-05
ENSG00000168283	BMI1	55.4246	47.7886	50.1138	41.2897	31.7353	35.2245	27.5612	36.1072	75.7596	68.9532	64.8259	51.153	57.6067	62.6647	70.8891	73.2378	-0.611458	5.75e-05
ENSG00000151552	QDPR	11.0103	10.9756	13.3367	9.71666	21.0253	13.0594	17.2649	22.4834	25.5795	36.7318	22.8936	34.8042	24.2938	28.6412	34.5343	30.6523	-0.931143	5.78e-05
ENSG00000169446	MMGT1	66.7739	61.3265	68.905	50.0169	33.8802	45.1645	36.817	47.1615	92.3115	103.796	90.2828	109.343	70.5266	45.5339	69.1095	66.7677	-0.572169	5.78e-05
ENSG00000143486	EIF2D	85.0932	87.9062	80.531	44.4746	64.2724	60.1037	68.2257	112.033	97.7585	94.9177	112.788	111.978	114.86	127.085	168.937	144.837	-0.591461	5.78e-05
ENSG00000179152	TCAIM	13.7638	11.1993	13.022	9.89506	10.5485	13.1605	11.2645	13.3277	27.5863	29.9798	27.7342	30.3752	27.466	16.9368	20.0917	21.3624	-0.970166	5.81e-05
ENSG00000178105	DDX10	51.475	57.1149	57.0462	38.4796	25.0957	28.3036	24.6662	31.8549	93.9249	61.5017	70.7259	53.0477	56.6466	53.996	71.0856	72.2244	-0.716824	5.86e-05
ENSG00000260966		2.81814	2.79215	2.41122	3.97479	2.13948	1.98352	1.3299	1.04448	8.49632	10.2661	9.54649	9.32527	9.04614	9.22489	7.34012	8.77218	-1.89937	5.88e-05
ENSG00000084070	SMAP2	42.8333	43.344	47.5835	42.648	42.7953	42.9993	41.6519	39.9688	86.7922	115.348	103.785	116.106	49.2214	51.9542	53.0215	66.3638	-0.745154	5.89e-05
ENSG00000064545	TMEM161A	86.2469	81.2503	80.51	52.1174	73.1504	69.8956	70.2367	110.797	128.042	80.0299	124.999	102.812	107.193	136.408	165.421	164.958	-0.589068	5.94e-05
ENSG00000013503	POLR3B	18.4486	17.7006	20.1246	18.1612	13.1311	12.2249	13.9265	11.016	46.2565	38.7701	38.388	34.8292	33.2262	20.3922	15.1367	27.4775	-0.938705	6e-05
ENSG00000174780	SRP72	161.286	148.829	162.438	91.6559	106.268	108.859	106.488	171.493	193.067	155.988	182.113	202.623	192.983	196.542	250.395	266.589	-0.541296	6e-05
ENSG00000141968	VAV1	7.08198	4.64795	6.33531	1.88328	2.70711	3.06029	3.06151	9.5956	27.0122	21.1337	25.4528	34.3594	11.2997	7.11936	8.11028	5.96116	-1.63089	6.14e-05
ENSG00000065328	MCM10	111.83	99.1059	109.218	73.4483	71.2137	74.8775	71.5655	97.8327	182.992	330.715	206.01	276.903	85.5922	100.617	119.302	118.299	-0.803403	6.32e-05
ENSG00000198730	CTR9	104.888	104.961	115.076	92.2601	36.994	41.0485	41.094	36.5121	139.942	155.924	137.131	141.49	76.9923	70.2446	51.0715	81.5725	-0.534539	6.5e-05
ENSG00000141994	DUS3L	43.2577	51.5394	55.3152	52.0055	39.1619	35.5309	39.2683	31.9944	109.767	67.4608	81.8792	83.3874	47.7168	53.657	77.6084	64.0791	-0.653391	6.51e-05
ENSG00000051108	HERPUD1	35.2037	36.1908	30.5543	22.6416	16.655	17.2197	18.2266	28.4406	34.1015	46.2408	43.4401	61.6926	37.1319	45.2093	43.5776	56.8932	-0.766168	6.52e-05
ENSG00000062650	WAPL	106.005	101.305	116.582	130.222	73.1012	84.2859	82.502	57.1599	256.394	261.497	264.271	218.251	123.528	113.252	77.4424	122.819	-0.762673	6.52e-05
ENSG00000116649	SRM	134.471	151.191	151.358	70.0218	90.9594	81.2239	81.1993	152.958	203.785	192.97	247.889	360.388	104.705	160.679	257.017	223.043	-0.840377	6.55e-05
ENSG00000122779	TRIM24	47.6265	52.16	52.9038	50.5621	49.401	50.7079	48.5607	44.905	81.8244	71.0672	69.674	80.8797	82.1009	77.6314	70.0834	88.9	-0.548081	6.61e-05
ENSG00000104320	NBN	40.5921	44.9209	48.0345	23.7712	25.3854	22.4169	23.4453	38.6009	54.6299	46.9446	49.9294	49.9595	57.1352	67.3836	76.2961	72.0084	-0.736564	6.64e-05
ENSG00000002549	LAP3	49.0046	55.6159	52.686	38.7603	28.6367	31.7252	30.2794	36.121	71.5485	46.5609	55.6583	84.7772	59.8943	68.2006	85.7094	88.801	-0.714588	6.64e-05
ENSG00000103018	CYB5B	88.8281	89.0926	91.7928	84.5159	73.5148	76.2728	67.4549	72.185	116.968	278.262	145.368	226.41	79.165	115.847	127.123	124.344	-0.766225	6.66e-05
ENSG00000148481	MINDY3	28.0067	27.1588	30.9768	25.9514	27.471	28.5325	25.2605	28.1753	62.604	68.3071	69.846	52.6109	32.0264	36.7864	36.3787	45.4106	-0.750459	6.75e-05
ENSG00000100906	NFKBIA	16.1089	18.8949	20.5801	13.9466	14.6839	13.5642	17.1582	20.1044	18.9902	33.9035	51.5641	28.1367	27.6642	43.847	58.0812	28.5133	-0.997165	6.75e-05
ENSG00000110395	CBL	99.9698	104.709	91.2046	81.4355	50.3867	50.5779	54.6363	66.3024	117.435	123.736	107.662	99.2992	111.742	120.865	118.991	115.88	-0.549126	6.85e-05
ENSG00000163125	RPRD2	54.5361	62.9027	54.2799	68.5021	45.0208	40.3115	49.0024	32.7742	136.997	148.536	131.25	128.256	83.5573	52.6935	47.3869	66.8368	-0.808554	6.85e-05
ENSG00000169750	RAC3	71.6241	66.9327	75.4161	50.0632	78.8296	78.7841	87.0041	117.689	76.166	106.15	127.676	177.839	84.8675	159.888	235.082	218.577	-0.806744	6.96e-05
ENSG00000184489	PTP4A3	2.71031	4.16685	3.8904	3.50848	8.4838	8.26776	8.50517	9.49582	12.4415	16.9764	17.1984	20.7224	17.0057	14.163	14.7951	15.0755	-1.30154	7.07e-05
ENSG00000104856	RELB	7.45674	5.1161	7.35068	5.3971	8.71626	7.57641	4.84864	8.81352	11.8446	16.8503	29.785	14.0811	15.4739	16.817	22.3919	15.1938	-1.27098	7.1e-05
ENSG00000127337	YEATS4	22.2356	19.2014	23.7363	22.565	17.5973	18.8979	16.4455	15.672	46.7119	64.4116	47.3208	59.8177	32.4101	20.3334	23.2411	26.4373	-0.886337	7.29e-05
ENSG00000023287	RB1CC1	113.396	92.105	106.263	100.103	51.6279	58.6121	53.0929	50.5671	167.409	145.936	175.555	126.407	96.2213	81.0613	79.027	86.6657	-0.536098	7.38e-05
ENSG00000076003	MCM6	165.413	171.777	175.739	179.493	157.27	165.052	158.382	144.753	328.436	500.081	321.109	399.747	205.475	194.211	204.051	224.136	-0.685923	7.41e-05
ENSG00000133226	SRRM1	290.624	300.625	295.043	223.166	238.211	221.165	248.172	284.058	351.693	489.506	461.523	481.419	214.251	344.607	505.98	520.041	-0.572711	7.51e-05
ENSG00000183023	SLC8A1	2.39007	1.22529	1.39447	3.21029	5.10034	6.9713	7.20778	2.53786	9.42101	4.56444	8.90012	8.21273	21.3852	14.5233	9.50844	20.7235	-1.66654	7.6e-05
ENSG00000108179	PPIF	132.07	139.589	154.157	129.355	114.886	113.277	119.925	123.443	240.51	278.979	218.176	272.253	129.239	143.378	161.896	161.67	-0.513931	7.63e-05
ENSG00000151461	UPF2	66.5956	69.0139	64.2478	51.5838	41.0196	40.9608	47.8221	53.8494	96.1531	86.8557	82.8187	69.0127	66.4877	81.2021	97.9598	89.7093	-0.532043	7.64e-05
ENSG00000177225	GATD1	160.308	154.044	129.412	96.7657	65.4154	62.5706	71.8675	94.1266	203.591	178.139	161.687	129.138	142.15	170.966	180.189	232.181	-0.705266	7.64e-05
ENSG00000163607	GTPBP8	12.1324	12.4487	10.4432	5.42503	4.77001	5.52317	4.85279	9.41741	20.8702	21.2142	14.2859	11.4028	19.8126	21.6648	23.7608	19.5677	-1.16632	7.69e-05
ENSG00000197056	ZMYM1	21.3483	17.1905	19.5044	18.1372	17.1363	15.3569	14.2939	15.3006	25.8136	42.7319	40.0089	40.1937	26.1792	21.9033	29.1347	34.3105	-0.828699	7.81e-05
ENSG00000197448	GSTK1	50.928	51.9382	41.5584	37.2313	38.4691	42.7478	41.0471	49.2243	81.0167	66.4134	51.6289	66.9731	68.7721	73.8315	68.4679	91.3797	-0.58797	8e-05
ENSG00000130733	YIPF2	51.3645	56.9366	63.1771	28.1226	46.7804	48.7043	48.4036	101.005	87.9237	102.853	106.352	107.967	61.3213	110.747	138.92	100.122	-0.791396	8.05e-05
ENSG00000169180	XPO6	205.164	218.508	215.553	163.515	152.076	154.518	154.073	183.065	235.079	220.971	295.761	264.259	181.337	267.004	300.514	295.178	-0.41494	8.05e-05
ENSG00000196793	ZNF239	3.82104	3.41648	3.13744	7.25144	3.47622	4.60771	3.03141	1.29946	33.2015	20.7716	18.1844	21.7486	14.5471	3.9738	3.92031	4.91245	-1.87332	8.3e-05
ENSG00000157259	GATAD1	47.7829	49.997	52.6829	34.9431	52.0529	52.2626	49.9887	78.0148	78.7395	151.048	100.899	119.425	63.4857	84.0406	93.6741	82.2715	-0.779053	8.3e-05
ENSG00000185532	PRKG1	9.3424	8.4451	12.1725	16.5637	15.0483	15.19	17.4537	8.93347	28.252	35.0177	30.7878	28.8537	20.5656	23.5105	22.8696	26.5615	-0.984923	8.36e-05
ENSG00000217236	SP9	2.3173	1.96998	2.18596	1.95155	0.906673	1.48452	2.14189	1.23292	6.1442	4.99347	8.59008	7.07275	4.97121	9.27919	8.79489	12.4084	-2.14572	8.38e-05
ENSG00000139726	DENR	93.08	88.5588	105.771	84.6943	69.5041	68.4112	67.7398	68.5063	140.609	162.798	132.368	127.64	100.08	86.7739	97.1101	105.929	-0.46305	8.38e-05
ENSG00000173085	COQ2	9.92611	9.55887	10.3813	9.81115	7.11947	6.51394	7.84434	6.19522	42.2414	34.6226	32.2316	29.9246	16.4894	9.27045	6.06628	12.0292	-1.24461	8.58e-05
ENSG00000112578	BYSL	77.8026	72.5224	81.9058	56.4602	46.4323	43.9811	46.6476	56.283	151.448	137.514	147.671	158.014	56.4866	50.5342	74.2028	63.4317	-0.639688	8.58e-05
ENSG00000138750	NUP54	39.5097	34.4569	40.8457	29.3789	30.4912	31.1409	30.5228	37.3749	54.7217	68.1401	53.8589	58.1473	56.6831	43.9653	53.7774	54.6449	-0.612137	8.72e-05
ENSG00000167775	CD320	89.4384	103.63	97.7903	36.3875	31.9246	36.165	33.4571	77.2923	132.953	116.861	131.061	144.217	72.3982	88.9255	146.98	105.888	-0.8581	8.75e-05
ENSG00000212747	RTL8B	10.8166	13.8604	14.5655	16.4093	18.1914	18.7137	22.5428	14.0464	34.291	23.4211	28.4822	34.9858	42.6598	26.9367	32.584	36.8179	-0.900962	8.83e-05
ENSG00000000003	TSPAN6	58.6546	55.2682	58.9534	40.0884	24.8826	28.1253	23.5085	35.8985	58.4431	105.206	65.9578	93.1693	45.377	55.845	56.8052	54.0505	-0.644568	8.87e-05
ENSG00000100983	GSS	49.4206	51.6677	48.2469	43.099	53.9413	44.5979	53.9913	55.975	68.5692	69.3778	75.584	84.0169	70.7357	68.5821	92.5287	84.7506	-0.518069	8.91e-05
ENSG00000164182	NDUFAF2	32.316	33.8288	30.2197	15.3523	22.705	20.5598	18.2348	41.8992	40.9772	52.0386	39.2709	52.7732	43.7977	45.8648	61.7008	47.6696	-0.748532	8.98e-05
ENSG00000171163	ZNF692	30.4228	31.2701	20.6583	16.1913	17.8573	16.3446	19.9444	27.0311	31.0155	21.6659	37.3315	33.0048	49.0115	92.1852	129.922	104.289	-1.19125	9.11e-05
ENSG00000197785	ATAD3A	106.358	108.741	127.484	83.8494	83.8998	72.4935	71.9832	94.8074	138.255	136.036	206.81	151.202	89.3205	122.678	192.348	173.021	-0.598745	9.11e-05
ENSG00000198015	MRPL42	75.0649	63.4593	69.6644	38.4075	40.9874	41.0647	37.793	68.7211	80.7667	101.048	87.0325	77.4701	69.6098	81.3481	105.472	94.0728	-0.59376	9.12e-05
ENSG00000158019	BABAM2	16.6127	12.7578	12.3817	13.2744	11.0252	9.86025	12.2851	9.65286	31.5356	39.7479	31.618	42.9262	14.7396	13.2209	16.8522	19.2949	-0.977492	9.41e-05
ENSG00000204576	PRR3	30.4079	28.2497	32.0084	31.7187	33.1583	30.8002	30.915	28.533	70.3331	45.6693	79.6809	64.8698	42.256	42.756	47.8123	48.6186	-0.737596	9.45e-05
ENSG00000153310	FAM49B	45.4463	43.9601	54.941	28.1301	29.7817	32.7005	29.2453	46.4586	58.3772	59.9867	58.4088	57.327	53.4633	62.9544	87.7253	73.7641	-0.624676	9.45e-05
ENSG00000206527	HACD2	55.1044	49.2115	52.0208	36.1318	26.1432	28.4187	22.8898	33.434	77.5393	87.201	69.158	55.7098	55.9799	48.8976	53.3394	43.6789	-0.635674	9.49e-05
ENSG00000165914	TTC7B	47.1563	47.3924	51.6128	33.3469	34.5475	38.531	37.2084	49.5028	84.7476	85.2796	79.5297	117.175	46.8078	52.1254	55.8743	64.5626	-0.669668	9.49e-05
ENSG00000092621	PHGDH	282.723	312.222	292.632	352.213	305.941	293.587	298.994	291.608	633.264	576.04	552.824	633.987	490.456	298.521	396.004	492.262	-0.623317	9.6e-05

## Sheet: DOWNinKO
Gene ID	Gene Symbol	WTAD	WTAD	WTAD	WTAD	WTSU	WTSU	WTSU	WTSU	KOAD	KOAD	KOAD	KOAD	KOSU	KOSU	KOSU	KOSU	log2FoldChange	padj
ENSG00000170421	KRT8	852.447	935.193	969.175	492.105	238.62	265.475	274.392	447.815	81.6473	68.6023	106.021	97.8476	29.5234	35.7966	44.3485	21.215	3.28186	4.62e-84
ENSG00000041982	TNC	257.882	276.371	226.666	182.264	100.54	114.399	122.167	160.598	53.3185	23.3182	19.2341	28.25	13.1614	10.7109	16.6772	18.6331	3.06779	1.51e-58
ENSG00000187955	COL14A1	36.8919	29.8011	36.6114	44.9279	142.271	129.72	133.187	125.567	3.17194	0.959886	2.2685	1.31553	8.7513	9.23378	8.84164	10.111	4.11813	1.64e-53
ENSG00000119888	EPCAM	98.452	114.876	128.36	76.4942	114.977	122.673	100.721	168.71	1.6543	6.20597	3.49371	3.49848	1.99406	3.48384	2.93599	1.25917	5.41788	5.19e-53
ENSG00000111799	COL12A1	200.883	179.378	159.87	119.199	42.7682	38.4426	43.8206	63.0351	6.58031	11.3128	5.75615	16.5424	4.95612	6.52299	6.61294	4.27879	3.70936	9.17e-49
ENSG00000205542	TMSB4X	159.891	147.979	162.014	173.352	249.401	227.446	238.283	247.989	17.7798	40.5405	29.7452	43.6044	50.0987	86.4859	89.839	73.5044	2.06256	2.31e-45
ENSG00000105254	TBCB	136.326	155.354	175.219	168.089	267.49	282.223	259.476	255.179	45.6198	40.2275	44.6074	48.5531	74.8125	101.321	128.858	110.498	1.67504	2.13e-44
ENSG00000172716	SLFN11	209.667	211.197	208.746	173.649	153.809	156.187	166.53	185.868	69.5141	76.373	78.4044	92.5345	74.5113	90.8533	71.2783	82.2386	1.29688	3.53e-41
ENSG00000166145	SPINT1	48.4663	55.3133	50.4229	53.9589	64.4311	79.653	78.983	70.3904	1.95881	0.970637	3.75493	1.5203	4.34889	2.73766	4.57387	2.46843	4.56121	4.95e-41
ENSG00000177106	EPS8L2	80.3031	86.1415	78.6193	128.337	79.5026	89.5871	97.9317	51.224	1.69466	2.8085	1.67412	3.50924	1.99218	6.34731	2.91027	2.40446	4.96542	4.95e-41
ENSG00000179134	SAMD4B	331.381	353.16	366.189	322.95	271.532	290.611	279.403	282.647	169.539	159.671	165.51	189.017	101.76	130.066	162.079	151.832	1.12258	1.02e-40
ENSG00000242265	PEG10	357.574	356.346	372.853	213.327	309.79	278.027	302.007	496.64	0.288671	0.514064	0.324967	0.557914	0.365849	0.252561	0.265803	0.472996	10.1955	1.11e-40
ENSG00000101439	CST3	122.747	145.561	170.126	132.452	182.793	167.521	175.225	195.47	56.8429	41.4343	45.4897	48.2021	60.713	81.7073	98.11	73.1082	1.48008	1.11e-37
ENSG00000168610	STAT3	157.418	160.2	162.441	150.39	124.96	134.977	141.497	128.103	45.399	50.6221	54.7365	48.4502	61.091	61.7767	66.8499	58.4556	1.47293	1.12e-37
ENSG00000112769	LAMA4	68.0077	69.7796	66.094	76.2777	100.262	102.067	101.591	85.6974	17.5533	7.36122	20.7615	10.6903	26.6175	24.6513	25.6367	26.3299	2.18758	3.28e-35
ENSG00000105176	URI1	145.8	149.446	179.162	130.154	231.439	220.408	223.906	278.957	81.8719	55.6366	55.4111	68.7253	98.3995	102.962	137.775	109.761	1.24637	9.46e-34
ENSG00000171345	KRT19	89.6256	103.078	108.7	118.552	90.9132	96.2975	103.383	80.0269	0.032892	0.199477	0.050285	0.032892	0.0549351	0.126386	0.102213	0.165865	9.17269	5.21e-33
ENSG00000142173	COL6A2	85.9807	82.6177	110.052	109.748	286.79	307.689	284.593	258.842	29.7789	21.7467	42.176	23.4271	73.9924	117.323	100.435	98.7805	1.74503	9.59e-33
ENSG00000105221	AKT2	464.654	507.014	475.21	375.673	529.354	537.222	562.057	716.143	221.369	209.872	202.601	213.473	221.827	322.701	431.028	335.028	1.07121	1.23e-31
ENSG00000196235	SUPT5H	493.168	528.761	516.595	393.934	511.392	479.631	543.493	673.662	274.086	246.013	256.414	268.567	190.249	249.738	303.194	271.895	1.10262	4.37e-31
ENSG00000102996	MMP15	62.1109	75.6724	79.2983	84.2284	136.15	156.441	135.127	125.566	7.44723	4.85777	7.06856	8.67544	19.7947	29.4929	52.9889	22.4938	2.78352	1.43e-30
ENSG00000105767	CADM4	48.5563	60.2741	64.5876	74.6488	98.1621	106.882	108.326	84.8841	19.0023	15.8156	18.4968	14.2932	19.9476	22.9782	22.0493	16.3244	2.22308	5.31e-30
ENSG00000082397	EPB41L3	198.141	220.202	232.856	215.058	193.092	193.102	192.018	178.252	105.58	117.651	94.3515	97.7231	89.2304	92.9183	85.703	83.7196	1.1779	5.4e-30
ENSG00000117595	IRF6	31.3247	34.7179	33.5627	28.5765	49.4068	48.3042	60.0015	67.0867	3.57669	4.91336	4.55911	2.54379	5.50102	6.54164	3.87424	0.838106	3.42581	8.96e-30
ENSG00000177519	RPRM	54.7488	55.6536	63.2418	49.9177	39.023	43.4379	33.2559	40.9091	6.7174	1.9378	1.03539	3.26977	0.688945	0.123656	0.303019	0.0406296	4.86105	1.19e-29
ENSG00000100473	COCH	52.8476	68.2529	66.8056	41.5008	49.2112	56.546	48.4668	74.4888	5.86518	8.09577	6.78975	10.6598	10.4571	20.5676	17.4664	17.2054	2.36092	3.47e-28
ENSG00000187994	RINL	10.1518	11.99	16.158	17.3675	76.4109	96.2173	92.9029	69.4197	0.439779	0.746379	0.871817	1.01057	1.57577	2.90563	4.0312	1.513	4.94105	5.96e-28
ENSG00000141644	MBD1	143.981	153.921	152.737	108.483	136.448	136.992	150.363	195.221	65.0966	52.8133	68.2137	63.3042	39.1347	64.8214	73.7009	64.385	1.35755	9.51e-28
ENSG00000101596	SMCHD1	197.802	176.352	194.859	212.903	193.285	168.009	181.171	154.114	88.9858	82.0096	90.5871	67.6245	67.9592	64.4265	59.7504	77.5199	1.40502	1.83e-27
ENSG00000178982	EIF3K	247.507	286.983	262.156	181.805	339.411	336.544	358.882	526.783	127.197	101.79	89.6217	109.465	137.123	176.78	215.462	213.722	1.22834	1.88e-27
ENSG00000173786	CNP	134.453	137.4	153.889	143.54	109.079	118.229	111.831	105.337	30.009	35.7575	28.3239	39.3173	48.2915	50.0714	55.6169	57.5066	1.66772	5e-27
ENSG00000089351	GRAMD1A	189.113	200.253	207.125	175.052	251.533	250.885	258.311	282.57	102.861	58.1322	94.199	87.7919	98.6654	132.031	168.061	151.035	1.14615	1.46e-26
ENSG00000140545	MFGE8	243.62	265.711	246.389	216.853	224.678	250.403	253.592	299.191	92.3131	106.59	110.019	86.041	98.049	161.913	180.126	114.267	1.19315	8.64e-26
ENSG00000035862	TIMP2	88.6659	95.8988	90.8001	63.0605	46.4463	53.4046	51.867	70.3862	14.0641	12.4787	15.307	9.69415	19.6864	23.7036	18.3686	14.759	2.19767	1.31e-25
ENSG00000083290	ULK2	97.2203	96.8126	101.24	145.428	167.678	172.988	179.88	117.515	32.1524	34.5658	30.578	37.2844	40.5729	55.4306	35.4889	42.2057	1.91371	3.34e-25
ENSG00000105357	MYH14	75.6421	91.0097	100.192	87.8977	85.3437	87.2592	102.807	99.807	36.2472	23.2109	38.1075	31.9792	41.3221	26.0489	29.9197	25.5437	1.62883	1.4e-24
ENSG00000204525	HLA-C	343.846	349.264	409.119	387.144	303.423	318.392	298.562	302.131	124.206	136.81	170.512	192.168	69.8515	96.4444	131.896	70.0773	1.59295	1.4e-24
ENSG00000121310	ECHDC2	118.798	108.672	87.6916	125.594	110.215	103.453	124.402	101.478	21.4945	31.1777	30.5017	29.1103	26.5486	48.1612	61.1897	39.8762	1.74759	2.37e-24
ENSG00000167555	ZNF528	47.962	37.8739	34.4814	28.7396	29.6196	24.9368	29.7303	39.5145	3.71428	6.08183	3.78859	3.55864	6.19416	2.87256	2.80953	2.03591	3.18664	2.58e-24
ENSG00000165280	VCP	637.645	645.991	638.147	572.795	543.827	541.827	584.176	602.113	333.476	321.74	305.033	350.276	247.196	400.418	445.162	428.587	0.859834	2.84e-24
ENSG00000152223	EPG5	75.4001	65.9504	58.629	67.3148	64.9091	61.1124	77.3283	72.7491	22.7029	30.0339	18.5591	24.6454	21.3169	26.4108	22.9538	25.816	1.59397	5.26e-24
ENSG00000030582	GRN	307.323	330.578	324.202	194.58	200.354	231.051	204.245	344.192	41.339	31.507	35.0314	50.0473	71.0785	102.401	121.474	87.5628	2.17933	3.95e-23
ENSG00000130402	ACTN4	587.529	679.341	683.65	614.455	627.284	637.799	661.659	637.817	308.472	369.75	325.126	442.55	241.417	341.446	411.613	381.979	0.971754	1.63e-22
ENSG00000131115	ZNF227	53.9733	49.5645	52.0835	42.5334	87.0501	80.7282	79.0748	109.024	19.5941	20.6288	17.7667	13.4997	16.3734	17.505	24.0636	11.2889	2.0359	3.08e-22
ENSG00000174238	PITPNA	147.213	143.733	139.561	171.114	128.585	130.66	126.145	101.338	67.7618	57.5693	60.6798	66.171	53.1529	56.3109	62.5717	65.802	1.25	4.46e-22
ENSG00000134824	FADS2	66.5531	82.7735	81.4243	104.981	202.14	224.132	211.543	160.427	21.2289	27.8127	31.1236	33.5735	54.6932	83.2829	90.8589	86.4904	1.56302	4.83e-22
ENSG00000166479	TMX3	105.738	89.0838	92.2603	95.7822	70.1787	75.1669	58.9654	64.9063	41.8082	39.2647	39.8667	32.1606	30.3057	22.187	19.1272	24.9781	1.48528	5.37e-22
ENSG00000108262	GIT1	140.478	155.908	155.865	158.298	137.864	150.343	136.822	128.885	68.3876	52.4368	70.0306	75.4026	63.5848	67.6523	91.8171	82.6417	1.13136	8.98e-22
ENSG00000082641	NFE2L1	340.536	343.787	358.825	271.294	216.858	245.309	232.53	299.001	187.771	186.07	216.289	192.049	134.17	145.854	198.049	156.422	0.794691	8.98e-22
ENSG00000105698	USF2	208.124	238.621	292.184	209.369	247.287	269.247	239.783	284.75	103.38	108.782	98.8726	154.248	72.7734	94.2964	133.064	101.266	1.30452	9.48e-22
ENSG00000142279	WTIP	31.6627	34.5474	28.0269	33.7736	47.896	37.4811	45.68	42.1299	3.29546	5.16364	7.01978	4.91531	8.29413	12.087	13.6645	11.5928	2.33422	1.24e-21
ENSG00000135048	CEMIP2	124.507	124.398	123.886	169.51	87.0987	92.2909	94.5799	61.4512	32.9668	51.081	36.7443	33.3163	28.97	35.9897	26.4527	35.052	1.73268	1.37e-21
ENSG00000161921	CXCL16	30.9261	34.406	42.8903	26.0898	50.5751	54.9396	50.5784	66.8283	6.49891	7.77007	11.1134	13.4579	9.8544	10.3532	16.6836	5.5312	2.23108	1.88e-21
ENSG00000167785	ZNF558	19.7928	16.3429	17.5824	21.0575	46.7141	53.0155	47.7818	41.6672	0.0787157	0.0314168	0.0314168	0.0314168	0.062972	0.031122	0.031122	0.031122	7.45029	2.04e-21
ENSG00000128791	TWSG1	72.6341	70.6001	87.984	99.231	78.7384	88.4282	81.2264	62.4028	20.784	33.0378	27.4307	30.6072	22.8171	28.5699	30.2208	31.9538	1.61394	2.2e-21
ENSG00000112139	MDGA1	42.7135	46.7783	39.5563	72.7581	76.5742	85.9856	89.2367	50.2728	5.73677	5.45624	8.72463	6.15199	11.4465	21.8295	23.5307	16.2213	2.5642	3.35e-21
ENSG00000167642	SPINT2	126.044	129.313	182.009	114.029	189.065	197.256	193.123	274.913	15.7789	43.0258	48.4541	32.0528	18.6753	48.7994	57.9167	16.788	2.38799	4.62e-21
ENSG00000178467	P4HTM	58.0724	60.9175	57.039	33.1079	49.1468	54.0939	62.9587	98.3376	0.263202	1.30374	0.8067	0.176093	0.146687	0.910246	0.31313	0.124767	7.32182	9e-21
ENSG00000081052	COL4A4	44.759	42.3089	37.1453	44.1927	16.8589	17.733	18.5548	16.3951	2.984	1.40485	2.13998	1.84748	2.43777	0.958927	0.857109	0.514468	4.25874	1.39e-20
ENSG00000078142	PIK3C3	76.4919	71.2853	70.8865	81.8849	69.7186	73.5686	66.8861	60.7835	29.939	34.8923	30.3393	34.4233	21.9897	22.3653	21.449	20.2087	1.52747	1.57e-20
ENSG00000068120	COASY	205.966	216.394	195.573	147.794	183.273	182.002	186.276	244.488	95.0656	64.1664	94.6772	85.0001	93.4258	128.475	138.773	122.433	1.03848	2.55e-20
ENSG00000112414	ADGRG6	68.3398	60.9933	65.3734	68.711	38.3809	47.3024	43.087	36.1932	11.8631	10.308	15.6047	9.15496	17.2963	15.839	19.3607	10.8788	2.03092	2.7e-20
ENSG00000075624	ACTB	2452.49	2655.92	2896.86	1868.73	1373.05	1360.25	1371.46	1681.3	1066.11	1023.6	868.397	1283.91	806.448	948.072	1102.29	1031.7	0.993484	2.7e-20
ENSG00000082212	ME2	93.5576	82.7919	103.007	85.8984	86.8062	93.3789	79.563	84.3612	38.1689	37.0023	30.8887	33.2688	49.8555	38.6188	40.9206	49.4783	1.26237	2.86e-20
ENSG00000127990	SGCE	31.1985	29.8189	35.1551	26.0277	31.0747	36.0949	31.9866	40.0599	5.3458	6.6722	6.56641	6.5343	8.26092	7.82763	8.88384	6.38643	2.29852	2.92e-20
ENSG00000147676	MAL2	36.5663	33.2748	44.2717	32.4048	26.9682	28.0471	21.9168	25.2331	7.59157	1.31068	0.757935	2.00958	3.3095	0.0410985	0.116617	0.0410985	4.15074	3.25e-20
ENSG00000255112	CHMP1B	81.1277	80.494	92.8313	60.7946	75.6807	85.8215	73.5578	115.927	30.6295	42.9304	25.6544	34.9652	25.3128	26.2505	26.3561	19.5327	1.61826	3.25e-20
ENSG00000090924	PLEKHG2	100.93	105.51	92.6412	108.546	99.6936	97.1715	108.719	86.2338	49.1406	40.6302	56.1218	42.8931	35.5084	41.5298	36.8541	36.9644	1.3366	4.37e-20
ENSG00000166206	GABRB3	32.7479	27.7787	34.519	31.0438	19.5213	21.0066	18.6454	17.5897	0.0383708	0.3	0.0383708	0.0383708	0.0402391	0.177312	0.114155	0.0727316	7.18036	5.99e-20
ENSG00000101460	MAP1LC3A	11.1961	14.7052	14.9545	23.6285	52.2842	46.0046	51.4791	31.5103	0.253415	0.204352	0.260739	0.232366	0.298137	0.310063	0.418635	0.221785	7.32424	7.1e-20
ENSG00000152242	C18orf25	87.3144	79.8999	89.564	66.4249	76.802	68.9402	67.9115	97.0593	29.7794	41.4588	29.7955	33.4998	29.371	39.0822	44.6793	41.5626	1.23355	1.18e-19
ENSG00000175387	SMAD2	112.34	108.545	113.232	86.7901	94.5384	89.1036	95.1771	121.646	52.2818	47.5126	50.2519	44.7035	49.1569	57.4289	67.4504	59.4362	1.04473	1.18e-19
ENSG00000196535	MYO18A	94.7245	97.4194	95.7769	91.3612	83.7595	84.6755	96.7619	92.3928	37.8632	29.5494	35.1479	36.4236	40.8191	59.4461	55.4889	53.4487	1.20075	1.47e-19
ENSG00000215845	TSTD1	21.012	20.1817	21.5445	13.6213	24.692	25.6547	26.5447	40.7915	0.0899276	0.151251	0.184628	0.152713	0.0738907	0.0294369	0.0294369	0.0294369	7.11585	1.72e-19
ENSG00000204580	DDR1	138.778	154.842	152.231	162.802	89.2545	107.282	101.153	86.0654	40.52	48.1468	68.9712	49.6067	43.2189	48.0187	64.9562	41.1683	1.3687	2.26e-19
ENSG00000267041	ZNF850	36.2563	31.3329	27.3327	36.4083	58.731	50.7294	51.4491	51.709	12.226	10.5407	9.93776	9.77039	15.2572	12.6378	12.1215	10.3206	1.97753	2.42e-19
ENSG00000168792	ABHD15	25.0899	29.513	25.3395	30.3058	31.6067	37.9863	33.5767	29.3801	4.68585	6.77542	5.20309	6.9656	5.28703	6.07237	3.20745	4.36258	2.63446	2.54e-19
ENSG00000163053	SLC16A14	20.3089	17.3343	21.7227	26.7371	48.7073	44.8058	43.8515	33.6134	3.22822	4.64955	4.0461	5.19385	8.22313	7.40369	6.63895	7.81566	2.57624	2.8e-19
ENSG00000091409	ITGA6	79.5546	75.1411	72.0823	70.737	55.7138	62.1434	57.0804	58.7222	19.195	22.74	24.6387	21.9155	32.6204	30.6794	32.1786	25.8343	1.43073	2.9e-19
ENSG00000167380	ZNF226	72.5076	59.2	51.3209	48.7117	103.474	91.7	99.0188	133.386	23.8748	30.3818	24.4126	17.4471	22.3878	24.6635	31.7656	17.1286	1.83684	3.85e-19
ENSG00000074211	PPP2R2C	23.7656	29.4923	24.5926	32.6924	28.7864	36.1351	37.4536	24.4627	4.74545	1.14344	1.09261	2.09773	9.10897	2.10527	2.79275	2.12319	3.36289	4.76e-19
ENSG00000126267	COX6B1	234.055	255.586	256.394	167.211	342.383	346.631	345.588	561.432	80.3553	119.656	73.7178	123.15	87.9144	153.481	200.832	154.758	1.41526	6.21e-19
ENSG00000176890	TYMS	121.025	124.517	142.856	127.984	156.847	154.784	150.885	157.593	52.8031	92.3191	71.4102	64.9312	58.3363	63.436	67.2239	67.0833	1.18528	6.59e-19
ENSG00000143126	CELSR2	135.187	145.847	137.304	206.206	188.277	210.271	189.232	136.157	49.2495	37.8432	55.0239	65.0212	80.9909	53.6035	61.1551	66.3695	1.63658	7.29e-19
ENSG00000070182	SPTB	71.576	80.3692	70.7513	64.8086	47.7528	46.1277	41.8794	49.37	22.5808	11.7102	19.8977	22.3728	28.0574	18.2161	19.9075	16.5402	1.63377	7.85e-19
ENSG00000115687	PASK	89.9804	91.4437	85.3413	88.7585	100.918	105.24	117.622	109.071	39.1188	45.2474	45.7267	49.0918	44.0033	57.9986	62.115	64.8699	1.05971	1.01e-18
ENSG00000154864	PIEZO2	15.5969	13.4587	15.7544	29.4458	52.001	50.6624	50.1184	26.9534	2.44861	2.24445	2.12442	1.46332	2.86499	3.45127	1.00866	1.87063	4.08328	1.14e-18
ENSG00000006747	SCIN	36.6127	40.3785	37.8316	30.3309	33.0085	32.8118	32.2155	40.6671	1.01351	0.242929	0.443162	0.823388	1.09597	1.24558	0.845006	1.26342	5.66368	1.14e-18
ENSG00000106066	CPVL	63.683	64.5511	68.1572	53.0034	58.8289	59.2894	61.1577	73.7317	18.2063	20.6116	16.9101	19.6844	31.9826	32.7187	39.295	28.6733	1.38535	1.27e-18
ENSG00000131018	SYNE1	68.2781	67.7383	58.2792	109.689	47.0152	43.2843	55.7921	28.9112	21.4016	20.22	16.1984	14.9423	11.9109	10.7776	6.88249	7.32302	2.25219	1.72e-18
ENSG00000157617	C2CD2	19.2593	18.4776	19.8021	22.3558	23.6023	23.8673	21.874	17.4772	0.0388596	0.0388596	0.0388596	0.105269	0.0395261	0.0613184	0.0395261	0.100907	6.91974	2.66e-18
ENSG00000167306	MYO5B	68.6277	66.149	60.7567	51.3178	46.8031	50.8236	58.5153	64.9309	20.8208	19.3347	18.5251	22.9863	10.4012	5.36059	3.80342	2.94747	2.37415	2.87e-18
ENSG00000154845	PPP4R1	106.845	105.332	107.522	104.007	67.093	73.1892	68.8055	65.9391	52.1611	54.1778	51.2082	43.2782	31.7742	31.5855	40.2893	40.7048	1.10482	3.38e-18
ENSG00000105220	GPI	482.953	545.282	596.994	422.113	648.491	541.329	577.945	730.281	293.778	180.643	221.134	289.994	272.644	326.751	449.887	412.942	1.0112	4.12e-18
ENSG00000135424	ITGA7	75.117	76.0302	69.4345	50.3798	43.2002	45.1912	52.2974	67.9258	17.945	20.0567	25.72	30.9579	19.7184	25.6141	23.1724	19.1842	1.46969	4.67e-18
ENSG00000010278	CD9	57.3699	53.3145	64.7176	45.0445	28.9359	33.2113	32.0378	42.486	13.3117	11.9949	12.9681	17.3414	17.6131	12.8452	15.1618	8.0311	1.77535	4.94e-18
ENSG00000101654	RNMT	105.95	100.06	99.8768	89.6585	91.5561	92.2628	91.2287	102.99	57.5053	51.7682	53.2154	54.6756	41.7011	45.7115	53.3588	53.6943	1.00425	5.52e-18
ENSG00000174231	PRPF8	1339.61	1431.38	1182.69	964.133	1024.46	913.506	1043.1	1288.07	579.351	609.903	547.739	792.345	483.454	717.357	732.767	816.986	0.896707	5.95e-18
ENSG00000204516	MICB	45.5041	49.7775	49.5022	37.728	31.0933	31.8186	31.014	42.4973	8.07697	14.5143	13.1634	20.2883	8.24214	8.30588	15.5424	6.50507	1.84371	6.73e-18
ENSG00000184584	TMEM173	15.008	19.0099	15.9154	23.7383	37.0139	39.5613	40.5232	27.5157	2.14906	1.85937	3.81032	2.68073	4.93372	5.34467	7.16932	7.48448	2.79008	7.84e-18
ENSG00000152234	ATP5F1A	750.247	719.599	714.029	418.832	635.26	660.686	661.744	1188.17	372.323	332.442	293.901	288.506	319.25	344.382	376.849	374.216	1.16707	1.02e-17
ENSG00000173801	JUP	93.6394	108.001	119.79	94.6275	87.2527	95.502	97.0956	103.292	45.7486	43.695	61.1614	43.7874	36.4106	50.7005	60.5423	30.7142	1.19521	1.07e-17
ENSG00000101493	ZNF516	71.4916	65.0752	70.4331	61.3217	99.2755	94.9952	98.3052	121.572	30.1653	28.3225	27.5591	25.7196	46.8482	62.0759	71.4887	59.3413	1.09257	1.1e-17
ENSG00000134444	KIAA1468	62.6096	56.5688	53.2999	55.7295	50.0452	45.7521	47.5585	47.506	21.7594	29.5487	24.2037	22.2704	14.9184	15.9346	18.4069	16.3889	1.46962	1.23e-17
ENSG00000196878	LAMB3	59.0521	61.0962	60.9078	24.9432	8.67354	10.1319	9.88114	20.9138	1.54905	2.09478	1.00658	1.0288	1.82703	2.00974	0.652131	0.398392	4.50315	1.53e-17
ENSG00000100031	GGT1	18.5731	18.4084	19.1485	21.1818	29.2115	36.0122	33.4845	30.7306	5.67839	2.99075	3.17432	3.49034	3.59046	3.67991	3.1546	2.38366	2.97219	1.54e-17
ENSG00000118898	PPL	32.078	31.6139	24.2278	35.0264	17.4002	24.6071	17.3352	15.9581	1.58493	5.20841	5.95421	3.28145	1.85312	1.80989	1.53287	1.29066	3.20497	2.17e-17
ENSG00000173193	PARP14	30.6496	33.3502	31.1215	33.91	30.9024	24.3884	31.0351	23.2217	3.14639	9.90254	7.67513	0.160596	3.83783	6.76546	4.65697	0.230866	2.78647	2.72e-17
ENSG00000161671	EMC10	109.094	120.462	134.718	113.391	53.3968	59.7558	51.5551	49.7643	47.3171	69.3608	43.3654	58.8555	16.6497	19.0949	29.5458	20.8975	1.28408	3.01e-17
ENSG00000141556	TBCD	160.143	182.817	170.793	170.043	181.872	184.368	192.366	175.258	82.6282	74.3574	86.9258	65.2225	107.577	113.036	143.152	128.168	0.952811	3.09e-17
ENSG00000171246	NPTX1	140.146	140.353	138.779	95.2487	134.837	150.841	137.083	215.92	50.1762	45.1146	56.1834	46.5744	46.6599	55.3271	112.769	44.5183	1.43488	3.39e-17
ENSG00000128335	APOL2	29.9493	37.2017	31.4666	26.3586	20.0592	21.9361	21.1849	24.7752	2.97118	5.66516	7.29655	4.4628	5.90892	4.59412	6.79043	2.90641	2.4543	3.52e-17
ENSG00000135926	TMBIM1	73.2202	81.8919	76.1184	44.6536	36.1818	40.412	38.6237	67.796	7.94402	21.6112	11.3123	16.5012	12.8748	23.2094	13.9617	19.4001	1.91948	3.52e-17
ENSG00000002834	LASP1	170.458	188.148	192.432	134.493	113.415	131.115	120.149	151.257	50.7635	79.9602	62.634	62.3023	73.4559	83.8501	97.9837	75.1624	1.12375	3.52e-17
ENSG00000100258	LMF2	172.435	190.631	165.293	187.116	150.893	155.982	151.421	130.658	82.1091	78.5719	93.3723	89.4911	73.7178	92.2444	110.724	101.004	0.957425	4.87e-17
ENSG00000162444	RBP7	9.58527	6.22607	9.99737	7.78252	42.7543	45.5874	41.0405	52.9679	1.1221	2.47797	3.05669	2.63204	2.9463	7.41784	9.93786	4.72547	2.76802	2.33e-16
ENSG00000185070	FLRT2	34.996	31.9968	34.8814	66.9371	41.076	42.4354	38.1057	16.4574	9.07072	1.31228	3.73435	0.786586	3.17807	0.664941	0.355051	0.233277	4.18738	2.45e-16
ENSG00000141404	GNAL	32.8282	36.8241	40.6254	38.4436	64.2914	67.7084	68.8754	63.7372	10.6684	6.3746	11.0423	13.4943	25.859	32.1817	32.6409	34.3449	1.48873	2.56e-16
ENSG00000141646	SMAD4	98.5609	81.8415	94.0506	90.8487	102.785	107.64	103.581	109.819	52.8472	45.1463	49.8072	35.6879	56.9278	63.5016	61.0778	64.4025	0.988459	2.56e-16
ENSG00000189042	ZNF567	28.8746	25.6805	26.0208	19.672	41.5495	41.8914	40.021	58.8996	9.55022	7.97356	9.16304	8.07856	12.7013	11.6694	15.4062	10.0991	1.83842	2.67e-16
ENSG00000121966	CXCR4	26.2356	28.7976	27.5457	29.2713	41.3396	41.2766	35.0485	38.0843	2.03041	3.24145	3.918	1.9979	9.51293	17.225	15.0102	8.36109	2.3405	2.67e-16
ENSG00000107807	TLX1	8.99444	11.1934	11.9442	12.7689	23.3676	21.3616	24.1172	19.6489	0.0901806	0.152207	0.0901806	0.0978139	0.106938	0.127394	0.102743	0.0923131	6.52559	3.81e-16
ENSG00000178904	DPY19L3	78.0409	75.8991	75.9587	97.7047	120.838	130.26	110.039	97.7889	48.8993	35.8747	38.3064	36.2082	46.6607	50.283	51.2754	53.4125	1.23346	7.06e-16
ENSG00000138867	GUCD1	125.56	132.911	134.835	110.83	114.54	120.699	124.13	130.715	34.4475	53.5899	51.1385	61.6877	48.5858	86.2112	88.2042	85.552	1.09102	7.32e-16
ENSG00000197928	ZNF677	22.8052	19.6505	18.2479	15.157	33.411	27.5416	29.2218	39.4424	7.0306	0.383828	4.24561	2.30096	6.65297	0.495293	4.11329	1.22654	3.10869	7.47e-16
ENSG00000113296	THBS4	6.47187	5.10437	4.10142	3.12511	39.6049	37.4449	35.4153	87.8855	0.758333	1.2434	1.08714	1.31338	2.09959	1.82941	1.95768	2.12559	4.15581	7.53e-16
ENSG00000156535	CD109	98.0066	82.6552	89.2083	87.9276	54.3482	54.2706	57.8579	56.5589	41.1434	38.6477	32.4485	48.3235	28.573	34.5661	28.1216	25.0912	1.14952	1.03e-15
ENSG00000105287	PRKD2	68.8329	88.174	72.8367	62.6886	82.1427	72.8126	82.5515	94.8604	33.5653	26.4955	32.9344	33.9483	33.591	49.3934	59.0885	46.8084	1.10183	1.28e-15
ENSG00000129682	FGF13	23.8568	24.0927	29.4467	30.3837	22.0699	28.1653	18.2539	16.9645	4.71597	0.158224	6.18253	5.38145	3.06733	0.789098	6.03472	3.36295	2.82692	1.33e-15
ENSG00000168077	SCARA3	35.9937	41.088	38.129	39.7362	21.823	26.7334	30.3698	23.2276	8.21249	9.09637	6.73704	10.741	11.5438	9.97244	6.6291	6.30395	1.95678	1.37e-15
ENSG00000172175	MALT1	48.0904	50.5678	48.3172	44.095	44.7807	42.4558	40.0495	44.8009	14.902	14.3678	15.0912	15.1514	22.1536	21.4756	20.3744	22.7989	1.42862	1.92e-15
ENSG00000159658	EFCAB14	120.149	106.505	126.171	110.576	92.6583	107.666	99.2858	100.863	43.577	60.6554	48.0733	58.3746	46.7703	63.8542	74.7114	76.3995	0.976606	2.76e-15
ENSG00000177426	TGIF1	44.2157	41.7557	42.6672	31.4676	42.5208	45.5552	48.0771	57.6807	8.34156	10.87	10.2517	12.0957	21.8905	28.4446	16.0288	25.9235	1.55278	3.22e-15
ENSG00000196586	MYO6	172.398	164.17	175.561	184.079	180.952	173.914	160.434	162.792	91.0076	105.882	113.043	96.6968	87.3002	111.43	126.516	119.018	0.797763	3.33e-15
ENSG00000176978	DPP7	36.9151	46.692	35.5533	52.6072	69.2847	68.7536	76.2308	58.8659	13.5665	17.6948	16.3034	24.3022	11.448	14.7351	14.2548	12.8373	1.92083	4.82e-15
ENSG00000198286	CARD11	45.1545	48.2223	65.8097	22.6698	7.76403	9.59984	6.62251	20.6315	0.192284	0.126767	0.0750587	0.128002	0.650536	1.09301	0.222166	0.437947	6.33807	6.18e-15
ENSG00000108679	LGALS3BP	215.435	222.32	227.482	282.219	277.931	289.411	285.103	212.96	76.6058	23.5951	47.7876	49.022	125.219	76.443	127.937	47.8601	1.96953	7.25e-15
ENSG00000131941	RHPN2	81.3823	85.1235	81.2031	53.8635	50.2103	51.9138	48.1682	78.1468	17.2776	18.2212	17.1496	20.6131	21.4711	31.5856	40.9896	30.2786	1.53056	7.79e-15
ENSG00000115457	IGFBP2	83.6877	95.9751	101.626	53.03	97.3876	103.621	93.2078	172.152	39.4543	23.8904	33.7889	40.5906	54.2578	49.3372	58.553	47.9741	1.29925	8e-15
ENSG00000135046	ANXA1	107.268	91.9885	91.9874	184.613	50.6097	57.7332	56.0655	23.7286	2.00747	13.2051	10.5328	9.98551	6.6941	17.4459	18.3173	10.6546	2.90741	8.3e-15
ENSG00000134917	ADAMTS8	15.4661	19.4084	24.2413	16.535	18.249	19.7818	21.3819	20.5828	2.64926	1.81513	2.07435	3.37029	2.51083	1.77969	2.14029	2.1034	3.12835	8.71e-15
ENSG00000103460	TOX3	14.2319	14.346	15.5221	16.5418	15.9903	19.8063	21.6971	13.9989	0.30381	0.0648066	0.0405958	0.0405958	0.823499	0.0886327	0.0428415	0.0428415	6.23534	9.12e-15
ENSG00000187135	VSTM2B	1.50221	3.45781	4.01753	3.59481	35.1918	37.9624	41.6734	35.7984	0.499301	0.147511	0.299142	0.560688	0.218527	0.325132	0.161148	0.466739	5.81417	1.15e-14
ENSG00000134046	MBD2	63.1344	65.4318	75.052	57.6746	55.4332	53.301	56.0838	60.2897	31.4999	40.5417	30.3078	33.5307	21.7099	19.4333	26.3775	22.2626	1.20918	1.16e-14
ENSG00000166446	CDYL2	27.0789	23.0318	20.6497	30.7077	25.2531	17.1154	19.9038	15.3318	7.01248	2.90139	1.45344	2.64849	5.08899	0.518975	0.504913	0.271821	3.19564	1.34e-14
ENSG00000135333	EPHA7	167.411	162.394	171.307	141.564	121.852	126.869	126.223	136.913	19.4172	34.825	27.0372	21.8213	57.5295	78.6306	71.7642	75.2014	1.80175	1.41e-14
ENSG00000249115	HAUS5	154.215	173.542	148.322	150.657	273.056	257.184	267.6	268.587	99.1608	92.865	107.98	98.826	82.8415	127.588	131.58	141.771	1.01383	1.46e-14
ENSG00000108582	CPD	320.335	297.066	317.512	269.007	214.976	222.401	214.009	244.047	128.585	138.889	129.674	124.873	161.063	179.503	181.051	173.424	0.879122	1.54e-14
ENSG00000128422	KRT17	52.5102	55.5349	69.0306	15.0234	2.65735	5.20117	3.15501	11.7249	0.0680523	0.03785	0.0776069	0.03785	0.177991	0.0407382	0.219839	0.0407382	6.61687	1.74e-14
ENSG00000007944	MYLIP	35.6679	25.938	30.7909	35.9969	57.0906	58.0162	60.3292	51.2643	7.9827	9.64368	11.3573	7.64261	13.1996	18.0796	36.2309	23.5645	1.63262	1.82e-14
ENSG00000112773	TENT5A	81.2897	77.3025	66.6833	52.2685	44.5973	41.8718	44.2966	62.2672	6.83884	14.6932	7.72697	10.9077	14.0262	26.717	30.1685	21.2587	1.95065	2.08e-14
ENSG00000111057	KRT18	115.552	122.609	116.51	64.7772	38.771	45.2539	38.9257	63.8423	42.675	25.108	39.2392	36.1112	26.8804	20.0679	23.9928	17.1371	1.42557	2.46e-14
ENSG00000017797	RALBP1	150.311	145.478	168.216	116.445	120.138	124.315	118.515	158.894	58.578	45.8947	54.6939	53.4514	63.3117	81.0097	115.029	91.4275	1.09364	2.65e-14
ENSG00000133030	MPRIP	351.205	346.366	345.22	317.492	248.957	270.639	270.113	290.027	212.171	209.556	195.799	247.152	181.858	216.964	233.284	247.064	0.577228	2.69e-14
ENSG00000105894	PTN	29.0053	23.3692	33.8892	21.3155	8.02437	9.31223	6.28598	11.6468	0.347531	0.0577326	0.103099	0.0267713	0.904099	0.118947	0.134122	0.0766028	6.12815	3.16e-14
ENSG00000118680	MYL12B	208.247	201.735	220.624	147.018	165.683	167.652	169.908	238.609	78.9905	128.621	82.9068	138.66	57.0787	79.1118	89.6186	75.326	1.16886	3.29e-14
ENSG00000115414	FN1	1361.93	1368.36	1191.33	1139.73	113.509	148.093	122.253	138.912	114.214	84.4469	111.387	112.896	77.1167	56.6643	52.3449	67.1565	2.42666	4.66e-14
ENSG00000170500	LONRF2	113.28	111.88	97.7968	147.377	163.236	139.681	168.941	128.84	56.5145	52.0871	48.305	65.8868	81.0451	62.0535	64.0292	58.0321	1.23584	4.7e-14
ENSG00000176105	YES1	116.025	102.161	114.955	94.3006	93.8664	96.93	80.9865	96.744	60.2568	63.4853	65.1098	41.6863	56.0645	50.2385	53.9144	55.3889	0.932139	4.75e-14
ENSG00000124762	CDKN1A	283.622	295.613	323.086	332.296	305.779	361.402	360.997	347.153	62.8344	195.43	141.874	153.546	96.5255	143.442	182.019	125.269	1.35804	4.76e-14
ENSG00000128567	PODXL	75.2605	73.0555	73.343	44.5431	49.1953	59.8916	48.0835	82.2959	22.8966	7.90236	17.2553	13.6949	34.996	20.3458	27.0601	14.8466	1.76239	4.83e-14
ENSG00000111331	OAS3	28.1056	20.8153	25.8341	27.8674	21.3693	18.0198	24.4667	18.6175	1.36068	0.805122	0.349289	0.370309	0.260098	0.178097	0.568096	0.0367078	5.98305	5.57e-14
ENSG00000147257	GPC3	46.3949	45.62	52.6914	98.1701	196.281	201.751	189.829	104.639	13.306	1.34153	13.1357	2.5769	36.2654	17.0198	58.1431	49.0085	2.64591	5.64e-14
ENSG00000159176	CSRP1	111.643	119.881	109.348	72.3344	47.8598	49.9387	51.3034	71.9145	31.7319	23.7527	26.4719	15.9131	35.3616	17.4921	32.8148	13.4595	1.71659	5.75e-14
ENSG00000120885	CLU	428.95	474.682	485.278	137.84	229.688	247.674	253.265	760.279	88.928	72.041	59.2716	56.3288	85.6197	149.635	131.53	65.4232	2.18358	5.77e-14
ENSG00000108774	RAB5C	76.2823	76.8599	85.6818	53.4307	53.6255	51.4825	48.1411	71.5134	36.1158	32.5176	31.9612	35.0243	23.5371	27.477	37.424	27.7754	1.12377	5.8e-14
ENSG00000131899	LLGL1	142.105	162.143	158.693	161.982	162.701	159.692	155.522	145.211	74.4152	75.9069	95.2608	104.561	77.1191	96.3682	122.414	95.2751	0.864027	5.89e-14
ENSG00000109079	TNFAIP1	79.1857	90.5132	93.5415	66.3004	69.3823	74.3453	73.6861	93.8868	42.6774	48.3032	52.2563	45.3192	33.5934	40.5156	40.3945	39.6821	0.997408	5.99e-14
ENSG00000150893	FREM2	30.199	30.5595	23.2551	50.304	59.4178	47.7024	48.7151	31.6426	9.2756	4.8393	13.9886	4.9313	14.2794	10.1831	9.27325	10.088	2.19401	6.83e-14
ENSG00000141664	ZCCHC2	52.8568	54.0244	55.5745	45.4382	50.2347	50.7304	48.5348	56.2776	18.6234	16.5698	15.1804	15.2637	21.9554	32.0752	30.2615	35.8242	1.278	7.74e-14
ENSG00000109103	UNC119	90.9726	88.0022	83.2457	61.4577	84.6199	92.5142	99.5681	126.674	23.7633	18.7234	17.9155	23.0976	38.7097	57.8093	81.57	57.3702	1.3989	7.74e-14
ENSG00000119537	KDSR	71.9888	71.8474	78.2638	73.297	59.3764	62.5725	59.5136	58.5368	34.3403	41.3728	33.0775	34.7604	31.9464	30.1747	32.567	39.1587	1.04719	8.25e-14
ENSG00000162981	FAM84A	23.4464	24.4908	30.2542	38.4069	27.8301	23.0282	20.9549	12.6625	2.36274	0.970629	0.695937	0.733276	0.16113	0.166118	0.244383	0.13927	5.44067	1.04e-13
ENSG00000131196	NFATC1	50.8471	49.2842	51.4949	41.7613	45.6735	47.9279	45.8787	55.4438	22.9154	16.5623	28.202	23.1695	13.8836	21.1751	23.4505	23.7103	1.26416	1.06e-13
ENSG00000204860	FAM201A	23.3528	23.8466	23.5932	28.2786	30.3901	34.2054	31.3623	29.0683	5.1251	7.02243	5.52113	5.94762	9.15345	12.8145	13.1046	9.05079	1.83982	1.24e-13
ENSG00000133026	MYH10	458.497	501.18	484.843	440.474	454.365	417.127	477.372	473.469	201.32	225.041	201.348	227.652	277.366	373.164	381.02	407.166	0.838089	1.24e-13
ENSG00000105223	PLD3	288.538	306.376	316.03	256.293	409.034	422.808	411.818	511.754	148.273	194.714	182.376	221.345	138.891	161.486	186.767	159.027	1.14441	1.3e-13
ENSG00000141738	GRB7	16.0943	18.8179	15.8025	8.47089	15.9878	15.5459	24.0159	42.6192	0.16494	0.324281	0.305419	0.292849	0.253244	0.207094	0.617331	0.53123	6.0557	1.44e-13
ENSG00000007237	GAS7	22.8491	27.5419	21.7547	21.8463	14.142	18.0337	19.6222	18.4813	7.24593	3.13301	3.14605	2.20893	6.94699	3.649	0.653504	2.09342	2.59136	1.47e-13
ENSG00000119946	CNNM1	13.651	19.0747	17.6524	26.0893	44.4429	42.2978	37.2919	27.4155	4.94719	6.04622	3.52883	6.41228	3.06981	4.01679	3.4522	2.03087	2.83973	1.5e-13
ENSG00000168502	MTCL1	58.6669	68.5132	64.0361	68.6662	80.4475	79.4365	87.3901	77.8368	35.7547	33.4135	45.0064	28.1202	30.4934	36.8506	36.7425	42.6443	1.11913	1.7e-13
ENSG00000196781	TLE1	121.109	143.29	148.422	114.465	133.556	137.859	130.739	153.332	40.4257	52.8173	52.8374	63.1609	75.8718	105.667	107.301	105.839	0.989433	1.7e-13
ENSG00000174938	SEZ6L2	26.2345	32.1324	36.6314	19.2097	49.4855	46.413	52.7264	78.1627	4.60356	12.6278	5.45197	13.3116	11.9735	26.2887	23.7662	13.3127	1.73062	1.75e-13
ENSG00000164308	ERAP2	25.0415	19.5157	26.574	29.8784	21.2262	21.3084	18.2256	14.1905	0.234655	0.257294	1.16377	0.12441	0.738332	0.41061	4.04655	0.31145	4.97167	2.01e-13
ENSG00000139613	SMARCC2	254.478	282.05	268.959	231.155	219.072	219.613	238.926	239.881	144.347	123.366	144.636	103.705	160.904	173.695	189.901	177.7	0.788956	2.02e-13
ENSG00000141736	ERBB2	96.985	111.619	106.785	104.042	91.3169	99.141	108.511	89.9996	36.1179	48.0555	42.6255	58.8473	59.1283	66.6852	61.8642	66.5402	0.987495	2.05e-13
ENSG00000072778	ACADVL	349.388	361.189	313.886	286.687	316.278	351.578	387.693	386.384	162.858	194.692	199.207	197.632	160.025	248.381	334.749	250.776	0.772317	2.3e-13
ENSG00000132589	FLOT2	157.984	176.786	178.884	210.775	228.15	224.664	230.624	188.119	80.6004	111.129	95.4624	128.843	110.666	111.702	121.874	117.397	0.970179	3.15e-13
ENSG00000196218	RYR1	7.96683	6.82317	11.9449	7.5948	27.7799	30.6858	26.403	36.6272	0.72195	3.08728	0.99854	1.96213	2.45933	7.52461	5.82304	4.20939	2.66631	4.08e-13
ENSG00000109099	PMP22	26.6907	22.5354	25.7892	18.6636	32.5241	30.7573	32.5997	42.1144	4.16968	2.65203	3.64507	4.81778	15.6197	15.2712	15.738	14.3224	1.77318	4.18e-13
ENSG00000101265	RASSF2	23.4483	20.9409	26.3117	43.6294	24.1964	28.4168	27.5677	13.1991	5.88267	5.73564	5.5749	4.49907	6.09291	3.29117	3.66182	2.18734	2.59905	4.43e-13
ENSG00000060069	CTDP1	59.0614	62.5061	66.5147	61.6689	51.2772	53.0322	45.4982	48.554	32.8398	31.6301	37.1838	33.7001	15.7734	17.8266	14.2279	16.6357	1.28126	4.43e-13
ENSG00000181885	CLDN7	22.5849	25.6177	18.0455	15.2845	3.91971	5.39418	3.75833	8.58895	0.203232	0.240305	0.300536	0.10633	0.149206	0.135046	0.159637	0.0932107	5.96595	4.75e-13
ENSG00000130203	APOE	10.3708	10.7114	21.6512	12.4167	58.6498	67.2109	52.7372	81.1568	2.84146	5.27041	4.74446	6.25256	6.7412	21.89	25.0302	18.8455	1.88436	4.93e-13
ENSG00000154118	JPH3	29.3222	31.192	39.5276	40.2129	34.4586	35.8956	31.6575	26.6171	6.98256	15.2177	12.6215	16.297	8.3527	10.7121	10.5425	9.41608	1.68559	5.15e-13
ENSG00000198046	ZNF667	14.948	13.5033	11.42	17.8842	22.49	15.2148	22.0312	14.2858	0.880445	0.391467	0.254411	0.414007	1.08002	0.169719	0.109161	0.0982021	5.85202	5.6e-13
ENSG00000004777	ARHGAP33	56.259	56.3126	49.4584	46.6901	151.257	130.072	163.013	168.892	27.6165	31.141	34.9458	23.0572	35.8481	73.4793	80.0031	54.5718	1.23683	5.71e-13
ENSG00000108468	CBX1	236.603	230.507	259.707	163.833	174.524	184.27	190.5	270.509	82.6952	116.098	85.3016	106.158	80.7794	138.269	176.19	133.686	1.00894	5.82e-13
ENSG00000124749	COL21A1	8.14002	8.53734	9.74608	20.7094	32.8344	47.5336	38.1271	17.5443	1.9413	0.0796568	1.10432	0.209964	5.48321	2.55577	5.69153	3.1732	3.43153	6.4e-13
ENSG00000176225	RTTN	64.5226	54.1506	60.1392	51.7633	65.7934	64.8388	68.9858	80.435	29.0518	34.4978	33.2758	28.4458	32.0732	36.3379	32.4381	43.7274	1.03311	6.9e-13
ENSG00000185722	ANKFY1	158.96	160.204	152.654	151.279	129.588	120.442	126.57	129.841	103.659	107.816	100.766	107.663	56.732	81.4397	87.9986	80.9646	0.736103	7.29e-13
ENSG00000138028	CGREF1	14.4139	13.2689	13.7772	2.78058	10.3953	9.83222	12.2727	50.4549	0.393725	0.125686	0.115956	0.105862	0.208216	0.251533	0.214553	0.131791	6.41162	7.32e-13
ENSG00000184205	TSPYL2	113.207	134.777	107.399	120.11	334.311	294.472	330.011	311.82	50.6878	93.2248	55.5514	77.6524	78.3615	120.522	119.901	128.688	1.27251	7.38e-13
ENSG00000169683	LRRC45	84.9036	86.4565	86.9243	89.8566	115.098	130.971	123.258	107.637	23.7831	12.808	19.3124	25.2286	52.5367	71.8335	88.7373	71.0247	1.45983	7.54e-13
ENSG00000007202	KIAA0100	383.353	381.704	314.822	239.911	187.114	189.235	197.725	277.411	149.509	105.351	143.248	135.59	109.881	141.454	166.69	167.418	1.01893	8.22e-13
ENSG00000253304	TMEM200B	10.2185	11.7411	16.2455	14.9468	11.1923	12.3127	13.3885	11.0199	0.0564952	0.133246	0.344721	0.0600282	0.511264	0.313166	0.219745	0.192279	5.82511	8.46e-13
ENSG00000146038	DCDC2	20.8061	19.1351	22.626	23.754	13.0972	13.8958	12.2076	9.48683	1.8368	1.43181	3.80492	2.24787	1.49664	0.17053	0.721611	0.182764	3.71709	8.88e-13
ENSG00000177169	ULK1	166.708	181.854	170.252	139.454	98.0634	108.144	107.596	122.421	50.116	57.8074	46.2744	73.1285	51.1438	81.639	91.6662	76.8903	1.13412	8.88e-13
ENSG00000240184	PCDHGC3	43.3727	46.014	46.8246	34.3204	25.5813	28.7615	27.3067	33.2815	7.91702	8.7876	4.80809	9.52787	16.3606	19.007	10.9855	11.4342	1.76494	9e-13
ENSG00000135899	SP110	17.7728	17.8244	15.9302	12.1471	7.70085	10.4508	8.73763	11.4146	0.530072	0.0917041	0.0861834	0.115361	0.175216	0.12511	0.116662	0.0742662	5.79959	9.07e-13
ENSG00000176871	WSB2	71.8389	62.8974	73.0013	47.143	60.7143	59.1376	61.9306	89.5184	26.1196	29.9246	21.466	27.9821	37.4245	41.9495	46.3642	37.4794	1.09217	9.09e-13
ENSG00000137076	TLN1	517.037	585.101	502.8	523.671	359.568	345.623	383.622	354.609	338.533	297.349	295.02	327.365	257.071	284.174	317.178	324.853	0.630412	1.06e-12
ENSG00000145908	ZNF300	23.7702	17.9077	16.1212	15.1743	28.714	25.7294	29.1957	35.8904	7.89573	6.20663	6.16408	4.98131	6.68791	6.94978	5.8753	6.05163	2.01072	1.22e-12
ENSG00000159842	ABR	173.066	170.832	171.654	171.592	146.064	168.588	151.454	142.683	69.9653	100.567	126.577	111.054	58.7379	88.1381	87.2544	88.6015	0.934941	1.24e-12
ENSG00000111674	ENO2	112.941	108.241	104.283	73.265	75.5976	80.3128	89.3855	129.529	32.2641	60.1916	51.5611	57.8868	29.101	33.3051	49.5857	25.0237	1.29636	1.56e-12
ENSG00000139219	COL2A1	120.633	130.552	114.87	75.769	131.837	140.677	154.856	235.205	18.8699	26.1774	48.8341	30.172	47.93	87.0284	119.322	84.4057	1.47483	1.78e-12
ENSG00000172057	ORMDL3	105.507	114.827	110.984	71.2036	103.78	98.6392	108.814	176.109	35.8589	50.9053	44.2864	39.6416	42.0866	64.6546	97.9223	68.0084	1.12708	2.25e-12
ENSG00000067225	PKM	1777.44	1910.1	1808.68	1296.2	967.88	916.773	950.63	1237.8	737.609	706.723	581.922	748.74	586.456	766.775	919.906	850.953	0.935285	2.3e-12
ENSG00000006740	ARHGAP44	47.064	45.5	50.2461	38.8823	43.4551	33.6707	45.47	48.9095	23.8129	19.0604	19.4942	25.9265	16.7676	18.273	10.2447	16.4525	1.33722	2.32e-12
ENSG00000101639	CEP192	65.6833	57.8856	61.8208	71.657	68.9101	63.8647	72.1179	57.2593	33.2299	33.0417	35.0222	30.9815	36.3541	28.0927	28.497	33.0313	1.1184	2.32e-12
ENSG00000140497	SCAMP2	117.549	133.012	122.633	88.59	99.8705	107.115	110.373	137.643	58.2689	52.9359	51.5265	63.4382	57.8021	84.7786	96.8094	82.4066	0.856021	2.32e-12
ENSG00000262943	ALOX12P2	8.93952	10.0254	8.14026	17.2334	12.6963	7.57525	10.5532	5.52817	0.0550141	0.0492894	0.106097	0.0841359	0.0463466	0.0783344	0.0302337	0.141523	5.90993	2.38e-12
ENSG00000111667	USP5	174.769	196.174	197.433	145.34	145.315	150.45	169.685	182.84	124.533	87.5698	110.148	103.313	89.6158	118.14	132.558	120.434	0.714755	2.39e-12
ENSG00000141349	G6PC3	74.1853	82.401	90.9993	76.4151	73.8296	66.4325	78.7509	74.8075	42.9736	38.9498	44.999	46.6503	35.4227	43.3383	51.3231	49.0224	0.909261	2.52e-12
ENSG00000073350	LLGL2	72.3091	74.7407	68.3166	52.6488	67.3961	75.2841	72.3079	96.242	21.2915	13.6561	23.4681	18.961	37.5492	43.7972	67.1012	40.8989	1.29179	2.55e-12
ENSG00000112294	ALDH5A1	56.9833	58.5233	61.8844	56.4215	71.1401	69.8234	69.8703	70.2871	23.2822	17.49	25.4416	23.3368	41.4963	43.7184	55.7223	36.458	1.09954	2.58e-12
ENSG00000099341	PSMD8	283.73	297.459	312.463	271.661	397.821	373.449	387.099	429.552	202.361	156.699	183.983	243.487	142.787	199.924	217.466	199.027	0.921576	2.58e-12
ENSG00000134265	NAPG	52.7359	47.8796	45.2815	38.2024	39.9163	38.5742	40.5064	49.0474	19.2106	20.9637	20.4662	16.3414	16.8968	20.3783	24.7389	24.698	1.21395	2.8e-12
ENSG00000169255	B3GALNT1	7.60298	8.0632	6.77117	5.95171	12.2011	10.0331	10.0869	15.5633	0.025527	0.025527	0.025527	0.025527	0.025527	0.025527	0.025527	0.025527	5.76253	2.85e-12
ENSG00000067066	SP100	19.7145	17.637	21.743	19.5458	5.40386	7.62048	6.98952	5.55577	0.512109	0.220545	0.131628	0.222661	0.217639	0.247593	0.306311	0.0924008	5.70092	2.97e-12
ENSG00000040608	RTN4R	14.0561	19.9242	18.8055	14.7436	18.6715	26.7185	20.9299	24.4293	2.52243	3.28973	3.35726	4.74126	4.97997	6.28657	8.10676	4.32901	2.22095	3.2e-12
ENSG00000130066	SAT1	281.67	266.525	250.31	122.841	573.843	521.809	522.933	1336.48	52.5545	77.8473	88.5627	88.6388	94.3286	229.852	356.919	235.443	1.72857	3.2e-12
ENSG00000104081	BMF	32.1264	31.4054	27.8492	44.7225	32.9969	36.4974	39.0222	24.2529	4.66776	7.53587	6.29093	5.31845	18.9781	13.3204	10.3477	7.66194	1.99742	3.76e-12
ENSG00000177932	ZNF354C	12.6534	8.46884	8.20654	19.1007	30.8216	27.4912	27.4165	15.4922	0.560451	0.445225	0.918098	0.885571	1.24794	0.943086	0.88494	1.07068	4.52798	4.08e-12
ENSG00000169213	RAB3B	50.7653	47.2466	38.3904	38.5227	50.3863	54.1978	63.4881	75.2555	13.614	24.5474	20.8443	21.5572	19.9592	30.911	37.5774	27.7336	1.17777	4.89e-12
ENSG00000154734	ADAMTS1	309.322	327.777	341.543	489.128	767.589	708.729	723.897	480.626	133.556	177.063	151.016	153.212	316.749	405.052	380.237	467.514	1.13014	4.94e-12
ENSG00000077327	SPAG6	5.78979	6.70944	6.35665	14.5155	14.4607	14.396	14.3089	5.68552	0.288012	0.0890225	0.195162	0.112151	0.275954	0.199463	0.0406496	0.189404	5.90164	6.05e-12
ENSG00000071575	TRIB2	49.4658	50.9945	52.0785	76.1693	63.0762	68.6817	64.7356	37.6532	18.105	22.0367	24.9106	26.4955	4.16314	7.20104	6.7188	15.2735	2.12204	6.18e-12
ENSG00000059378	PARP12	20.1237	18.8306	19.3743	13.1712	16.8198	13.0096	14.3232	20.1004	0.479358	0.421633	0.912668	0.15427	1.12643	0.242684	0.866826	0.0425286	5.52899	6.42e-12
ENSG00000006125	AP2B1	584.588	589.34	572.791	381.051	438.167	453.5	480.952	704.39	294.445	409.842	314.6	339.39	232.432	304.157	379.821	302.461	0.802105	7.38e-12
ENSG00000169067	ACTBL2	38.4566	34.5291	35.6735	14.7107	1.09775	2.6222	1.50798	2.63981	0.542415	0.229504	0.144286	0.193766	0.297814	0.211847	0.197388	0.125022	5.37615	7.94e-12
ENSG00000182220	ATP6AP2	104.342	100.913	114.356	84.3902	66.273	73.8803	64.5507	87.4405	46.9597	61.6061	51.7677	58.827	44.905	50.4995	52.0704	47.4559	0.832358	9.34e-12
ENSG00000197256	KANK2	84.8149	96.266	92.7888	72.9344	61.8982	59.3381	61.7844	76.3143	31.0226	34.7289	33.8201	37.3667	44.4116	49.1757	49.1533	45.4531	0.995874	9.39e-12
ENSG00000107372	ZFAND5	150.539	163.495	170.863	131.394	136.265	151.411	136.064	175.471	97.3706	99.2462	89.5548	102.091	81.1616	102.55	138.663	103.097	0.677768	9.45e-12
ENSG00000160551	TAOK1	214.764	181.337	205.328	195.745	149.616	139.629	148.577	155.44	132.803	134.797	135.508	106.158	105.968	103.799	96.3064	103.315	0.687374	1.11e-11
ENSG00000006744	ELAC2	225.554	234.581	237.991	155.623	183.26	171.487	179.138	242.825	105.136	94.6244	93.7223	112.245	114.785	150.254	160.924	169.061	0.816994	1.15e-11
ENSG00000141279	NPEPPS	171.113	152.315	157.345	150.835	140.766	139.998	142.358	142.02	81.1098	110.919	89.7442	114.224	63.0719	88.5549	121.214	91.7936	0.75629	1.22e-11
ENSG00000118946	PCDH17	31.4896	32.1041	30.1172	27.129	41.3436	44.2767	35.3866	44.8624	2.95155	2.51521	0.371985	3.31995	18.5229	11.5361	1.38452	14.2952	2.65275	1.27e-11
ENSG00000182253	SYNM	54.4537	50.0228	52.5474	59.5709	44.3815	44.078	46.5986	37.8929	9.96083	10.6442	9.88563	10.3204	26.1328	30.6728	17.1608	20.5785	1.66821	1.32e-11
ENSG00000134330	IAH1	29.5929	31.166	30.4694	21.8461	32.551	32.1851	38.4944	50.7249	8.58149	14.3103	9.09649	14.5852	13.3238	14.5599	15.8642	14.5636	1.43453	1.36e-11
ENSG00000104853	CLPTM1	211.001	256.867	232.458	182.391	178.706	175.869	177.508	203.799	107.827	150.204	100.344	164.211	70.8384	118.626	139.53	121.885	0.834577	1.4e-11
ENSG00000012822	CALCOCO1	91.5378	92.9965	82.5049	88.992	80.9453	84.9027	95.7222	84.2561	36.3735	41.6274	33.8771	38.2549	59.0904	59.5349	63.2167	67.3037	0.943114	1.44e-11
ENSG00000169047	IRS1	43.8123	43.6952	42.964	49.8777	17.6834	19.7028	20.1684	14.2322	11.2493	13.9665	9.30426	12.54	9.59141	8.48925	6.20615	10.7352	1.66196	1.71e-11
ENSG00000105171	POP4	62.6536	65.9091	64.8933	63.7003	73.9356	72.823	81.7348	69.5971	34.1952	39.6594	32.8328	46.6487	28.4829	30.7234	22.8393	27.057	1.18748	1.73e-11
ENSG00000221890	NPTXR	35.2538	38.9986	40.4564	63.0604	64.155	81.661	78.6749	43.0893	14.1948	16.7641	13.4559	23.8221	20.5606	15.0817	10.5652	11.0314	1.90544	1.8e-11
ENSG00000141682	PMAIP1	381.434	365.423	414.82	410.044	578.536	579.042	508.204	568.866	206.822	285.407	271.162	218.601	130.416	141.021	162.096	169.31	1.38704	1.9e-11
ENSG00000243156	MICAL3	118.766	111.973	119.187	87.8232	69.7236	77.1182	71.5876	92.9261	36.975	51.6283	50.4944	56.114	27.9432	51.0836	71.272	56.7238	0.986821	2.1e-11
ENSG00000084710	EFR3B	21.7439	21.263	20.2666	24.0648	20.4685	22.505	21.2785	16.5385	3.20135	2.96647	3.41789	4.60557	6.76266	8.54155	7.33631	7.51947	2.0243	2.14e-11
ENSG00000122490	PQLC1	58.4567	65.7656	65.5279	51.8884	49.7582	52.8873	50.3001	65.3858	34.4572	33.4318	37.6516	36.5633	18.4582	22.0644	28.7325	28.0098	1.04537	2.53e-11
ENSG00000185658	BRWD1	112.124	108.057	107.244	109.429	125.169	119.507	115.121	129.596	53.4735	71.6219	71.3312	73.9087	62.946	81.6559	84.3806	99.716	0.736797	2.53e-11
ENSG00000172037	LAMB2	176.028	174.711	146.753	204.33	154.111	171.14	177.667	146.759	81.3856	99.2478	122.768	92.9467	90.2392	102.968	94.8717	108.033	0.877183	2.53e-11
ENSG00000124422	USP22	423.83	447.492	466.842	363.502	335.681	354.582	345.269	406.712	286.652	237.425	168.791	276.913	249.124	277.56	294.157	284.921	0.69394	2.66e-11
ENSG00000124299	PEPD	69.5866	73.8817	83.699	60.8885	57.9509	59.7797	53.5906	65.1587	39.7741	43.9376	32.6212	50.6551	27.1422	31.2504	29.7314	31.6415	0.965418	2.94e-11
ENSG00000136490	LIMD2	39.1389	42.9255	46.404	54.005	56.4128	63.378	57.9787	44.3002	11.1873	18.3517	29.7045	12.3619	15.1449	24.4764	29.762	21.7705	1.43404	2.94e-11
ENSG00000131473	ACLY	649.579	712.711	711.057	472.699	773.815	739.03	812.538	1004.22	353.642	299.785	298.144	478.084	402.065	546.768	694.146	647.93	0.78478	3.05e-11
ENSG00000171766	GATM	1.77559	3.73722	4.05554	4.04071	22.6325	23.5075	28.8197	18.2729	0.224194	0.65565	0.205774	0.928715	0.139388	0.110305	0.102768	0.0923325	5.13995	3.08e-11
ENSG00000167363	FN3K	10.8616	9.93758	8.90687	10.5164	30.7058	27.0836	32.9159	29.6503	2.18647	2.56145	2.28595	3.31074	7.84802	8.8974	10.4141	7.37118	2.02597	3.11e-11
ENSG00000091129	NRCAM	53.3548	53.109	54.3386	53.7204	69.5891	69.036	68.4793	67.6809	28.8617	14.7585	25.0389	19.9933	46.209	42.4063	39.0609	41.414	1.05895	3.17e-11
ENSG00000179314	WSCD1	51.3941	57.3297	57.7479	42.5883	29.8403	33.7113	38.6669	42.2692	23.1364	21.352	24.3214	20.0855	5.04708	1.42239	2.53352	1.22229	2.2576	3.17e-11
ENSG00000115461	IGFBP5	24.977	26.9666	40.0209	105.43	219.808	227.597	208.282	66.8103	14.1378	2.03896	4.76357	4.22078	23.807	7.62864	8.5578	10.2826	3.5415	3.17e-11
ENSG00000050327	ARHGEF5	17.6365	14.8497	17.2369	11.2387	13.9674	12.8877	10.8682	16.304	2.15445	0.349982	2.09054	0.284935	1.65509	0.403095	2.59138	0.0471857	3.76851	3.26e-11
ENSG00000109111	SUPT6H	326.923	354.802	322.619	291.997	257.68	220.81	255.443	271.068	255.236	241.097	228.645	235.469	162.27	167.406	153.709	185.993	0.599645	3.3e-11
ENSG00000071127	WDR1	241.127	258.571	268.971	219.411	152.247	160.833	163.392	167.352	173.025	164.446	144.6	195.332	118.247	101.616	121.512	120.377	0.604912	3.41e-11
ENSG00000120437	ACAT2	105.927	98.9762	114.949	61.8979	125.799	136.334	128.27	209.073	15.8474	23.2853	25.6216	18.5209	39.9458	86.7077	116.813	91.4217	1.55339	3.52e-11
ENSG00000115415	STAT1	95.5196	91.863	100.127	101.368	72.0591	76.4139	73.4844	67.8625	34.2683	31.7733	29.4931	29.1927	52.0311	53.7505	46.0725	50.6765	1.16283	3.63e-11
ENSG00000145623	OSMR	33.9384	31.0524	29.9616	29.259	13.14	16.2637	15.1068	14.4821	3.45273	2.5751	1.99103	2.04887	7.5206	5.56176	6.38883	2.85744	2.49378	3.7e-11
ENSG00000186834	HEXIM1	103.638	105.726	110.143	81.4031	68.1727	61.2553	69.4084	87.7762	38.0415	37.9447	32.3074	29.6564	43.6942	56.6254	58.7522	45.5731	1.09106	3.85e-11
ENSG00000101557	USP14	158.37	163.228	179.502	132.978	144.505	131.868	133.608	163.505	113.737	117.107	119.064	96.8074	67.3506	68.9976	78.4789	75.2852	0.827933	3.99e-11
ENSG00000176293	ZNF135	5.8763	9.23097	5.00021	9.65417	10.8261	9.26504	10.4482	6.41253	0.0359145	0.057633	0.0732956	0.0983777	0.089287	0.0918315	0.0354433	0.0354433	5.59034	4.02e-11
ENSG00000142192	APP	833.625	868.014	961.877	575.258	638.188	689.611	631.299	1036.71	214.673	195.46	259.205	249.006	328.391	490.286	688.151	517.799	1.28318	4.25e-11
ENSG00000170004	CHD3	421.528	420.065	394.653	365.96	197.734	197.065	231.923	232.736	137.785	97.6576	92.0239	80.5497	112.694	136.986	166.919	180.279	1.3491	4.37e-11
ENSG00000116991	SIPA1L2	142.521	147.281	129.106	139.814	161.526	161.979	174.672	155.897	64.2658	70.8422	86.9425	61.5598	112.323	123.249	133.797	128.854	0.773503	4.39e-11
ENSG00000105197	TIMM50	232.004	247.223	258.524	177.958	288.833	271.485	261.183	376.853	149.384	149.855	143.168	176.22	126.609	175.357	237.471	203.78	0.731703	4.51e-11
ENSG00000128604	IRF5	14.4309	11.9252	15.4996	13.6264	24.2142	24.0322	28.0142	24.5541	3.86065	3.14078	5.89132	5.90723	5.91588	3.02234	4.58885	3.14407	2.19892	5.07e-11
ENSG00000137942	FNBP1L	78.7635	70.2425	84.7388	75.189	63.9341	73.965	69.1606	69.5677	30.543	35.7457	30.245	31.1363	28.1596	44.472	55.3382	59.6047	1.01341	5.14e-11
ENSG00000113231	PDE8B	11.9434	11.898	12.9564	19.2214	36.3015	33.287	39.3802	23.906	4.79873	3.70597	4.38824	5.24905	8.49238	9.87088	7.80195	8.21351	1.96661	5.37e-11
ENSG00000196422	PPP1R26	79.3763	84.8569	80.8258	97.651	99.9445	98.9742	95.3635	80.1363	34.5243	45.774	46.5885	55.3843	53.3129	55.8583	61.9661	55.4035	0.922546	5.4e-11
ENSG00000016402	IL20RA	3.74615	2.65919	2.676	4.69864	18.2395	18.3267	15.2368	11.9447	0.069395	0.088972	0.0276228	0.0276228	0.0262886	0.06773	0.0262886	0.0262886	5.53592	5.58e-11
ENSG00000049323	LTBP1	77.5163	69.2929	73.6457	88.9482	76.1232	83.3827	77.7415	65.8968	35.9524	29.43	32.3642	30.5023	54.0476	49.2143	46.2725	43.04	1.05666	5.77e-11
ENSG00000167595	PROSER3	61.5686	64.9508	62.8439	65.8685	100.681	97.6769	123.291	97.8543	41.9001	36.9246	39.2757	44.9563	32.8765	53.0302	50.9011	49.5842	1.0364	5.92e-11
ENSG00000146282	RARS2	64.4733	58.6961	64.0607	47.1597	58.5049	55.0725	52.807	70.1832	20.0056	25.6252	22.9364	23.7358	33.8757	42.2176	43.0598	42.4253	1.01155	5.95e-11
ENSG00000160271	RALGDS	100.445	103.23	102.698	121.278	144.799	143.276	133.149	117.305	66.3938	65.0127	61.3481	79.0627	64.2495	75.418	83.4816	80.2701	0.857844	6.57e-11
ENSG00000127948	POR	78.7628	95.5339	90.7405	69.0134	83.5924	86.2519	85.2494	104.55	48.4317	43.0963	37.0855	53.6381	45.8162	62.6563	69.5832	65.4051	0.815081	6.91e-11
ENSG00000132376	INPP5K	54.5265	55.6439	52.042	48.8948	39.0272	36.1729	33.2753	37.1322	31.5055	25.4968	28.7795	26.9888	17.3851	11.5416	13.7062	10.8785	1.20206	6.97e-11
ENSG00000086544	ITPKC	36.5608	36.6925	32.5016	34.5401	47.2993	46.5761	43.8997	47.7869	20.881	12.1049	19.5359	18.9092	17.6216	20.1239	23.4548	21.0534	1.19392	7.17e-11
ENSG00000140563	MCTP2	7.99912	8.58627	8.66958	11.6885	10.8522	11.3514	9.8579	6.44161	0.39286	0.129216	0.0403416	0.0403416	1.0173	0.319961	0.0435351	0.0435351	5.43687	7.41e-11
ENSG00000124155	PIGT	135.452	154.857	146.755	110.078	102.601	103.494	102.346	130.743	80.7443	80.3974	81.8753	91.5075	66.7843	73.3327	96.4725	84.0238	0.680852	7.41e-11
ENSG00000104870	FCGRT	54.7266	59.4365	61.1831	47.8779	65.0982	67.8841	74.8832	88.4798	25.4568	25.9539	33.3691	19.6031	38.1581	44.7002	52.7487	22.3441	1.09665	7.62e-11
ENSG00000164237	CMBL	31.6391	37.282	42.7837	29.7891	41.0687	43.0226	45.5018	56.6113	11.8293	11.6361	14.1589	16.5529	18.7374	25.4425	33.274	24.3516	1.20211	7.83e-11
ENSG00000148848	ADAM12	6.14123	5.13404	7.11206	7.72932	15.5258	13.6751	14.6804	9.10551	0.0977631	0.230178	0.633601	0.14882	0.112511	0.317408	0.291854	0.292174	5.43212	7.94e-11
ENSG00000013588	GPRC5A	155.36	143.861	130.086	107.089	10.4894	16.0679	11.287	14.725	8.08594	9.30517	8.43391	8.57875	4.9831	6.68273	11.2832	6.39762	2.65972	8.09e-11
ENSG00000166801	FAM111A	11.9669	15.6247	12.7028	14.4817	4.87372	7.14285	8.04519	4.75887	0.926512	0.0500871	0.450648	0.0500871	0.129773	0.13377	0.0439592	0.0439592	5.39804	8.25e-11
ENSG00000101670	LIPG	8.90568	10.3146	12.9398	4.61202	21.8066	24.7087	25.4733	54.9278	0.229964	0.18675	0.170473	0.0681726	1.43158	5.68778	12.3394	4.5351	3.1296	9.1e-11
ENSG00000140553	UNC45A	190.08	201.66	194.677	155.208	164.846	171.77	182.326	216.204	86.2291	83.9277	93.8845	103.893	99.858	133.558	187.563	151.374	0.77818	9.33e-11
ENSG00000115271	GCA	17.1568	14.8464	14.1881	10.2691	12.0431	13.177	12.2006	19.1038	2.86003	0.865797	1.61587	1.05729	4.07584	1.45136	1.58934	1.08291	2.9937	1.07e-10
ENSG00000181007	ZFP82	14.5659	16.9157	13.9555	22.0894	41.2369	39.2669	40.1499	30.1895	8.67972	6.39511	8.47923	5.67705	8.59899	7.19831	7.37897	4.82593	1.98672	1.17e-10
ENSG00000166484	MAPK7	31.1003	35.1992	33.619	34.1302	26.0135	29.2245	31.8648	23.7903	12.1279	12.0505	9.67207	12.2696	12.6184	14.4305	13.0129	13.0366	1.40523	1.19e-10
ENSG00000173482	PTPRM	67.2178	57.6315	58.6552	58.901	59.7206	60.7061	57.6211	62.3979	22.1257	31.9895	26.1488	38.5022	29.6848	37.364	38.1731	43.843	0.960317	1.2e-10
ENSG00000134278	SPIRE1	59.6532	60.796	61.4694	78.925	58.4081	58.8674	62.0426	43.5058	38.5815	29.4422	31.8605	33.5987	26.9588	26.419	23.131	27.0113	1.13537	1.44e-10
ENSG00000263002	ZNF234	31.6939	27.9843	33.7988	40.8552	53.0297	46.3525	51.1365	37.4853	21.8734	14.6083	14.2014	9.63555	17.7148	12.8636	15.9296	10.2619	1.54149	1.47e-10
ENSG00000170113	NIPA1	69.9872	71.2424	65.3377	55.4427	51.2891	57.0949	52.3694	71.2309	26.1616	32.6461	30.5477	29.2167	33.6855	37.0955	45.8561	38.8289	0.940603	1.47e-10
ENSG00000135677	GNS	117.828	109.001	116.709	100.919	49.01	57.5322	57.3259	54.4083	25.4148	36.1143	24.581	37.0475	40.1605	39.3471	36.5459	39.3424	1.28309	1.47e-10
ENSG00000184702	2018-09-05	16.512	16.5064	14.8552	22.2912	56.3266	58.9597	51.9134	40.9209	7.28446	5.89283	9.74731	5.27942	14.3526	23.9809	22.3784	21.8231	1.48035	1.51e-10
ENSG00000168394	TAP1	30.5306	31.6917	34.7561	39.142	35.3911	38.0026	39.2213	30.5431	9.48071	11.083	19.6977	15.8524	13.156	13.2603	20.5052	10.9601	1.40343	1.53e-10
ENSG00000075223	SEMA3C	39.6183	40.0263	35.5474	39.1948	26.822	32.6014	28.8773	25.251	9.62202	12.3446	13.0578	3.49773	19.2981	13.9177	12.4771	12.9069	1.58072	1.54e-10
ENSG00000174460	ZCCHC12	34.3334	36.9497	37.5758	50.35	23.9485	27.4345	27.1821	17.3195	13.9378	2.92166	8.92764	20.8507	4.72848	1.12903	3.12589	3.07494	2.32106	1.54e-10
ENSG00000161013	MGAT4B	127.913	136.184	139.849	111.039	112.46	100.784	117.419	123.564	63.5864	72.6119	57.0687	76.9331	85.9439	91.9668	89.5909	90.0334	0.726428	1.54e-10
ENSG00000229807	XIST	16112.3	11926.5	9734.45	12269	11555.3	8971.59	11556	15453.2	5861.29	4353.81	4261.01	3554.27	6847.91	9069.69	6756.72	8873.29	1.12391	1.54e-10
ENSG00000174010	KLHL15	148.061	138.363	143.629	76.0744	197.603	192.497	179.762	410.831	50.4628	70.1727	47.8472	45.6353	63.8092	108.518	163.944	108.778	1.28134	1.62e-10
ENSG00000188112	C6orf132	12.8673	16.707	18.4408	16.8335	11.5037	13.8931	15.3986	11.0793	1.50276	1.29072	5.33307	0.954089	1.50652	2.73619	4.48427	1.33383	2.71852	1.66e-10
ENSG00000121289	CEP89	85.2801	78.2114	86.6857	77.871	106.172	115.786	113.788	124.227	42.1505	66.0671	49.0622	59.8074	31.3962	43.967	50.7241	44.304	1.11954	1.72e-10
ENSG00000058085	LAMC2	39.9431	45.0346	35.8095	20.0144	8.26507	11.2607	7.78669	17.787	2.37065	10.8549	6.41322	5.17453	1.86248	5.57825	4.11023	1.83743	2.29141	1.79e-10
ENSG00000158258	CLSTN2	20.3125	20.5635	19.8174	32.8849	15.5315	19.3084	16.8218	9.47569	8.93906	1.34979	0.945843	0.499297	3.09524	0.369298	0.12855	0.17865	3.61896	1.97e-10
ENSG00000183978	COA3	65.2245	60.7912	72.8349	48.4047	57.041	51.3306	54.8152	73.5078	29.4054	40.5016	35.2693	31.9085	26.6549	34.8833	39.1481	28.4883	0.958894	2.01e-10
ENSG00000105329	TGFB1	170.734	207.162	219.159	70.1991	23.635	27.895	28.7568	66.8498	13.8764	10.4562	19.3539	17.4802	9.68688	21.2589	22.3567	16.4983	2.38482	2.09e-10
ENSG00000138386	NAB1	62.5659	57.3206	62.6432	52.0835	54.2719	61.454	57.7786	68.1218	22.4908	25.5352	24.9172	20.318	38.6816	40.3675	47.4845	43.7351	0.982493	2.18e-10
ENSG00000169727	GPS1	312.704	320.012	335.366	225.145	307.33	286.595	272.584	407.284	218.927	153.811	212.752	188.315	177.27	196.019	266.021	215.169	0.694247	2.19e-10
ENSG00000272734	ADIRF-AS1	4.49758	5.66708	5.18477	4.0981	8.9085	9.33903	10.8009	12.4202	0.0775405	0.0667889	0.0775405	0.0309536	0.117262	0.0305185	0.0305185	0.0780613	5.35554	2.27e-10
ENSG00000203326	ZNF525	29.0771	26.9515	32.2653	18.3856	11.8663	15.7593	12.6099	19.5198	8.48573	2.96435	8.97538	2.09175	7.93864	2.55962	6.44324	1.228	2.1192	2.43e-10
ENSG00000121413	ZSCAN18	71.0925	62.6764	58.6775	32.9938	84.7032	79.3528	85.0529	169.796	24.5739	28.5359	13.2318	15.9397	41.349	51.0609	42.2101	20.0903	1.52493	2.47e-10
ENSG00000100241	SBF1	635.226	687.196	698.184	533.038	563.634	624.861	604.568	725.622	289.11	498.346	410.23	453.744	310.71	453.797	530.941	487.759	0.66748	2.59e-10
ENSG00000198920	KIAA0753	55.3961	51.9447	47.1584	53.9068	42.9473	42.1685	44.7573	38.6783	29.5726	31.0736	25.7841	31.4006	16.1573	17.6519	16.7612	18.2885	1.11932	2.61e-10
ENSG00000065361	ERBB3	13.9386	12.2865	16.6057	13.5583	16.8378	12.4385	16.6158	17.1685	1.73687	2.09858	3.81302	3.46143	4.40478	2.7601	2.7485	2.93082	2.42566	2.63e-10
ENSG00000125355	TMEM255A	11.1805	9.58209	16.0766	37.4688	37.6641	42.3911	45.5439	13.8088	4.76834	2.34748	4.07906	4.59895	3.14178	2.66042	4.656	2.77755	2.91663	2.67e-10
ENSG00000141030	COPS3	148.067	144.178	150.271	102.133	106.175	106.886	98.37	143.974	92.919	82.7695	82.6609	79.6847	78.4622	75.7127	85.9938	80.3749	0.688236	2.67e-10
ENSG00000198933	TBKBP1	105.782	109.079	99.4288	73.177	88.5652	92.6668	92.5675	123.717	48.3316	41.3433	50.2698	44.9	42.4279	62.3535	93.8978	75.2475	0.901059	2.83e-10
ENSG00000183283	DAZAP2	162.382	158.447	182.668	122.553	137.561	138.2	133.772	182.151	66.4208	99.1359	66.4581	112.918	70.9733	108.616	119.798	102.519	0.808	2.83e-10
ENSG00000168256	NKIRAS2	110.789	114.294	116.229	89.0209	98.1355	102.52	98.232	120.17	70.2532	64.9451	71.2234	85.232	58.7077	68.3224	74.4888	66.14	0.702173	2.86e-10
ENSG00000156959	LHFPL4	2.85086	3.24432	4.10458	4.78476	14.6462	11.7116	13.3237	9.56643	0.10034	0.0313679	0.0480115	0.133396	0.074548	0.0297943	0.0297943	0.0763275	5.35792	3.04e-10
ENSG00000163283	ALPP	4.96294	4.91682	3.56134	8.60527	10.017	9.94985	12.6107	4.94674	0.0974363	0.125098	0.0385856	0.0385856	0.036774	0.036774	0.036774	0.0948352	5.44844	3.04e-10
ENSG00000101160	CTSZ	101.135	119.858	122.758	85.9268	70.2309	80.3545	71.4237	82.7134	18.5408	35.0983	29.4097	0.687726	12.8784	20.3074	22.8274	0.559539	2.47648	3.18e-10
ENSG00000170745	KCNS3	9.54427	9.99153	8.22154	10.1512	19.8257	17.3614	19.2591	17.6543	3.54639	1.47425	1.54506	1.98398	1.8298	1.14453	0.890921	0.768352	3.07607	3.77e-10
ENSG00000125398	SOX9	32.7932	35.0484	39.3412	49.707	45.2848	44.4299	44.82	28.8309	8.51753	9.67829	14.909	5.91618	18.0044	24.79	18.987	22.1526	1.52616	3.88e-10
ENSG00000105419	MEIS3	42.9447	52.2326	46.7211	57.8059	97.046	92.3803	102.95	78.1315	26.3697	33.9702	27.2473	28.4686	43.1608	48.7344	55.1992	38.4923	1.0291	4.01e-10
ENSG00000105258	POLR2I	25.5558	24.921	33.9104	21.586	51.5699	48.796	56.0238	71.0491	16.1762	11.5849	16.7586	16.8264	15.6136	18.3053	27.2572	20.7957	1.28975	4.06e-10
ENSG00000072501	SMC1A	1283.39	1407.72	1312.05	1239.76	981.958	953.476	1034.33	1001.71	905.253	834.225	899.651	770.924	744.884	922.989	913.608	962.642	0.494621	4.23e-10
ENSG00000100345	MYH9	1824.97	2077.68	1962.8	1432.99	641.141	626.228	676.376	768.478	344.048	425.519	361.299	408.043	466.727	446.981	571.923	513.518	1.43885	4.3e-10
ENSG00000184486	POU3F2	27.7655	33.2298	38.2234	36.9318	51.7231	41.2546	48.444	41.3162	12.4175	19.2257	13.1463	20.3145	18.6357	6.72112	9.27095	8.22688	1.66383	4.65e-10
ENSG00000087116	ADAMTS2	20.0081	18.284	19.7226	22.1579	49.8518	49.4544	47.4019	51.3958	11.9951	4.55541	7.72069	10.4294	21.5332	22.7224	20.5474	25.1874	1.26709	5.04e-10
ENSG00000164176	EDIL3	135.683	140.716	154.932	97.6793	53.653	65.157	56.8937	76.5877	12.0682	5.39428	2.4027	16.1152	30.2112	16.0974	10.3799	44.9566	2.65155	5.04e-10
ENSG00000115339	GALNT3	24.4437	22.5396	29.9447	32.5627	37.1395	39.7956	38.6063	27.7252	8.85051	7.06962	7.68254	6.07029	19.6756	15.496	20.9218	14.6567	1.48629	5.23e-10
ENSG00000177427	MIEF2	26.3747	23.8519	24.6584	25.4217	26.7188	33.9822	30.3698	31.456	9.07157	9.99671	10.6897	9.45323	12.5309	12.9135	14.6824	11.3269	1.39603	5.56e-10
ENSG00000154736	ADAMTS5	9.09887	7.7424	7.78305	27.9512	15.627	14.2215	17.0278	3.99454	0.837196	0.161788	0.0881916	0.394666	0.889445	0.0374186	0.0374186	0.0678699	5.55817	5.6e-10
ENSG00000105699	LSR	98.8438	118.894	121.086	109.606	86.8533	93.8503	98.0681	83.646	33.9524	65.9077	35.5735	68.7801	22.3155	13.1523	10.3326	5.14954	2.01136	5.74e-10
ENSG00000020633	RUNX3	15.6436	16.1586	19.8118	32.4183	38.8645	38.815	36.8719	19.046	6.13379	5.80445	10.4172	8.46026	4.54748	3.06324	6.0063	3.7548	2.27922	5.82e-10
ENSG00000108557	RAI1	119.514	131.378	131.185	139.003	103.031	115.96	107.184	90.8435	68.5798	72.4194	66.0111	97.7596	56.8692	69.7629	78.9614	72.2959	0.786026	5.93e-10
ENSG00000163346	PBXIP1	54.5637	50.9713	59.6193	43.9081	30.9917	36.1549	38.0003	43.7218	4.24397	5.84579	4.46958	7.86006	22.7486	21.2222	22.514	19.1429	1.96059	6.02e-10
ENSG00000057294	PKP2	52.9118	58.8547	58.5023	42.3837	37.5527	39.946	39.8625	50.2285	26.8408	16.5465	26.2761	18.4329	23.6017	24.1272	33.4373	23.0134	1.07919	6.19e-10
ENSG00000055732	MCOLN3	78.3441	71.6149	63.1742	66.3087	61.8433	51.69	69.4469	68.9048	40.153	38.2275	48.1385	33.0085	28.1714	32.8035	47.0143	35.7274	0.90792	6.19e-10
ENSG00000137801	THBS1	26.8223	30.6521	28.9802	17.4905	3.21223	4.99928	2.70057	4.05998	1.6416	0.655194	0.307837	0.356806	2.98859	0.629355	0.200198	0.180151	3.96537	6.94e-10
ENSG00000136378	ADAMTS7	9.72686	8.28335	11.0494	22.7519	53.2877	52.4897	65.3528	25.5966	2.59934	2.24729	3.81885	5.87257	6.99718	12.2491	13.1314	12.0623	2.17654	7.23e-10
ENSG00000183496	MEX3B	22.5839	27.7596	36.9389	32.2598	58.7495	65.6957	61.9484	59.3591	8.85251	7.4057	10.5384	8.95243	26.5743	36.3221	43.9545	40.4369	1.21554	7.41e-10
ENSG00000215218	UBE2QL1	31.5703	33.4351	38.9555	24.9688	5.43939	8.94099	6.44132	8.45891	11.2419	7.44319	6.01731	11.9103	1.13246	0.996465	0.754297	0.584418	2.06357	7.49e-10
ENSG00000147180	ZNF711	295.31	293.43	300.806	1040	900.814	907.432	933.57	243.091	120.07	148.236	156.225	125.091	86.1567	73.106	77.3226	86.2574	2.65463	8.74e-10
ENSG00000154832	CXXC1	98.3427	110.025	108.807	64.0454	95.074	86.4874	91.4574	144.576	47.0218	33.4866	39.1183	44.2331	43.592	67.3828	90.2379	72.8436	0.996845	1.01e-09
ENSG00000111540	RAB5B	41.5211	48.8455	46.153	32.4419	43.7148	45.0092	46.9012	58.7317	14.7349	20.3511	19.0386	22.6526	22.1811	31.9989	32.1573	28.9185	1.03515	1.1e-09
ENSG00000196576	PLXNB2	332.26	337.094	348.392	645.505	384.324	428.13	428.272	203.178	140.719	188.546	169.866	206.643	155.916	157.123	169.726	184.302	1.30184	1.12e-09
ENSG00000163013	FBXO41	26.0068	22.9555	26.7531	33.4161	33.8586	29.349	36.4676	24.4919	11.6408	16.9581	8.72567	12.3043	7.54889	6.08244	5.64884	3.26815	1.79821	1.15e-09
ENSG00000104774	MAN2B1	102.672	120.879	123.156	87.7998	91.4372	85.0059	79.5897	111.131	26.5208	13.8012	32.5539	18.5759	46.8811	55.8181	78.7449	60.6975	1.46474	1.23e-09
ENSG00000163347	CLDN1	26.383	24.4494	30.9144	12.7543	3.25996	4.64602	4.06256	7.56901	2.43762	3.06176	1.90754	1.7524	2.06767	0.741571	1.32086	0.174215	3.13285	1.26e-09
ENSG00000176222	ZNF404	11.1531	10.5423	10.1992	8.59636	27.0294	25.5898	19.1931	32.0446	4.9897	4.21379	4.81518	2.36223	5.19865	4.57007	6.2641	2.91142	2.1168	1.3e-09
ENSG00000100075	SLC25A1	147.964	170.248	183.504	133.002	260.018	255.951	234.753	315.768	52.5515	50.5867	75.6667	67.6985	84.5038	196.094	218.667	216.249	1.05367	1.47e-09
ENSG00000100767	PAPLN	51.2182	42.3097	40.8443	45.612	62.4082	63.0898	71.1174	68.1025	23.8018	7.59066	16.7056	8.60881	39.0948	38.1475	49.4099	31.2486	1.23084	1.57e-09
ENSG00000105290	APLP1	16.9551	18.1063	19.2116	30.7451	43.4308	44.1208	43.3269	27.7675	8.10249	10.2776	9.02486	11.9961	5.69352	7.06136	5.87627	5.56377	1.99474	1.65e-09
ENSG00000083857	FAT1	171.747	145.937	130.591	213.2	120.859	95.6858	119.358	80.578	56.0047	64.9986	101.592	58.6377	51.2906	58.4915	73.3534	56.9306	1.13573	1.68e-09
ENSG00000169031	COL4A3	17.0247	14.2072	11.3195	12.398	8.09157	10.088	11.1366	11.5044	1.5119	1.0059	1.72727	1.24604	1.52926	0.630557	0.285154	0.32638	3.48927	1.72e-09
ENSG00000062038	CDH3	13.18	12.1846	7.22439	10.8606	15.7515	17.3886	18.0171	18.857	0.744923	1.35478	2.25686	1.53528	2.25509	5.73122	6.32091	4.21424	2.38287	1.79e-09
ENSG00000131375	CAPN7	50.2807	46.8192	58.7579	44.4747	58.8271	59.6729	58.5799	68.5538	25.6007	30.1595	25.47	27.8488	35.1085	37.9079	41.143	39.105	0.880608	1.97e-09
ENSG00000184635	ZNF93	7.0291	5.44641	5.61574	8.77635	19.5589	15.2261	16.0232	11.4989	0.152229	0.203548	1.01758	0.251504	1.16474	0.293958	1.96897	0.346682	4.5379	1.99e-09
ENSG00000170677	SOCS6	32.0831	30.0798	34.9424	30.925	26.6568	33.1514	30.319	30.5559	14.3019	11.5376	14.1744	11.1335	13.4183	16.0442	17.9146	14.5431	1.24276	1.99e-09
ENSG00000134440	NARS	272.84	282.316	291.777	220.352	190.008	189.303	199.318	243.401	214.54	196.701	166.245	192.786	140.957	106.248	131.04	143.113	0.646604	2e-09
ENSG00000108947	EFNB3	27.2434	34.536	28.55	27.1109	29.8275	28.8782	29.3383	31.5708	11.5176	6.7524	10.7792	8.16287	16.992	14.6871	13.5154	18.6774	1.32388	2.04e-09
ENSG00000092820	EZR	327.563	372.973	392.404	293.939	224.607	237.381	224.91	274.59	76.1715	113.996	99.8254	105.523	132.18	194.107	213.971	207.924	1.18086	2.19e-09
ENSG00000105825	TFPI2	39.1099	35.5821	38.4101	11.4518	1.42802	2.21585	1.44888	3.40366	0.903468	0.803326	0.972689	0.893016	1.07102	0.929774	1.49658	1.12639	3.71864	2.34e-09
ENSG00000256229	ZNF486	4.80956	5.77557	6.03132	7.75654	7.10275	6.63097	6.41126	4.36138	0.231809	0.233191	0.268714	0.191902	0.280246	0.127276	0.0417103	0.219781	5.16317	2.35e-09
ENSG00000156103	MMP16	27.868	21.2211	20.936	18.8249	6.40985	5.52159	6.14393	5.75577	2.65531	0.0465478	0.0942417	0.126076	4.20382	0.0489471	0.138849	0.192884	3.98753	2.35e-09
ENSG00000198185	ZNF334	10.5715	11.875	8.81487	23.2567	12.9152	13.258	15.203	4.5015	2.04036	0.121667	0.114339	0.153074	0.573183	0.0481295	0.0481295	0.0481295	5.13414	2.37e-09
ENSG00000116977	LGALS8	41.4596	36.5164	36.933	41.2362	31.554	32.8132	37.816	28.646	22.8884	18.1298	14.8978	19.1204	4.80017	2.12077	1.80995	2.40389	2.0969	2.44e-09
ENSG00000132581	SDF2	51.9188	47.1269	49.7677	33.4957	33.3589	37.8822	39.3819	57.351	23.1124	27.0313	24.2565	22.157	17.1827	21.1035	22.6203	21.38	1.06389	2.51e-09
ENSG00000129245	FXR2	185.512	206.889	198.769	123.961	141.401	134.528	148.409	216.021	112.576	112.487	111.835	123.003	76.8185	105.422	131.984	109.773	0.709358	2.51e-09
ENSG00000198876	DCAF12	132.496	141.196	143.607	112.497	92.5833	91.7967	97.8915	114.462	63.0446	91.2274	74.9092	98.3941	62.9198	74.9232	83.5388	76.1245	0.655584	2.68e-09
ENSG00000099822	HCN2	26.0641	25.4387	32.5983	23.8136	40.15	41.9388	34.7044	45.7584	12.0448	12.0774	12.2179	12.6673	13.5912	20.206	27.1464	18.9649	1.18848	2.75e-09
ENSG00000160570	DEDD2	50.006	47.4966	57.687	47.5308	59.7809	63.4121	69.087	70.4254	28.7196	36.0387	27.8625	37.6532	21.2209	34.7419	37.8897	29.2233	0.971175	2.77e-09
ENSG00000166770	ZNF667-AS1	15.851	12.8832	11.4311	10.2276	10.3839	9.31424	12.1416	14.5678	1.68433	0.801016	0.106957	0.152892	1.64768	0.554058	0.251044	0.219141	4.09104	2.79e-09
ENSG00000079134	THOC1	85.474	81.7114	77.8983	40.8786	62.0719	65.7069	67.1797	127.365	39.724	26.8924	38.8895	27.582	27.5564	38.6955	51.6682	38.6901	1.14793	2.8e-09
ENSG00000077585	GPR137B	24.7879	24.5728	29.1389	25.3777	21.231	21.4678	24.9433	22.5366	7.73345	5.4568	8.54135	6.38256	10.1747	10.4944	14.7349	11.9254	1.48085	3.44e-09
ENSG00000115267	IFIH1	3.7148	6.47723	6.88909	7.65149	6.55916	6.14452	5.56752	4.25115	0.0841956	0.0335382	0.240119	0.0335382	0.0309572	0.0309572	0.0882343	0.0309572	5.13213	3.47e-09
ENSG00000198521	ZNF43	25.8011	24.8219	17.8649	33.7429	36.681	28.8497	30.1456	18.5787	2.18909	15.5522	0.389303	4.21572	2.06967	3.44123	0.152266	1.34256	3.17844	3.51e-09
ENSG00000162576	MXRA8	9.02445	13.1375	11.317	15.2222	49.6267	44.4478	55.8993	39.1775	4.44204	5.95509	9.5139	5.13806	8.72576	14.2463	13.9252	11.2239	1.72815	3.64e-09
ENSG00000172123	SLFN12	9.69875	11.0647	7.2764	8.14332	4.323	3.89647	3.00544	3.59881	0.0410509	0.0660198	0.0631559	0.0410509	0.136867	0.141149	0.0902653	0.0831769	5.09539	3.66e-09
ENSG00000105443	CYTH2	88.9992	97.2264	76.0716	87.5065	109.14	106.867	131.926	109.605	59.5934	52.4873	67.0087	54.976	38.5576	57.3964	75.4205	56.5984	0.906001	3.93e-09
ENSG00000149573	MPZL2	10.218	13.0862	8.41096	5.37157	2.94813	4.2816	2.84758	6.01124	0.037739	0.160645	0.147256	0.103367	0.238075	0.0825677	0.113628	0.158433	5.12983	3.95e-09
ENSG00000126247	CAPNS1	182.866	202.983	194.495	210.194	301.891	298.791	290.346	285.045	127.685	124.214	129.391	155.059	76.4468	134.456	164.984	172.265	0.951437	4.12e-09
ENSG00000198932	GPRASP1	14.4052	14.432	11.5452	11.2331	19.0631	17.0297	29.3424	27.8135	6.27525	5.67913	3.47649	4.908	3.7271	2.16326	1.88872	2.454	2.32072	4.18e-09
ENSG00000159314	ARHGAP27	25.7942	23.4078	24.2459	26.8995	22.5799	24.116	25.6654	20.8561	10.2075	10.4001	11.483	12.7279	8.56664	8.02015	9.42029	4.31052	1.49223	4.2e-09
ENSG00000076928	ARHGEF1	112.098	117.852	120.744	113.619	169.438	154.322	185.201	166.107	78.9331	76.9477	86.6753	92.2482	51.1114	77.368	71.2532	71.6958	0.999152	4.2e-09
ENSG00000101443	WFDC2	4.77148	4.8744	7.06565	7.19494	21.3073	17.8671	11.8047	15.6477	0.67653	0.789533	1.07747	0.837466	0.181563	0.651132	0.554493	0.161434	4.00763	4.28e-09
ENSG00000169083	AR	9.96551	9.84675	8.39669	18.4127	8.51451	9.03394	7.0116	4.0053	0.775823	0.15132	0.106805	0.0359727	0.858856	0.153315	0.172905	0.12611	5.02933	4.3e-09
ENSG00000177706	FAM20C	13.7734	9.7499	15.4394	23.0214	30.8929	31.6835	28.5668	15.6208	2.31002	4.82547	5.99261	7.47741	1.65515	1.04746	0.860165	1.93471	2.81882	4.35e-09
ENSG00000136943	CTSV	39.5302	33.8152	30.6791	25.0292	17.9674	20.8375	19.3168	27.5972	7.65441	9.05822	8.08802	6.82221	12.2682	11.4211	16.6334	10.2595	1.48024	4.49e-09
ENSG00000178691	SUZ12	156.009	155.743	156.131	127.934	94.7528	103.667	97.9667	110.028	97.8627	118.685	99.5878	102.942	69.0844	65.5786	79.1558	73.8994	0.591452	4.58e-09
ENSG00000134285	FKBP11	39.7543	32.1635	25.2116	21.8596	28.0725	24.5202	25.5366	40.2813	9.81558	11.7155	8.84018	13.0098	11.4673	17.4227	13.8536	16.4728	1.32465	4.61e-09
ENSG00000006712	PAF1	214.688	237.319	259.262	217.326	293.944	289.977	292.41	304.06	198.08	143.781	170.454	111.135	83.8051	99.8642	139.66	105.543	1.11436	4.64e-09
ENSG00000198053	SIRPA	36.494	39.8782	46.6906	43.565	35.0029	44.9484	37.5589	32.2617	17.3713	19.2457	15.0713	16.2474	20.753	24.9609	25.1961	15.4979	1.15679	4.82e-09
ENSG00000171649	ZIK1	28.9461	29.163	23.1307	33.6708	20.3954	17.7951	16.6762	12.1033	12.3576	10.8972	2.03168	1.83718	6.60478	1.99296	0.220453	0.533333	2.43229	5.26e-09
ENSG00000164442	CITED2	79.7006	93.658	111.844	78.5844	67.3529	69.2464	67.5223	71.2651	15.2202	42.5808	25.1379	25.007	40.1373	55.6113	40.0897	50.1129	1.24301	5.37e-09
ENSG00000121060	TRIM25	103.039	100.419	112.319	99.409	68.8543	82.3611	78.6305	79.4258	45.7787	27.5979	31.2431	49.6967	54.3416	48.2233	72.7886	53.0811	1.02116	5.64e-09
ENSG00000131094	C1QL1	19.3909	19.8224	27.4439	15.4323	22.3178	22.5094	21.5175	31.3095	3.81984	4.06438	4.73512	6.55474	8.70195	13.3281	13.9947	10.5483	1.55301	5.77e-09
ENSG00000135821	GLUL	431.609	425.402	460.375	380.498	473.231	478.731	464.11	540.899	198.599	54.2054	165.779	122.459	290.5	192.079	234.257	374.264	1.33159	5.81e-09
ENSG00000156299	TIAM1	77.8989	79.1143	78.1836	85.945	78.1934	70.9229	80.5976	67.5818	33.5805	53.9982	47.1464	58.8814	28.159	47.0249	48.4164	48.4892	0.869281	5.85e-09
ENSG00000138829	FBN2	287.43	277.126	223.891	254.589	212.754	184.206	215.435	254.094	53.1795	53.0826	71.2832	62.3793	137.55	175.744	161.617	180.078	1.34167	6.03e-09
ENSG00000234745	HLA-B	106.783	124.332	120.281	118.444	72.6652	70.9627	61.3076	71.1777	44.8275	72.0112	72.3	92.7524	16.5075	33.5106	35.7292	21.107	1.10675	6.04e-09
ENSG00000112033	PPARD	40.5934	47.7047	48.6689	55.0625	40.6797	44.8542	44.9518	32.3458	17.315	16.7577	20.1158	20.6189	19.4677	24.6976	31.569	25.8126	1.12028	6.13e-09
ENSG00000197119	SLC25A29	38.0711	38.2206	36.5285	29.7346	47.5183	49.9384	50.4725	66.9581	11.3843	14.8426	18.399	29.9728	21.0569	28.2981	35.4327	26.3182	1.06874	6.43e-09
ENSG00000148180	GSN	67.2085	72.5105	78.1604	51.3417	61.1241	63.8095	58.7459	89.0932	30.2555	36.2255	33.1749	36.2615	49.1915	47.0244	51.491	31.7059	0.887879	6.43e-09
ENSG00000165282	PIGO	88.8838	89.4027	74.2519	54.6955	68.4241	65.2731	68.0688	108.215	39.5947	30.3506	31.89	32.6665	47.5316	52.0801	61.8708	56.9498	0.915467	6.57e-09
ENSG00000001561	ENPP4	36.9462	39.1313	32.724	28.407	17.9763	22.2498	18.7177	23.5897	12.3957	15.4768	15.4734	8.78763	12.8518	8.60771	12.4605	6.48099	1.34714	7.45e-09
ENSG00000197879	MYO1C	250.862	275.603	284.497	196.17	168.637	170.786	182.221	221.534	78.6697	47.514	80.9617	51.9063	113.037	129.327	170.516	140.769	1.26998	7.54e-09
ENSG00000113360	DROSHA	195.975	196.083	181.403	133.537	160.514	153.6	166.357	209.395	124.955	109.854	114.101	113.187	117.818	145.675	154.771	141.425	0.551151	7.61e-09
ENSG00000171533	MAP6	5.77879	4.30977	7.87421	16.282	25.4388	25.4788	25.1998	8.81623	1.23309	1.46817	0.709831	3.47459	2.06279	1.84133	1.18458	1.75127	3.26347	7.69e-09
ENSG00000130856	ZNF236	39.1398	36.7288	37.2917	38.3758	34.9522	28.5138	31.8962	32.7317	20.8231	18.8833	16.445	16.0985	15.2296	15.5417	17.7761	17.6776	1.10643	7.8e-09
ENSG00000100558	PLEK2	17.8132	16.1895	19.0892	3.50664	1.95464	2.30367	1.38119	7.54442	0.173815	0.0438727	0.153645	0.0841399	0.150156	0.0673876	0.124918	0.0430137	5.31998	7.87e-09
ENSG00000109046	WSB1	99.1861	97.0259	103.54	93.8091	105	104.196	120.776	125.18	64.3653	51.0095	57.346	47.6439	72.8822	85.6881	99.6469	101.276	0.674499	7.87e-09
ENSG00000168918	INPP5D	9.99844	11.901	13.0436	29.9257	49.7067	59.0293	58.1569	28.0621	1.61898	8.39844	5.17192	5.51009	8.90544	9.04376	11.3561	18.194	2.02716	7.95e-09
ENSG00000105738	SIPA1L3	72.9138	82.1054	78.7892	94.1286	127.119	130.147	122.009	93.8822	48.6826	43.0811	55.5863	58.7246	45.9995	68.6396	72.0354	65.6173	0.904556	7.95e-09
ENSG00000007062	PROM1	6.40052	6.23245	8.47799	5.02114	5.10046	5.20876	3.40645	7.44605	0.0718666	0.0224512	0.0224512	0.0224512	0.0743628	0.0766627	0.11274	0.025079	5.01836	7.97e-09
ENSG00000188064	WNT7B	10.3552	13.9044	13.1958	9.24325	11.0283	11.5774	9.61534	13.2774	0.334876	0.0961366	0.435639	0.189041	1.17438	1.22319	2.07363	0.605218	4.31905	8.15e-09
ENSG00000105173	CCNE1	28.5973	37.2308	28.6617	37.2633	39.8107	33.897	37.6679	29.2054	13.6879	19.3324	15.7372	14.5649	12.3329	16.6433	18.7483	16.4539	1.19996	8.16e-09
ENSG00000152402	GUCY1A2	34.4027	26.1497	29.1079	32.7146	19.3501	19.0977	15.2552	15.9684	17.3685	8.56877	5.83835	6.77021	6.53498	0.918746	0.477484	0.244683	2.22942	8.21e-09
ENSG00000226210		25.3146	30.31	22.9772	20.0855	28.8326	32.5496	28.9457	40.1681	10.0913	10.7869	9.82564	14.3504	11.8893	13.7477	17.2179	14.8477	1.25844	8.22e-09
ENSG00000141698	NT5C3B	182.3	198.266	223.835	132.153	178.383	170.333	157.813	248.828	105.218	110.68	98.1079	128.235	98.8736	132.351	177.441	135.641	0.699349	8.23e-09
ENSG00000104518	GSDMD	6.35914	7.83148	7.98204	10.7839	16.0324	19.1495	14.7104	10.7703	0.319979	0.334365	2.72849	0.180758	0.291598	0.302732	4.45774	0.22878	3.87465	8.28e-09
ENSG00000241973	PI4KA	264.313	277.134	250.877	278.408	223.599	207.323	246.999	200.023	145.806	183.272	168.109	171.069	95.9913	170.568	183.059	186.66	0.684186	8.29e-09
ENSG00000046651	OFD1	97.3754	89.379	88.2518	89.316	92.0065	89.6757	92.5239	86.6772	62.5028	59.6593	57.8299	48.8046	66.9809	53.4694	53.1103	60.9844	0.742043	8.59e-09
ENSG00000119547	ONECUT2	99.9064	92.6472	78.5546	62.2065	81.7041	71.7561	70.929	131.306	42.2346	33.0828	36.3681	27.4767	54.365	67.5573	66.0628	54.1433	0.985409	9.38e-09
ENSG00000185565	LSAMP	1.23339	2.61929	3.06012	5.75074	33.753	32.27	31.1925	13.0658	0.770671	0.129643	0.118899	0.130894	5.76244	0.433936	0.216851	0.189668	4.08253	9.57e-09
ENSG00000101384	JAG1	65.2734	63.9881	66.9441	72.0988	50.3523	53.3952	48.5133	44.5939	10.9448	13.3275	18.4454	10.4713	30.5453	41.7832	34.8657	21.7846	1.5274	9.69e-09
ENSG00000136720	HS6ST1	44.2816	43.4413	52.2463	47.8832	50.1632	48.5281	44.7813	44.722	23.0481	24.5079	22.3536	32.571	23.2997	31.3914	22.3781	25.0401	0.983291	9.73e-09
ENSG00000143816	WNT9A	21.2708	16.4546	14.414	20.633	15.6902	16.7324	11.9456	14.1888	4.81646	6.76874	6.73631	6.58703	3.35003	2.86658	1.75828	2.10787	1.97976	9.76e-09
ENSG00000205978	NYNRIN	23.3803	26.3138	24.1809	49.7914	59.4216	65.5839	70.653	33.1983	10.1165	8.98667	13.0368	9.89063	21.9935	24.9786	23.5237	23.446	1.5298	9.77e-09
ENSG00000142065	ZFP14	7.19302	8.97928	9.21847	14.7367	28.9238	28.8689	29.2611	17.6913	3.53682	3.04591	2.76254	2.77983	7.77379	5.90335	6.55381	5.34452	2.00332	9.89e-09
ENSG00000206418	RAB12	35.7853	30.6704	35.1401	26.2515	31.1528	33.8405	28.7754	39.8585	12.3825	13.3958	14.0237	11.6772	14.8757	18.547	21.9823	20.9333	1.14458	1e-08
ENSG00000153827	TRIP12	293.059	262.644	283.742	266.268	201.798	197.413	210.795	204.935	181.847	192.931	178.728	168.104	168.858	175.537	171.62	197.323	0.506429	1e-08
ENSG00000147862	NFIB	76.2882	77.7988	74.3707	94.091	43.3518	42.9692	45.8627	32.9432	35.4833	30.7192	23.2562	22.6117	31.2839	28.3363	28.7554	26.3485	1.15386	1.07e-08
ENSG00000258472		19.0705	22.9175	16.9816	16.5701	22.7148	19.0504	26.4607	26.6139	3.34066	3.48414	3.42893	4.47561	8.56596	10.5395	15.1113	15.2304	1.62151	1.08e-08
ENSG00000105855	ITGB8	12.3965	14.2847	11.1421	23.4805	14.1158	13.6815	12.6116	6.35379	1.82079	0.892981	0.805182	0.879119	4.34169	3.72304	1.76495	2.36427	2.77227	1.1e-08
ENSG00000196867	ZFP28	21.1913	23.4482	19.456	14.1458	20.6535	18.2531	18.6055	30.194	6.84509	6.64012	7.96114	5.76229	9.37481	6.97795	9.92592	4.85024	1.58061	1.11e-08
ENSG00000159263	SIM2	52.7533	60.6888	64.8693	63.6773	85.185	100.581	93.5366	80.9282	28.5128	29.6191	28.307	43.6891	34.8865	64.2893	64.4587	63.9361	0.886502	1.11e-08
ENSG00000167535	CACNB3	28.101	32.7646	32.8268	33.9396	35.2527	36.5168	43.6292	35.4348	19.258	13.3104	20.513	12.5446	19.1298	15.824	15.1658	14.9192	1.18992	1.12e-08
ENSG00000170775	GPR37	16.8559	16.6565	14.3179	13.091	12.5603	10.9683	8.76826	11.4762	3.47068	0.202977	0.306005	0.340183	7.13384	0.992355	0.403524	0.480432	3.32751	1.13e-08
ENSG00000197608	ZNF841	38.6744	37.5446	30.0896	22.497	27.5579	22.0045	28.453	40.7789	15.5201	13.1149	9.74272	11.9691	16.6428	15.0025	12.6107	13.4389	1.27652	1.13e-08
ENSG00000078043	PIAS2	47.8929	44.9821	47.652	35.1056	36.9317	38.6888	34.1824	49.2329	24.905	21.3522	16.1809	18.0817	22.6599	23.8265	23.4891	28.0922	1.00976	1.16e-08
ENSG00000112379	ARFGEF3	107.727	105.348	100.163	103.275	99.3128	80.8147	90.4897	100.757	55.6183	65.0402	83.2363	78.6972	36.7025	31.3057	31.766	29.7758	1.09329	1.19e-08
ENSG00000042286	AIFM2	17.8228	18.5273	19.2438	23.1904	12.8056	14.9361	14.2586	10.2761	3.92671	6.40017	6.02632	6.38641	3.11256	3.6266	3.93005	5.08108	1.8764	1.26e-08
ENSG00000144567	RETREG2	72.0369	72.7883	71.1225	53.675	45.2415	49.706	47.0499	59.1239	26.3744	30.9105	21.5888	32.1157	30.2291	40.3143	43.9318	39.6195	0.925449	1.27e-08
ENSG00000005884	ITGA3	33.8494	35.8434	38.8122	39.3845	22.7576	26.0527	25.9237	20.5105	10.0361	12.5479	15.0896	17.6246	14.6901	11.3929	14.5667	11.5841	1.24494	1.28e-08
ENSG00000128833	MYO5C	57.5309	53.0465	51.3696	45.4295	30.4307	33.2479	36.97	38.3318	27.7312	29.1217	35.0106	23.1347	14.5288	18.6663	19.8102	14.2183	1.00641	1.3e-08
ENSG00000092010	PSME1	47.3319	53.8005	57.5574	39.988	71.7508	61.5913	70.9665	91.0066	15.9239	4.81551	14.9147	6.57399	29.572	42.8325	68.9111	41.0476	1.44596	1.31e-08
ENSG00000110237	ARHGEF17	57.9759	62.1818	55.7422	48.2561	43.7184	52.1382	51.6468	57.8139	17.5484	17.7488	18.7262	28.613	27.5552	41.9733	40.2701	40.5619	0.998925	1.32e-08
ENSG00000167716	WDR81	39.8407	42.8115	42.5089	64.6837	33.562	34.3997	29.0736	16.7041	15.3386	18.5858	12.2859	26.3516	15.0569	8.77686	7.82049	11.6171	1.4958	1.33e-08
ENSG00000184860	SDR42E1	5.48929	5.49896	5.15307	11.7959	6.89933	7.18377	5.2738	2.47651	0.0421969	0.220873	0.106618	0.0421969	0.0379145	0.0379145	0.0379145	0.0379145	5.13821	1.35e-08
ENSG00000043143	JADE2	15.39	14.6925	19.3898	11.3044	15.8851	17.4191	16.8483	25.3914	3.54203	2.41621	2.53837	4.6984	8.46737	7.40129	5.78519	6.66722	1.80314	1.41e-08
ENSG00000168675	LDLRAD4	17.3143	20.0527	17.9754	27.979	11.0039	10.7207	10.5586	6.27077	6.41424	3.23192	5.2047	5.00038	3.51317	1.93326	1.41762	1.52722	2.20826	1.44e-08
ENSG00000269858	EGLN2	21.9869	23.4912	16.1513	20.635	22.2722	28.3263	24.5998	26.0229	9.30943	9.54205	7.16753	5.40555	7.64681	9.77668	12.9706	10.6927	1.43817	1.45e-08
ENSG00000100030	MAPK1	196.551	192.43	197.171	201.116	150.914	142.253	151.028	131.659	81.1206	151.092	112.767	140.539	58.7539	102.791	103.015	104.777	0.776657	1.45e-08
ENSG00000110427	KIAA1549L	30.4726	31.5207	25.0718	32.3222	22.9553	24.9097	26.5104	21.7692	10.1175	5.8497	10.9191	10.5931	12.5975	13.4946	14.0486	14.4142	1.33446	1.48e-08
ENSG00000115216	NRBP1	131.305	144.252	144.496	111.98	109.55	98.1274	118.574	129.171	64.9838	87.9362	66.4973	96.5729	44.1054	75.8631	107.621	79.3658	0.76522	1.48e-08
ENSG00000054654	SYNE2	136.036	103.101	105.042	207.279	142.386	113.401	123.632	85.1886	55.4294	53.6857	71.6645	57.1074	65.111	60.8287	61.4421	68.1902	1.15389	1.48e-08
ENSG00000131845	ZNF304	42.0235	37.1933	34.1364	27.7196	22.73	18.837	19.759	25.4645	15.9361	17.5559	14.5611	12.7011	14.1905	8.52584	8.1041	4.85269	1.30077	1.49e-08
ENSG00000169184	MN1	10.2079	15.8368	14.2218	17.4352	34.1061	38.7381	33.8612	22.6142	3.62038	4.31073	5.47615	4.03601	10.8954	15.1029	6.04143	16.1574	1.67608	1.53e-08
ENSG00000119684	MLH3	10.0348	7.53785	6.63594	15.4818	19.8064	19.2625	18.72	9.30416	2.57647	1.77372	2.24164	2.58642	2.06517	2.21592	2.40058	1.9602	2.67026	1.54e-08
ENSG00000149418	ST14	13.2775	15.6876	13.7384	8.4657	1.3797	2.4724	1.58847	2.72945	0.166912	0.138473	0.166912	0.184033	0.085509	0.189652	0.120959	0.254398	4.96453	1.7e-08
ENSG00000141562	NARF	82.0965	75.4379	82.0684	70.2687	83.246	74.586	75.5897	87.5551	41.1026	35.3639	34.2592	42.0869	50.0191	64.6502	77.3088	62.1734	0.761531	1.7e-08
ENSG00000131378	RFTN1	24.1957	20.1359	22.7206	22.8911	33.5342	30.1058	27.3323	29.7507	6.85286	4.14888	7.99277	4.41067	13.0666	16.55	18.6744	19.5695	1.36535	1.74e-08
ENSG00000132561	MATN2	12.6296	12.5846	13.1961	10.914	10.6581	13.2698	12.2342	13.6332	1.10136	1.15867	1.61287	1.97117	5.03405	3.89521	3.75712	2.63754	2.30377	1.81e-08
ENSG00000234493	RHOXF1P1	2.51861	2.41454	3.78396	2.01967	7.13304	8.37528	9.6936	13.482	0.138253	0.101269	0.0241148	0.0241148	0.198442	0.216159	0.0252389	0.0252389	4.93514	1.84e-08
ENSG00000118482	PHF3	191.424	174.645	191.582	146.693	122.11	123.361	124.45	147.569	85.1195	69.0161	97.0131	70.3114	95.0094	96.7015	124.146	118.636	0.786055	1.89e-08
ENSG00000053747	LAMA3	158.883	131.816	113.283	140.011	158.516	142.21	170.946	162.435	56.0269	55.5135	85.4291	57.3291	82.9412	134.794	135.172	123.648	0.846762	1.93e-08
ENSG00000131943	C19orf12	33.2505	35.9289	39.0694	41.3461	37.4683	42.2972	40.6368	32.5017	23.353	18.4232	18.7814	21.6651	17.5297	18.62	14.3977	17.3166	1.11106	2e-08
ENSG00000237438	CECR7	13.2451	13.0004	8.7829	19.1447	5.30176	7.65721	7.83096	3.52218	0.43394	1.75549	0.587379	0.406789	0.159916	0.165192	0.210953	0.119794	4.66751	2.01e-08
ENSG00000102309	PIN4	81.6794	81.6939	96.1236	72.6409	63.5837	57.8681	57.4101	65.8582	37.0117	58.518	36.3575	37.7581	46.017	46.1781	39.1611	46.0951	0.821192	2.03e-08
ENSG00000151233	GXYLT1	79.1323	74.1115	89.5451	99.6902	73.6512	79.1194	75.0969	61.8635	45.5003	49.3706	47.363	33.7653	46.3133	50.4137	55.2913	50.3414	0.851363	2.13e-08
ENSG00000080503	SMARCA2	105.194	108.844	116.49	142.968	103.496	108.117	107.346	79.6705	59.5902	60.3653	57.1457	65.5899	77.2705	62.7432	61.0874	69.7372	0.862771	2.16e-08
ENSG00000225733	FGD5-AS1	137.038	120.711	139.395	136.542	111.388	114.979	112.285	105.883	72.96	115.518	82.3931	87.6649	73.1941	66.5274	59.0372	69.65	0.741702	2.17e-08
ENSG00000059804	SLC2A3	49.4938	51.1353	50.5565	42.7095	14.8433	22.6251	20.0899	22.0911	9.97843	15.7029	8.66815	10.8874	10.3322	16.7069	14.1552	15.3484	1.43588	2.18e-08
ENSG00000205517	RGL3	8.45371	7.43309	7.88584	2.07281	4.0872	4.50868	7.23923	18.4438	0.152718	0.126618	0.134959	0.255208	0.104442	0.351092	0.503303	0.251347	5.01791	2.19e-08
ENSG00000076382	SPAG5	264.646	251.985	235.008	151.603	205.158	223.309	235.585	349.589	75.1446	75.7344	79.0614	72.7259	119.402	209.485	248.651	183.684	1.07338	2.2e-08
ENSG00000216775		21.9555	26.8173	27.949	27.1918	20.0079	18.4984	18.6034	17.5313	6.93763	4.24964	5.30559	3.71045	13.9589	11.3845	9.64834	8.10291	1.61363	2.63e-08
ENSG00000173698	ADGRG2	14.8484	13.858	14.0376	26.4853	28.3686	26.5754	27.3835	14.8962	7.71974	3.25731	7.03704	5.87402	8.61809	5.47313	4.4052	4.95859	1.91933	2.63e-08
ENSG00000167315	ACAA2	75.5995	72.4887	73.0498	55.4409	61.7237	62.3796	68.8223	83.6656	35.2325	45.0506	36.762	42.7548	39.659	52.3107	50.8129	51.6213	0.74167	2.71e-08
ENSG00000139182	CLSTN3	90.729	101.817	92.7394	56.3415	75.021	89.1084	86.1098	139.869	40.2332	46.9635	51.9232	40.6713	59.1995	70.9669	70.54	55.8718	0.847298	2.72e-08
ENSG00000159882	ZNF230	15.192	19.1606	15.141	16.7293	22.7123	24.1748	23.2165	23.8465	9.2867	9.48935	8.97594	6.81766	5.59044	4.63077	5.3047	2.97181	1.68739	2.82e-08
ENSG00000138061	CYP1B1	12.5692	15.3263	13.11	19.4152	42.5472	50.2287	43.0516	28.2052	0.748426	1.20937	0.967703	0.766011	26.8295	16.3114	11.6136	18.7317	1.97271	2.83e-08
ENSG00000126351	THRA	71.7842	78.517	77.3781	60.2557	64.4657	64.6719	64.3273	76.9976	36.1294	43.932	42.9663	43.8297	39.4938	50.1144	59.3986	44.8325	0.732921	2.88e-08
ENSG00000100027	YPEL1	7.97619	7.93717	7.70628	10.0984	12.7702	15.3941	17.9605	13.6476	1.21755	2.25965	1.79314	1.88713	3.06944	4.20183	3.48297	2.1846	2.42744	2.96e-08
ENSG00000181291	TMEM132E	40.392	42.9275	45.3558	64.4295	97.8428	113.592	102.69	73.1312	21.9761	24.246	27.4641	32.5419	5.99459	4.42913	6.73742	6.06501	2.46109	3.02e-08
ENSG00000176624	MEX3C	70.0143	70.648	63.8992	64.7308	48.6355	53.5568	43.9588	51.8116	44.8486	45.4162	45.8249	36.1855	25.2787	28.2261	26.7281	30.0491	0.830644	3.1e-08
ENSG00000105677	TMEM147	83.0247	85.8598	92.9029	71.2434	121.045	120.492	113.732	152.392	62.9439	64.5054	57.1311	67.4836	48.2009	59.2698	82.4191	72.269	0.794273	3.13e-08
ENSG00000144554	FANCD2	148.414	145.457	140.609	104.39	135.271	130.391	145.203	189.558	87.7846	73.8201	78.3693	72.9587	108.185	112.632	129.661	140.125	0.619061	3.19e-08
ENSG00000171551	ECEL1	15.2218	13.7618	14.8127	15.3424	35.339	45.9376	44.0042	40.3195	5.90307	6.44629	11.4646	4.66461	15.9108	20.1835	21.4297	13.2197	1.31102	3.29e-08
ENSG00000142197	DOPEY2	38.4145	39.5438	37.5126	49.8228	59.1216	57.6936	63.7701	44.8979	20.2436	20.4589	31.5894	27.0148	22.7635	23.3012	25.5109	22.307	1.12101	3.29e-08
ENSG00000047634	SCML1	128.568	110.702	110.065	113.741	174.811	164.715	168.372	187.212	88.052	110.472	71.1514	82.8269	74.3999	94.0952	107.466	104.631	0.74934	3.31e-08
ENSG00000007866	TEAD3	45.4794	46.0776	43.688	43.4877	34.2789	35.211	39.1144	36.7731	15.4664	17.6625	22.5549	17.073	15.9586	24.1417	35.3402	19.4483	1.05429	3.35e-08
ENSG00000092964	DPYSL2	78.2204	81.2814	82.7504	107.724	104.706	110.22	110.167	75.5048	34.9114	43.9006	48.1203	48.6693	57.715	73.2555	71.6991	67.4708	0.885799	3.4e-08
ENSG00000134247	PTGFRN	170.683	185.056	184.157	191.459	146.695	154.923	153.965	137.756	105.273	134.324	108.771	136.748	113.506	110.072	118.715	120.767	0.578151	3.64e-08
ENSG00000122642	FKBP9	55.0809	57.9799	61.1568	77.4474	99.6284	106.77	100.459	83.3825	35.3133	30.9898	31.449	39.7634	59.8749	63.1472	69.4178	70.297	0.821811	3.66e-08
ENSG00000226742	HSBP1L1	18.2365	15.8517	21.8676	10.5884	16.8744	14.152	14.2563	29.3957	6.69512	8.03408	4.8325	3.7197	6.85619	5.06472	3.40889	2.30019	1.86597	3.84e-08
ENSG00000153404	PLEKHG4B	1.83692	1.52275	2.91087	2.73632	17.5403	14.193	14.5057	10.8389	0.952407	0.484087	0.401415	0.821848	1.11554	0.402598	0.235608	0.176923	4.23312	3.95e-08
ENSG00000177731	FLII	294.983	325.579	338.736	231.351	243.574	241.62	265.449	317.701	141.796	124.069	182.262	145.281	136.767	211.197	274.839	235.386	0.758922	4.02e-08
ENSG00000082175	PGR	6.14255	4.12303	5.88345	7.46199	5.00362	4.10437	4.5036	3.20337	0.201271	0.202477	0.151182	0.166471	0.0329334	0.101031	0.0941715	0.0329334	4.85417	4.12e-08
ENSG00000198453	ZNF568	29.2981	22.9337	24.8235	25.0022	50.436	46.2671	44.7661	53.1933	21.5089	13.2035	17.0678	9.38399	13.4461	11.6663	10.0366	8.56563	1.53936	4.25e-08
ENSG00000086061	DNAJA1	412.302	402.559	461.682	322.639	227.47	233.678	222.542	272.291	134.222	191.285	126.094	149.844	129.921	200.464	247.879	216.932	0.94421	4.39e-08
ENSG00000138944	SHISAL1	25.0946	23.8622	22.5573	14.1353	17.6953	17.0361	12.7209	26.075	6.94524	5.65476	8.62968	4.62078	7.99363	8.96215	6.24445	7.65775	1.55281	4.41e-08
ENSG00000151468	CCDC3	49.2838	49.6673	51.5532	22.8074	22.4401	19.8011	21.1877	43.7881	13.5732	6.75736	9.05036	10.4327	13.9932	17.5698	12.9361	15.8859	1.5329	4.45e-08
ENSG00000092096	SLC22A17	20.0714	18.4413	21.43	10.5892	14.4093	16.9553	19.4531	32.3174	5.997	2.56413	2.92012	4.54366	9.62522	10.7091	4.68052	5.75067	1.74308	4.68e-08
ENSG00000081913	PHLPP1	56.9584	64.2046	58.0266	71.6681	60.5094	59.7938	58.8156	46.3285	39.2565	38.9159	36.151	31.2754	34.1692	31.7742	28.5043	35.411	0.896184	4.69e-08
ENSG00000074755	ZZEF1	185.227	181.862	152.262	135.633	117.788	105.534	111.732	146.804	138.371	119.739	118.209	97.4447	66.3431	76.0809	82.1575	76.7053	0.657182	4.8e-08
ENSG00000095713	CRTAC1	7.27999	7.64848	9.57349	16.8575	21.2715	23.5805	23.7267	11.3031	4.08105	3.31664	2.20869	4.33537	0.997	1.37746	1.14375	0.955205	2.92259	4.87e-08
ENSG00000167566	NCKAP5L	57.7195	69.4281	59.7817	56.3405	50.7834	49.21	51.5011	48.5002	36.3457	28.2128	40.501	35.6984	27.9608	31.5596	34.153	32.6862	0.822689	4.91e-08
ENSG00000139641	ESYT1	221.387	222.314	210.276	143.293	132.348	143.529	146.55	201.688	98.1035	113.644	106.297	88.7919	112.472	133.619	142.529	135.766	0.700076	5.08e-08
ENSG00000189057	FAM111B	40.3401	42.2533	47.2514	96.4591	23.6874	32.8099	24.8187	8.09026	9.66093	0.459476	0.418481	0.429235	1.15753	0.0553515	0.0553515	0.0553515	5.22486	5.19e-08
ENSG00000105270	CLIP3	9.60665	10.3573	11.4131	20.565	27.6055	30.1526	29.6081	14.5926	4.02617	7.2168	2.60803	5.57821	3.28947	5.88924	3.2944	4.87284	2.13939	5.26e-08
ENSG00000100280	AP1B1	261.949	286.188	286.663	230.181	181.263	185.977	180.566	196.617	199.273	201.856	201.008	218.682	130.316	153.283	178.599	154.815	0.420516	5.72e-08
ENSG00000182095	TNRC18	175.487	210.734	210.06	233.079	210.629	254.27	220.481	182.612	62.2129	108.525	98.4129	118.037	96.5027	153.653	186.179	181.12	0.909464	5.92e-08
ENSG00000162722	TRIM58	23.3726	26.0385	26.7676	11.2862	2.94206	3.76637	2.03382	5.05063	6.21789	1.50465	1.33277	1.63915	1.70582	0.296052	0.0517241	0.169153	2.98164	5.98e-08
ENSG00000105968	H2AFV	196.229	208.681	225.477	162.681	165.889	157.347	165.174	219.364	96.8	119.668	83.0842	124.565	108.578	150.076	185.952	137.548	0.684493	6.04e-08
ENSG00000221923	ZNF880	19.9585	21.6757	21.4012	8.62083	14.7968	10.8673	11.3896	30.5082	2.72812	6.76557	3.16205	5.03887	4.20443	5.82816	5.66707	5.14929	1.93049	6.09e-08
ENSG00000177663	IL17RA	41.1486	42.0296	44.6331	59.3319	35.4491	38.0403	36.3223	23.5741	20.0469	19.3637	19.2819	21.673	18.6311	19.8905	17.5424	20.9809	1.11114	6.28e-08
ENSG00000269834	ZNF528-AS1	14.6442	9.51278	8.50201	9.0215	8.11625	5.77123	10.8704	10.1962	0.619404	1.01311	0.699735	0.719935	2.06832	0.528516	0.745443	0.453182	3.37461	6.3e-08
ENSG00000167693	NXN	89.1525	95.1906	109.261	66.1359	62.1408	65.4007	63.4228	81.9421	36.1093	34.2329	49.6843	42.5194	37.8805	53.8412	62.7617	56.9384	0.843869	6.32e-08
ENSG00000175707	KDF1	2.99831	3.44587	3.44874	5.69975	13.5324	9.77421	7.42166	5.7283	0.103145	0.325538	0.822862	0.374391	0.188748	0.163259	0.104735	0.145885	4.78466	6.38e-08
ENSG00000131127	ZNF141	9.70023	7.00306	6.41519	8.10235	12.5964	13.0621	16.5708	11.8927	3.35972	1.17562	0.156965	0.0408113	5.33943	2.54419	0.272479	0.11603	2.95776	6.39e-08
ENSG00000141696	P3H4	66.1668	79.0048	88.9221	67.0641	71.4577	82.1423	75.2662	88.1844	29.7509	26.2197	31.8889	39.317	51.4697	67.5781	69.1214	64.8308	0.847296	6.48e-08
ENSG00000152291	TGOLN2	237.873	230.209	243.002	175.625	152.14	169.48	162.866	210.966	143.591	178.154	129.279	160.033	113.509	137.011	172.402	145.411	0.513573	6.92e-08
ENSG00000135506	OS9	218.964	241.715	225.829	141.098	152.384	157.614	160.139	241.953	105.42	84.3064	97.3633	90.7084	126.297	142.998	168.082	139.932	0.801218	6.94e-08
ENSG00000170542	SERPINB9	12.2611	10.5825	12.5057	14.3678	5.82088	5.99769	6.77346	4.08241	0.140423	2.21182	0.16624	0.943747	0.102325	0.822941	0.143703	0.265678	4.22509	7.07e-08
ENSG00000196159	FAT4	51.0363	40.2392	30.9777	46.2283	34.186	28.5662	27.5389	30.9977	6.41458	4.85252	6.80785	6.76867	14.2774	22.5808	22.4328	22.9612	1.64613	7.32e-08
ENSG00000150630	VEGFC	8.52163	8.03181	8.02125	5.57988	3.164	4.37685	4.29783	4.6749	0.208534	0.0408251	0.0408251	0.0408251	1.24204	0.149933	0.220137	0.049277	4.67092	7.4e-08
ENSG00000141627	DYM	62.6423	60.2623	70.592	43.8245	56.3978	53.8309	56.2119	82.9491	33.9793	20.8649	26.9951	24.0022	37.9789	45.5669	46.7529	50.3436	0.883195	7.42e-08
ENSG00000124444	ZNF576	24.2855	25.8818	24.7518	15.1119	27.9966	24.0397	30.9914	46.026	13.1712	9.32316	9.98883	8.57557	11.0881	14.2269	18.5457	12.673	1.26243	7.57e-08
ENSG00000115828	QPCT	76.7927	79.5316	78.371	47.4242	39.9346	44.9248	39.0344	64.0245	23.4278	23.2972	23.3027	18.1303	38.1573	31.4634	39.9441	29.1924	1.14443	7.71e-08
ENSG00000213626	LBH	27.4352	28.6325	35.1649	21.4738	8.34149	9.31801	6.90277	9.50282	4.55358	9.10156	6.32463	7.9036	4.03799	6.23285	3.17772	3.52565	1.71335	8e-08
ENSG00000154655	L3MBTL4	8.97476	7.52094	7.47381	11.6516	14.0821	13.9231	12.5864	9.40216	2.19227	2.41935	4.25372	1.3796	1.31043	0.777827	1.4507	0.516697	2.8273	8.58e-08
ENSG00000136826	KLF4	29.2185	28.4534	32.3706	19.8278	26.8764	23.5504	23.0922	35.8591	10.3726	12.8538	10.3912	16.9479	15.4901	13.7101	11.5666	8.3725	1.23785	8.6e-08
ENSG00000065320	NTN1	93.9294	103.298	118.857	104.82	112.7	138.751	116.53	119.109	37.3512	54.5502	74.257	47.3559	51.6459	88.2379	114.376	85.0045	0.857567	9.08e-08
ENSG00000075426	FOSL2	64.5073	66.7947	65.2479	44.3348	38.7301	41.0325	41.3024	56.8518	38.9595	40.3393	34.8435	29.4473	20.4032	27.6806	25.7134	29.3936	0.856462	9.2e-08
ENSG00000115884	SDC1	40.6004	40.5771	51.8087	38.2604	53.9625	78.9895	70.5879	82.0439	8.29802	19.4222	19.348	26.5672	31.7128	51.1665	56.7084	47.4169	0.986577	9.2e-08
ENSG00000160392	C19orf47	62.9506	66.4652	68.8895	64.176	58.7179	57.0342	54.5129	57.6024	55.64	40.4873	47.2557	32.7854	24.8902	29.4203	27.4325	28.0832	0.894805	9.25e-08
ENSG00000100181	TPTEP1	0.800904	1.62512	1.63125	0.883965	11.4059	10.6393	9.3386	16.0941	0.0537451	0.097511	0.0900524	0.0299504	0.029805	0.062311	0.0858416	0.0771238	4.75598	1.03e-07
ENSG00000240225	ZNF542P	13.1872	10.9795	12.0522	13.3921	8.77194	10.4211	11.8624	9.21557	4.09775	5.16314	1.29462	1.55715	1.57118	1.76952	1.48815	0.934619	2.40618	1.03e-07
ENSG00000172889	EGFL7	21.7724	31.6749	28.7926	37.4211	53.4326	46.7756	47.575	38.2074	15.3737	8.40116	18.4315	12.5008	23.5006	24.7763	29.4053	22.248	1.12205	1.03e-07
ENSG00000090776	EFNB1	37.3194	38.6673	45.6437	47.6646	57.4591	59.5003	61.1624	48.5741	13.9083	27.8017	15.2025	33.1034	18.9854	29.7036	37.9177	31.7011	1.0433	1.06e-07
ENSG00000131242	RAB11FIP4	59.8634	65.5138	65.6686	53.94	98.3632	110.509	94.6745	125.427	53.8357	36.676	38.7764	39.4952	68.6537	66.4062	76.8563	70.4826	0.686794	1.08e-07
ENSG00000126858	RHOT1	59.0138	54.3927	64.4394	45.7739	52.909	61.645	53.746	69.9844	30.8301	28.5295	33.793	38.0977	33.5296	34.4327	45.923	43.5694	0.77505	1.13e-07
ENSG00000187244	BCAM	49.5412	52.1324	57.0476	38.8899	68.0841	67.158	64.0277	89.8732	26.8671	10.3039	23.8905	16.769	44.4577	53.2172	63.1381	43.316	0.966814	1.21e-07
ENSG00000171208	NETO2	66.08	64.5721	77.8041	77.2561	31.8572	35.4532	36.4159	29.2865	25.9447	33.4583	26.5967	37.1258	16.4322	23.8601	31.8539	25.9461	0.968768	1.22e-07
ENSG00000164828	SUN1	228.805	217.072	214.441	186.419	183.705	190.715	192.864	218.674	131.962	148.222	154.377	170.817	126.306	172.942	188.611	186.728	0.45318	1.23e-07
ENSG00000186377	CYP4X1	5.46742	7.88098	6.65694	14.5487	22.5006	28.3953	26.162	11.4271	3.48071	1.53149	3.04512	2.98877	3.06628	0.535771	1.39037	0.438004	2.94927	1.24e-07
ENSG00000124459	ZNF45	51.4288	59.9658	49.5836	66.1316	60.9922	59.7758	64.9371	46.975	39.2927	32.7283	42.4372	22.2857	21.5271	15.3863	18.6577	11.7491	1.32272	1.24e-07
ENSG00000167767	KRT80	18.2903	18.7489	21.1024	8.79331	0.41331	1.07509	0.709794	1.1328	0.0529858	0.226786	0.159399	0.145683	0.0491106	0.102709	0.0491106	0.127139	4.71434	1.29e-07
ENSG00000112186	CAP2	34.2764	31.3261	34.8379	34.1153	20.7347	24.6941	24.214	20.2293	13.7297	18.0273	16.6691	8.25388	11.8249	11.1286	14.0325	10.4757	1.19239	1.31e-07
ENSG00000120675	DNAJC15	9.09558	6.1166	8.58843	4.10307	2.41751	1.83603	2.99466	4.6954	0.240557	0.348047	0.483515	0.102135	0.447996	0.420495	0.465815	0.18322	4.74399	1.35e-07
ENSG00000140464	PML	60.4423	66.7714	63.2233	44.0046	67.0117	61.2335	67.4799	92.657	22.0052	22.7581	20.8201	28.6442	38.8878	56.7588	69.4907	55.3693	0.892906	1.35e-07
ENSG00000176463	SLCO3A1	12.7039	11.9032	14.2955	23.8563	20.9974	23.1263	15.5668	9.08726	8.75169	2.2447	0.409285	2.78562	1.3874	0.347193	0.141627	0.324829	3.42651	1.38e-07
ENSG00000109113	RAB34	89.7747	98.2929	91.2245	92.8367	60.4592	63.0544	69.9183	60.9341	51.2872	63.2167	53.9442	75.0405	40.9377	39.3623	45.6466	40.2345	0.707059	1.4e-07
ENSG00000148019	CEP78	120.97	112.577	124.686	119.751	88.0752	87.707	90.9592	85.7942	78.8545	65.637	70.9258	63.8415	60.0963	66.0661	80.9738	83.7046	0.633916	1.4e-07
ENSG00000107295	SH3GL2	27.7092	24.0569	27.1508	18.0527	22.1703	23.0828	20.0846	33.0885	11.2265	12.2138	11.2761	10.9518	11.2181	10.1473	12.9629	8.44858	1.25843	1.42e-07
ENSG00000130758	MAP3K10	86.6705	89.9769	103.846	83.2616	196.207	201.175	197.49	228.393	68.5652	68.4947	72.6414	67.6194	51.9274	85.2644	102.981	74.3855	1.01277	1.42e-07
ENSG00000077942	FBLN1	89.9257	89.1693	99.3111	105.481	132.451	146.175	142.929	132.553	47.7247	35.3006	54.4467	34.297	90.8287	126.679	116.212	99.2715	0.829872	1.48e-07
ENSG00000131748	STARD3	100.759	104.995	96.8914	62.9515	82.6967	89.7245	89.6699	134.392	43.616	41.9748	44.793	49.5576	41.24	75.9674	96.8118	71.338	0.83512	1.57e-07
ENSG00000204520	MICA	41.6965	47.0334	44.3692	32.6404	32.1129	36.5119	34.1485	44.5691	7.21008	7.9915	8.55626	11.7897	11.8996	23.3002	39.6782	25.3148	1.40588	1.58e-07
ENSG00000163395	IGFN1	9.15473	10.5805	7.37585	6.26571	11.3394	5.94434	10.3713	13.9872	1.0001	0.735392	1.21039	0.717636	1.31729	1.5262	1.27271	0.728477	3.14253	1.63e-07
ENSG00000182240	BACE2	50.1709	52.2955	58.3692	38.9106	50.5094	56.6435	60.6912	77.1449	23.3699	13.718	22.3732	21.1281	30.2179	48.1918	58.6431	41.0306	0.942841	1.64e-07
ENSG00000128159	TUBGCP6	224.117	230.336	191.717	186.195	204.8	222.916	221.803	231.945	112.448	101.244	148.057	105.687	115.44	185.447	201.741	213.847	0.666568	1.64e-07
ENSG00000189190	ZNF600	11.3887	10.1252	9.66851	4.24347	2.93075	3.51199	4.83169	8.10454	0.18249	0.190063	0.120001	0.0401196	0.233782	1.01463	0.650163	0.325608	4.5501	1.67e-07
ENSG00000099849	RASSF7	30.4334	33.7574	36.0614	24.9335	19.6336	19.5655	20.8117	24.7388	10.7346	8.66339	11.9753	11.1507	11.574	14.1567	16.5762	10.916	1.20571	1.67e-07
ENSG00000183688	RFLNB	69.1487	67.783	84.0912	58.9814	69.9918	59.039	65.6919	76.4954	13.4425	25.016	15.1708	48.4578	19.2642	44.6566	48.1935	46.9188	1.21981	1.67e-07
ENSG00000135052	GOLM1	257.53	265.772	297.433	238.673	195.413	207.034	197.678	219.265	165.122	166.513	140.276	154.345	182.116	193.245	199.493	179.267	0.538111	1.79e-07
ENSG00000133636	NTS	6.84262	11.0413	6.6293	2.22585	1.91763	2.97101	1.68061	8.88006	0.376728	0.36625	0.118616	0.262073	0.357011	0.418306	0.135729	0.11942	4.89649	1.8e-07
ENSG00000116133	DHCR24	442.892	460.049	467.239	242.956	231.248	248.724	227.212	403.293	86.0722	50.5846	70.4391	75.2876	144.684	191.85	276.367	221.765	1.53868	1.8e-07
ENSG00000001629	ANKIB1	75.2083	68.4588	70.4742	66.5253	58.5886	60.1085	60.9745	59.9668	41.6068	37.0459	40.6024	30.1311	43.697	43.6288	46.6475	48.8277	0.738638	1.84e-07
ENSG00000171219	CDC42BPG	27.7446	29.2045	29.5816	34.7074	15.072	15.7627	20.642	14.0601	7.05178	5.88621	12.6875	5.61413	8.86616	9.46503	11.6331	9.5396	1.44977	1.86e-07
ENSG00000100023	PPIL2	107.49	111.094	98.9487	76.7211	68.5282	71.5335	73.363	87.7696	53.9498	55.3205	69.2295	56.9721	36.1202	65.9094	67.7493	54.9623	0.686645	1.86e-07
ENSG00000167695	FAM57A	52.6289	62.4527	65.4026	52.2654	59.9368	52.6016	48.3464	58.907	17.6468	32.9579	29.8974	39.2985	23.3684	40.2656	41.1296	44.7637	0.857023	1.87e-07
ENSG00000176014	TUBB6	158.915	172.902	187.777	120.442	99.5077	106.049	109.719	145.438	53.1697	90.7884	59.6158	69.4681	65.1142	107.825	97.8354	102.033	0.862225	1.87e-07
ENSG00000111679	PTPN6	9.52076	10.051	12.0485	12.5562	14.1658	18.9255	16.8022	11.8872	4.52832	2.12798	5.25846	1.57715	5.78058	3.26715	4.16392	0.919749	2.03398	1.89e-07
ENSG00000137075	RNF38	68.5845	67.6658	63.8995	52.5152	55.9554	57.6476	65.8462	77.5638	32.3497	27.1755	30.8347	24.4517	32.2145	52.7948	61.1046	53.826	0.835732	1.89e-07
ENSG00000119541	VPS4B	64.8546	62.4608	79.574	81.1967	72.5907	72.3464	70.672	54.6009	38.2534	61.6801	40.8003	51.0917	25.8323	26.9912	24.3297	28.3332	1.05493	1.9e-07
ENSG00000123983	ACSL3	95.7797	89.1417	99.7174	103.833	128.469	136.53	120.462	103.858	57.0426	72.9573	57.5448	75.6717	78.6489	84.4095	82.0291	84.2678	0.674289	1.98e-07
ENSG00000161642	ZNF385A	36.0422	46.1353	49.4732	46.7883	41.8403	38.5035	45.3381	36.46	15.4266	29.6084	22.6065	30.8512	20.9268	22.2055	24.0868	17.2259	0.995804	2.03e-07
ENSG00000168743	NPNT	81.8089	77.8562	82.4473	47.1664	46.0075	51.4311	51.8708	91.6961	3.35752	7.97094	8.63626	6.87274	22.4055	44.5352	55.8349	33.4502	1.98593	2.04e-07
ENSG00000154760	SLFN13	12.7913	9.90257	10.3413	15.1913	12.415	11.5397	13.2588	8.41827	2.60088	2.7896	3.06775	2.66574	3.1803	3.21958	2.21899	2.40211	2.18287	2.07e-07
ENSG00000198538	ZNF28	26.6031	24.5342	25.8828	20.7055	11.4425	14.0688	12.0014	12.852	11.4091	14.5817	5.07503	4.00476	6.55326	4.24397	1.24889	1.50143	1.69644	2.08e-07
ENSG00000171522	PTGER4	9.63266	12.9384	10.3352	21.7543	5.21599	5.11809	4.08644	2.02677	1.09	1.23464	0.825566	1.07704	0.339227	0.483865	0.150988	0.51271	3.8524	2.22e-07
ENSG00000198909	MAP3K3	91.3314	97.7987	100.659	86.6256	67.7546	76.3739	81.4053	79.0984	53.0909	55.8509	51.1928	60.8679	46.3714	61.4931	72.6264	65.6865	0.641342	2.22e-07
ENSG00000180190	TDRP	11.1061	10.3248	11.4982	16.4348	28.7863	33.8366	29.9011	22.9829	3.55213	7.15184	5.03681	4.32817	9.67936	12.5854	8.93737	11.5855	1.47979	2.25e-07
ENSG00000100038	TOP3B	103.056	97.1819	88.6098	74.7249	106.949	91.0121	98.867	123.24	36.1215	40.5735	43.2072	48.1468	35.7567	92.7407	100.899	76.262	0.876383	2.25e-07
ENSG00000188372	ZP3	5.01667	4.48862	4.49008	1.87499	9.92364	10.2842	9.53955	26.2393	0.755194	0.547048	0.414839	0.99462	0.421418	0.792043	0.370412	0.808982	3.82282	2.27e-07
ENSG00000197122	SRC	71.6357	83.524	86.2153	74.7544	58.748	66.9062	59.3204	64.0642	47.7038	35.4267	42.6299	39.3856	39.3091	47.429	60.5303	50.2994	0.741692	2.27e-07
ENSG00000170310	STX8	32.4392	35.9572	37.0091	24.6966	39.6595	38.6055	39.5106	55.2098	17.5847	15.3613	18.0228	19.2865	24.9101	23.8069	27.1749	24.9663	0.93727	2.31e-07
ENSG00000081923	ATP8B1	11.522	10.9098	9.79691	8.46276	7.99201	9.54502	9.52788	11.5845	1.91533	0.842982	1.01938	1.3041	3.50035	2.95301	1.57327	2.05663	2.44788	2.38e-07
ENSG00000105245	NUMBL	33.0076	35.999	32.8109	33.9531	67.6831	70.2913	67.1532	68.0674	18.7387	16.1897	16.7698	21.7093	30.726	47.2477	45.4383	55.6187	0.833987	2.43e-07
ENSG00000196502	SULT1A1	5.10487	5.65236	6.0684	17.7205	30.0697	27.4692	34.4945	9.87547	0.834651	1.30705	3.86234	2.09558	2.29385	2.51148	6.53908	5.21852	2.55988	2.44e-07
ENSG00000158470	B4GALT5	93.7664	109.485	107.722	103.086	60.4847	62.2724	57.4298	58.342	41.551	49.4137	50.038	45.4948	41.2513	49.1784	49.8631	62.6471	0.8076	2.48e-07
ENSG00000005379	TSPOAP1	20.2473	20.8435	15.8758	30.1638	48.0671	51.0443	51.7865	32.5928	11.2075	12.2248	16.3348	8.34998	13.3761	17.2013	17.8422	7.82166	1.45674	2.51e-07
ENSG00000171148	TADA3	60.2026	66.3224	66.2688	46.5787	63.6453	66.5	65.4629	85.5775	37.9488	28.2611	33.8843	39.6977	46.9179	52.2377	55.5164	43.9141	0.725222	2.61e-07
ENSG00000152785	BMP3	3.40626	2.95033	3.94488	7.91429	11.6335	13.9081	16.2281	5.10103	0.369371	0.136852	0.336973	0.115745	2.74585	0.040367	0.040367	0.103296	4.36009	2.66e-07
ENSG00000148400	NOTCH1	68.5094	70.4605	63.3428	102.261	74.8108	86.3419	82.0893	56.2038	34.5506	33.9095	37.4001	38.767	51.8375	46.8792	46.2262	50.5001	0.943934	2.74e-07
ENSG00000184602	SNN	19.8302	25.9043	27.7806	26.8817	23.9874	19.7205	16.9805	19.0307	5.7967	11.7326	10.4869	7.79441	7.23573	12.3125	12.6418	9.94588	1.3132	2.85e-07
ENSG00000187957	DNER	5.69217	7.86894	5.53677	20.3392	13.4809	13.5533	13.1917	3.921	1.40656	0.775794	0.532555	0.712667	0.154993	0.335476	0.113918	0.131368	4.53199	2.92e-07
ENSG00000109118	PHF12	82.138	89.695	82.8784	76.1569	68.634	62.742	62.422	65.4731	51.9353	58.8004	52.4442	64.9898	37.7903	44.6885	35.7925	46.4861	0.681897	2.98e-07
ENSG00000062598	ELMO2	49.8349	52.1187	42.7513	55.4173	42.841	48.838	48.9959	36.1433	27.6391	28.8804	23.9026	30.9486	23.7271	25.5113	28.7947	29.0569	0.879108	3.02e-07
ENSG00000206503	HLA-A	118.503	111.854	124.612	111.169	145.048	140.325	146.48	173.423	64.4888	85.5078	81.1098	107.704	58.6278	88.9217	122.873	83.9282	0.725102	3.02e-07
ENSG00000185963	BICD2	140.935	146.427	157.733	108.62	99.2654	120.272	128.67	152.072	69.7411	57.3904	60.8194	70.5681	80.1458	97.4052	131.924	116.471	0.751784	3.04e-07
ENSG00000269190	FBXO17	74.0231	69.575	72.7613	59.8421	112.555	99.6296	120.681	138.794	52.9536	44.5807	59.3711	50.8478	49.2908	76.519	86.0001	71.4254	0.700495	3.05e-07
ENSG00000006047	YBX2	5.25206	5.65768	6.57721	10.3543	15.4528	15.4622	13.0087	8.39743	1.25675	0.799866	1.28895	1.1373	1.62529	3.09962	2.74998	2.01955	2.64316	3.14e-07
ENSG00000112096	SOD2	159.452	157.99	180.605	132.056	172.808	168.211	150.14	207.263	52.7337	63.6741	63.1967	63.5026	88.5561	145.804	189.806	162.729	0.889138	3.15e-07
ENSG00000104805	NUCB1	177.381	196.573	215.324	137.096	183.441	190.416	172.787	260.261	88.8298	64.432	83.8214	62.6295	120.214	167.374	200.876	179.279	0.8511	3.21e-07
ENSG00000033122	LRRC7	33.5263	32.5371	29.7419	11.568	4.45258	4.65276	4.738	13.5518	0.849417	0.601429	0.879141	1.10555	1.50276	2.44867	3.901	3.62785	2.93799	3.24e-07
ENSG00000198729	PPP1R14C	64.4947	63.3371	80.535	48.9044	31.0591	31.2782	32.155	42.7337	22.4023	27.2078	27.3434	28.7325	23.7966	22.447	36.6502	20.305	0.97199	3.24e-07
ENSG00000130881	LRP3	85.1801	91.017	112.462	137.619	159.685	160.679	158.321	107.51	73.1304	69.3056	67.8821	84.7471	39.8013	44.545	53.1955	49.3092	1.19914	3.27e-07
ENSG00000151725	CENPU	71.1337	66.777	77.9097	57.867	54.0902	63.2206	56.2727	65.0346	33.7945	32.3975	54.5514	33.1323	34.2642	23.4606	52.6271	24.9717	0.920281	3.28e-07
ENSG00000134463	ECHDC3	0.894947	3.00907	2.05489	5.67554	8.45443	8.07132	9.31996	3.00697	0.0653556	0.0249124	0.0249124	0.0249124	0.0241998	0.0241998	0.0241998	0.0241998	4.78394	3.29e-07
ENSG00000168952	STXBP6	6.74638	8.27562	10.4124	12.9481	21.4588	20.4268	21.8788	12.761	5.51887	3.41903	0.686517	1.04056	5.63427	4.5891	0.667816	0.20405	2.37488	3.34e-07
ENSG00000100167	2018-09-03	35.5839	29.4286	35.5323	35.899	39.2966	40.6936	37.1587	36.5717	22.8043	8.95151	14.1605	13.9101	29.6931	19.4018	19.8594	17.925	1.09445	3.39e-07
ENSG00000135535	CD164	325.755	292.3	360.297	226.674	197.391	238.845	194.732	296.208	85.6066	140.666	110.348	111.668	108.35	189.809	250.374	194.065	0.970604	3.4e-07
ENSG00000105341	DMAC2	80.0522	84.6912	81.2861	50.5804	66.3551	72.5363	66.6874	109.732	49.205	48.3459	44.6008	41.9658	41.688	57.3459	61.8699	46.7768	0.740381	3.41e-07
ENSG00000128011	LRFN1	37.9408	39.5677	49.7214	30.634	52.9811	52.8924	52.8934	69.015	31.9398	20.5399	27.0495	25.901	25.8516	32.2768	33.5111	28.2454	0.869057	3.55e-07
ENSG00000139971	ARMH4	13.7853	14.4059	14.3606	12.1223	14.8525	17.0538	15.1796	19.0331	2.99268	1.67643	1.78084	2.65522	7.48967	9.39693	6.62197	9.37775	1.66344	3.57e-07
ENSG00000130294	KIF1A	246.885	273.754	287.598	239.643	292.395	308.474	258.085	341.209	84.1652	188.154	202.905	196.407	76.9459	44.0589	42.768	36.24	1.67759	3.58e-07
ENSG00000141934	PLPP2	5.00912	4.39687	5.71754	3.9152	17.7315	14.9918	9.24134	19.4839	0.819399	0.52503	0.747317	0.506778	3.12761	2.49394	3.85072	0.992495	2.63242	3.61e-07
ENSG00000106236	NPTX2	10.6594	11.4514	13.1402	9.0845	18.9826	20.2477	18.3524	25.1371	4.32301	6.98679	3.46234	7.47306	5.74808	5.42151	3.41395	5.67234	1.69953	3.71e-07
ENSG00000106484	MEST	9.84468	6.22626	5.49167	2.8348	2.89407	2.48547	2.12087	5.73848	0.125905	0.166258	0.0985013	0.196988	0.175418	0.0336885	0.0336885	0.0336885	4.6774	3.74e-07
ENSG00000188322	SBK1	18.2148	15.9944	18.5631	29.6433	34.8859	37.0139	35.5885	20.2065	6.58082	10.8455	12.3236	14.3849	7.21381	8.01368	7.5069	8.41256	1.59069	3.82e-07
ENSG00000159363	ATP13A2	120.959	128.911	131.521	144.786	130.203	137.645	139.154	107.153	55.4351	74.3729	90.0633	110.124	74.2697	68.5236	86.4832	97.7894	0.775763	3.83e-07
ENSG00000099864	PALM	59.5961	67.1446	79.634	65.9673	69.8732	77.3396	68.1163	74.0039	31.0678	24.764	35.9591	31.2419	56.1656	57.3709	66.7538	54.0278	0.795075	3.9e-07
ENSG00000157601	MX1	1.62302	1.08562	5.07194	4.19914	7.3278	5.61122	7.45969	3.53828	0.166438	0.086425	0.308965	0.0871396	0.338649	0.155013	0.142687	0.0309755	4.65183	4.12e-07
ENSG00000138413	IDH1	39.0508	35.3893	41.3816	44.3648	60.167	61.3543	63.4659	48.704	14.898	13.3152	14.577	20.5529	46.57	38.6158	37.6718	38.068	0.963728	4.17e-07
ENSG00000136295	TTYH3	185.385	194.454	225.868	235.784	160.03	203.751	194.892	141.007	74.2493	120.382	119.496	152.659	98.5986	130.363	127.599	133.741	0.795303	4.17e-07
ENSG00000106123	EPHB6	8.79483	7.70219	8.51153	10.7928	9.6186	10.0912	7.79122	5.8446	4.41554	0.236477	0.216019	0.0460136	1.62588	0.0854858	0.0413136	0.105493	3.66463	4.21e-07
ENSG00000167244	IGF2	14.9476	13.2836	16.4083	37.2564	36.755	36.5629	32.6134	12.058	11.3689	5.84734	10.2226	6.27617	3.87505	2.48476	3.93485	2.66315	2.27957	4.23e-07
ENSG00000188895	MSL1	191.069	203.805	202.345	135.343	160.696	175.577	175.358	246.298	88.3816	91.869	89.7334	92.2519	92.0669	150.795	208.308	166.265	0.747661	4.27e-07
ENSG00000196569	LAMA2	8.19427	8.89049	5.89824	4.65816	6.86139	4.71353	8.46008	11.4419	0.0299028	0.235435	0.0749952	0.48991	0.281214	1.43481	1.44564	0.780336	4.32954	4.3e-07
ENSG00000112697	TMEM30A	217.424	193.026	214.636	159.709	133.539	136.405	116.517	166.467	81.956	132.472	85.0432	113.85	81.7189	125.592	134.664	122.527	0.690114	4.6e-07
ENSG00000154639	CXADR	75.0442	81.2902	73.0897	65.8147	47.9987	56.4915	55.026	62.5382	27.168	40.7126	42.5003	32.0114	29.2988	41.7971	60.377	41.1036	0.810142	4.65e-07
ENSG00000101298	SNPH	18.0138	19.1079	19.3975	26.001	19.4173	24.6998	25.9231	15.6322	14.4558	6.75197	8.20967	7.7568	10.071	5.78123	4.57418	2.95095	1.56785	4.92e-07
ENSG00000120784	ZFP30	27.7646	23.8055	27.0299	42.1817	58.3306	51.9774	51.9789	35.6554	18.0193	19.3044	17.9462	16.7499	19.0657	21.674	22.2861	19.1339	1.14462	4.96e-07
ENSG00000141068	KSR1	55.2139	60.2939	59.9544	65.3726	42.9569	47.6407	47.7591	37.6391	32.8464	39.8519	38.8773	44.2219	23.2065	22.417	24.4303	25.5839	0.837545	4.96e-07
ENSG00000131069	ACSS2	29.1163	31.7036	28.4891	26.5433	52.8722	50.8604	54.074	60.145	16.1442	11.5568	15.1506	13.2332	23.1579	35.3221	44.0528	41.7016	0.889001	5.1e-07
ENSG00000130821	SLC6A8	345.541	345.212	349.5	242.399	224.253	219.102	213.662	304.96	162.197	92.2887	118.36	145.856	123.007	154.325	281.842	189.978	0.931974	5.12e-07
ENSG00000267121		3.82175	4.38769	2.69286	6.35159	20.8196	17.7546	25.2146	12.4019	0.626248	0.258449	0.880304	0.677491	2.67318	4.72634	6.3446	4.17731	2.32874	5.24e-07
ENSG00000119681	LTBP2	6.93709	11.2983	11.6878	8.02585	23.9716	25.2698	29.7169	34.658	6.60523	4.29857	5.33956	3.63894	10.0235	10.7472	7.44147	5.4565	1.57916	5.28e-07
ENSG00000196924	FLNA	4134.09	4506.73	4264.91	2554.08	1431.94	1546.55	1567.1	2345.37	276.909	177.757	360.476	358.394	687.062	750.589	1376.62	1529.59	2.28766	5.34e-07
ENSG00000151690	MFSD6	22.0028	27.7955	26.9987	36.0014	31.0075	29.8482	32.2654	19.923	13.7924	11.304	13.2607	11.3212	19.9568	9.84187	8.85015	7.5534	1.33495	5.54e-07
ENSG00000141759	TXNL4A	78.6026	88.5993	114.995	63.7188	101.739	86.0933	94.9222	138.426	44.1065	65.0806	48.6748	79.5848	35.5924	48.581	61.7619	52.3655	0.908177	5.59e-07
ENSG00000153094	BCL2L11	45.4206	43.4678	43.8634	57.4835	62.572	60.9612	62.6833	46.1668	13.6718	16.333	16.0226	17.883	31.2134	46.7762	52.2181	43.484	1.04301	5.63e-07
ENSG00000131389	SLC6A6	56.76	53.5009	50.6026	29.5938	44.6043	43.0047	49.3841	77.5631	12.0543	8.54857	9.88115	9.51543	28.9953	37.9442	46.6694	44.3473	1.31379	5.63e-07
ENSG00000175793	SFN	12.6479	11.9645	11.7848	7.50595	2.4566	3.10498	4.25742	4.67227	0.800891	1.19958	1.119	1.11048	0.381912	0.189784	0.290116	0.188788	3.83056	5.81e-07
ENSG00000124587	PEX6	40.4758	37.5187	42.9738	47.761	50.8016	56.8666	61.8978	43.534	28.2627	22.1098	31.4004	30.9406	23.9414	20.7943	29.109	23.5601	0.968303	5.91e-07
ENSG00000167258	CDK12	219.633	222.627	204.215	163.057	144.988	133.64	148.765	167.687	140.582	113.596	106.575	114.234	121.912	138.526	120.194	144.053	0.571735	5.96e-07
ENSG00000130635	COL5A1	96.3996	98.4257	106.278	85.3896	16.1527	19.7695	16.2632	15.6957	12.7165	8.93116	20.3909	27.7359	17.3733	12.3832	7.66231	13.3266	1.64378	6.11e-07
ENSG00000140832	MARVELD3	17.8232	13.0924	21.877	16.9707	15.2812	12.7277	15.8886	16.0743	2.55318	5.42579	8.14112	6.06059	3.45976	7.17219	9.78985	4.70815	1.56799	6.27e-07
ENSG00000256463	SALL3	29.6635	29.1172	34.9202	31.7829	21.9349	23.6228	20.5316	19.0509	12.1154	9.61981	12.4418	13.1323	9.38453	14.3928	18.4527	13.951	1.14515	6.4e-07
ENSG00000126709	IFI6	16.2025	9.9088	14.0576	18.8161	6.95243	7.26374	5.4084	6.24725	0.646471	0.256975	0.580395	0.547571	2.38373	2.66936	3.21789	1.9391	2.72407	6.63e-07
ENSG00000100056	ESS2	52.7551	46.2017	55.9308	40.1279	39.0328	36.7663	34.4163	43.1453	20.9968	26.7841	26.3691	35.0138	17.3628	25.7152	27.8397	26.433	0.848224	6.69e-07
ENSG00000074356	NCBP3	111.875	114.778	115.243	85.1162	84.4264	83.9961	90.2645	115.178	80.7135	70.0688	75.052	62.8152	58.5104	69.3925	79.9813	77.5781	0.569617	6.85e-07
ENSG00000144711	IQSEC1	79.3998	81.3977	85.314	60.3141	81.3058	82.4346	84.617	107.537	51.2327	34.8807	45.983	58.3002	58.0909	70.7669	68.292	70.951	0.63778	7.14e-07
ENSG00000144485	HES6	28.1645	31.2498	36.3756	19.5563	49.3697	46.6553	43.438	82.433	13.8977	12.6613	18.4414	17.2682	23.907	27.2645	42.1203	24.3423	1.01336	7.29e-07
ENSG00000133687	TMTC1	45.4855	42.2394	41.0505	57.5962	56.1173	62.3483	66.8621	44.0006	14.5388	18.9241	20.8732	18.7179	36.3229	43.0904	36.618	45.511	0.983563	7.41e-07
ENSG00000126581	BECN1	73.8169	81.4031	69.3359	63.9459	59.2641	57.5973	59.4001	66.4157	51.2999	45.2404	46.3857	50.9453	31.2057	41.611	47.8927	43.1866	0.665315	7.58e-07
ENSG00000198231	DDX42	381.634	357.136	352.176	281.741	316.461	277.23	297.965	384.31	303.407	228.744	288.253	220.615	187.238	232.598	277.119	255.02	0.505739	7.65e-07
ENSG00000171848	RRM2	362.455	351.633	376.506	231.464	262.421	268.931	249.042	399.582	95.7533	191.584	116.176	141.768	212.01	212.41	277.46	255.436	0.876492	7.87e-07
ENSG00000166897	ELFN2	20.8166	19.8499	22.1074	20.0684	1.42183	1.50875	1.41457	1.15161	2.38557	1.68692	2.02044	1.39688	2.18225	0.472439	0.940255	1.53748	2.73128	8.02e-07
ENSG00000152217	SETBP1	31.6063	30.9172	28.3927	45.4834	34.8936	30.7946	36.2379	22.2293	17.2634	19.9792	19.9041	14.8539	14.2851	15.0458	12.5002	13.0499	1.1429	8.02e-07
ENSG00000267243		6.11284	5.57405	6.12815	8.88554	11.6381	10.8685	13.6758	8.22455	2.11698	1.48519	1.64931	1.95808	1.34511	1.40319	1.57617	1.45644	2.68612	8.15e-07
ENSG00000009413	REV3L	86.999	79.6459	75.4135	93.8424	78.9016	68.7079	79.5982	66.8043	42.633	51.135	50.1302	43.5142	48.3764	58.8233	55.7588	66.9355	0.701368	8.15e-07
ENSG00000089327	FXYD5	140.38	146.49	143.347	65.8981	121.247	126.83	132.836	268.408	43.46	25.9126	46.9332	47.9846	66.3098	108.709	134.305	123.58	1.15403	8.39e-07
ENSG00000178927	CYBC1	56.7452	55.2512	52.5788	52.8697	71.6989	69.7263	74.7794	71.1067	40.1977	28.6038	37.3196	37.5169	50.4481	48.6653	40.6788	46.5986	0.716049	8.41e-07
ENSG00000114923	SLC4A3	11.5861	11.5641	9.84228	17.8427	17.6434	18.9425	24.8405	11.2458	5.18279	4.88728	4.85312	4.46954	6.64598	6.137	2.52667	4.54556	1.74957	8.53e-07
ENSG00000185033	SEMA4B	22.3694	22.6379	25.0039	26.4111	24.9024	27.7435	27.0255	21.7016	9.47424	8.02418	8.02407	8.83524	16.5328	15.7604	14.3675	15.0239	1.1688	8.59e-07
ENSG00000130958	SLC35D2	20.5851	14.7767	18.4439	7.73375	13.6867	15.3247	13.0832	28.3646	0.371242	2.79022	2.03757	0.811753	0.238539	13.604	6.01854	4.47394	2.35303	9.02e-07
ENSG00000153093	ACOXL	8.17786	8.44014	8.40878	7.07771	7.31822	11.0566	8.92805	9.89175	2.02913	1.56721	1.30406	0.549132	1.35398	1.33694	1.82884	0.500364	2.73025	9.06e-07
ENSG00000198945	L3MBTL3	19.1388	20.0537	21.6292	31.393	29.8652	31.248	35.502	19.3565	7.63636	6.93817	4.56036	10.288	13.6533	16.3264	14.8691	18.8414	1.30263	9.17e-07
ENSG00000143643	TTC13	48.8781	48.7675	51.3597	47.4663	48.8876	46.4335	42.0658	45.8155	34.2706	29.4132	29.7439	28.5881	33.9905	22.6875	25.1288	25.5466	0.815806	9.21e-07
ENSG00000128268	MGAT3	10.1404	11.0192	10.0438	32.7514	39.2089	40.7697	39.8793	12.929	4.44946	5.81202	5.86204	7.84355	6.49367	5.98709	4.37381	8.15731	2.10286	9.22e-07
ENSG00000125826	RBCK1	92.3577	82.4973	94.1916	89.8662	133.027	129.613	150.976	136.679	69.3165	70.0372	72.2183	57.3046	82.7055	99.5692	100.035	70.8238	0.641573	9.47e-07
ENSG00000109452	INPP4B	5.11913	5.21832	4.66812	10.01	14.6331	13.9492	11.8869	5.6092	1.14483	0.0436779	0.168293	0.118523	4.62197	0.314004	0.229151	0.202173	3.74547	9.55e-07
ENSG00000152229	PSTPIP2	17.9129	24.4889	24.3878	25.7611	38.8893	39.9965	44.102	35.0398	14.7603	13.1262	11.6418	16.2327	18.0241	14.8081	18.6203	21.4421	1.05452	9.58e-07
ENSG00000144278	GALNT13	11.5595	10.7687	13.2636	3.83016	8.02943	8.94469	7.05124	23.405	2.19192	1.11729	1.11653	1.4429	3.98926	2.01884	4.11983	1.92756	2.4675	1.01e-06
ENSG00000182473	EXOC7	116.117	117.224	114.698	108.167	120.441	125.516	141.976	126.807	97.5765	70.154	93.8669	69.6483	90.0221	81.1318	93.8586	87.7978	0.601778	1.03e-06
ENSG00000102271	KLHL4	13.0918	9.76154	11.1797	42.4185	0.739617	1.42302	1.0715	0.1964	0.0550766	0.341871	0.379363	0.0550766	0.10392	0.157385	0.0509428	0.0509428	4.83309	1.09e-06
ENSG00000214357	NEURL1B	23.5941	23.6283	29.612	15.3677	10.3653	14.8392	12.5995	22.2146	2.0475	1.544	1.15392	1.1555	10.4872	10.76	7.64907	5.97066	2.09835	1.09e-06
ENSG00000164880	INTS1	395.146	428.856	425.548	297.223	280.438	300.469	278.187	362.944	172.598	172.38	196.987	186.749	188.769	266.969	356.31	292.229	0.712747	1.1e-06
ENSG00000151914	DST	353.873	292.349	252.33	345.333	217.4	177.98	214.351	190.995	151.054	132.556	204.579	123.622	157.122	143.169	174.698	166.178	0.776134	1.1e-06
ENSG00000101577	LPIN2	33.0292	27.8415	28.9034	37.4987	42.8989	43.1479	49.8087	37.1242	18.5896	21.2378	18.451	21.4468	18.6363	23.1595	20.5191	24.7272	0.949398	1.11e-06
ENSG00000165891	E2F7	76.5283	84.1167	80.5173	112.493	100.497	92.2302	101.323	64.8623	45.442	69.0851	54.4052	49.2877	50.9907	46.7522	31.0128	45.4296	0.976643	1.11e-06
ENSG00000150540	HNMT	4.32548	4.02966	3.485	4.21771	3.80139	4.49001	3.54137	3.41048	0.102029	0.171093	0.156964	0.0771195	0.147778	0.11729	0.0384916	0.0696364	4.45135	1.12e-06
ENSG00000133083	DCLK1	10.8234	8.74604	9.63766	16.6922	22.9177	28.6005	22.9489	13.9774	4.62891	1.90019	4.48405	1.57556	8.81535	9.3219	9.20322	8.76439	1.63554	1.16e-06
ENSG00000146242	TPBG	59.091	62.768	70.2557	63.6834	44.4878	57.2343	54.9335	50.1181	14.4831	18.6978	17.2922	19.4763	35.0036	46.2299	46.9165	44.9921	1.12061	1.16e-06
ENSG00000112246	SIM1	15.9132	14.5051	16.1798	16.4697	16.2005	16.1217	15.9744	14.4984	6.33121	4.83025	4.89616	5.34902	9.84244	6.45443	4.64386	5.33056	1.51258	1.2e-06
ENSG00000187531	SIRT7	60.2994	64.0582	55.3833	46.3592	51.419	44.882	53.7535	60.088	39.3994	30.8789	33.5196	36.8854	26.8449	35.8274	41.9989	34.5327	0.727687	1.21e-06
ENSG00000103855	CD276	168.138	181.813	187.715	135.943	128.958	153.625	143.785	186.886	97.2914	99.3911	95.6353	102.272	100.833	149.763	164.115	127.657	0.56869	1.21e-06
ENSG00000075336	TIMM21	32.4735	30.8708	39.3808	36.2927	26.3332	23.3412	25.1972	20.919	16.8999	19.8091	15.2619	21.6899	13.8633	10.8854	8.11793	12.0254	1.06407	1.22e-06
ENSG00000213988	ZNF90	3.81516	7.31767	4.25808	3.12211	2.66679	1.96342	3.11778	4.68723	0.099948	0.0554595	0.0520713	0.0254079	0.0488391	0.0238867	0.0238867	0.0436163	4.4698	1.29e-06
ENSG00000175130	MARCKSL1	185.268	224.44	284.474	225.038	208.729	203.914	192.603	187.816	78.1899	110.717	93.6205	109.06	116.416	164.942	221.909	176.562	0.830073	1.29e-06
ENSG00000133519	ZDHHC8P1	5.7866	4.71469	5.34256	7.80654	10.2979	10.9038	13.2042	7.79459	1.69068	1.19733	1.5076	1.38928	0.707197	0.668238	0.608138	0.360038	2.96744	1.3e-06
ENSG00000137868	STRA6	9.59075	11.2616	7.89191	14.8292	4.08121	4.7793	5.54673	3.24434	1.61497	0.576029	1.51908	0.502811	0.245887	0.212585	0.471321	0.0625684	3.48179	1.31e-06
ENSG00000032444	PNPLA6	66.9948	69.5239	71.4944	49.8098	51.1251	51.703	50.6197	67.0881	38.7266	26.3714	33.4686	36.3871	39.0718	41.9536	50.8823	43.4224	0.731309	1.31e-06
ENSG00000196476	C20orf96	21.9466	24.825	16.2962	16.0521	34.3156	28.6404	32.8097	41.8259	12.8506	7.67123	11.0101	7.36226	17.2612	17.0651	23.1165	12.6133	1.10704	1.32e-06
ENSG00000160710	ADAR	392.7	396.958	398.408	364.367	302.231	305.164	329.456	336.836	282.073	248.612	256.634	287.349	278.17	274.164	326.943	339.218	0.397292	1.34e-06
ENSG00000164211	STARD4	64.1397	72.4805	70.5667	56.6109	70.2157	87.7157	73.9355	100.298	25.0335	29.2935	19.874	19.9731	42.0669	75.0299	83.3143	70.7325	0.933718	1.35e-06
ENSG00000111145	ELK3	28.5874	29.5355	31.2873	34.2092	14.4212	18.2322	15.7162	11.8357	9.01569	6.85082	8.52562	6.58287	9.28258	11.7324	10.0466	12.4698	1.34632	1.37e-06
ENSG00000082512	TRAF5	28.1997	24.9851	23.7482	24.5918	28.1365	25.2041	23.9557	26.7006	15.2903	9.07027	9.78919	8.60277	19.0117	13.2075	13.7106	14.2197	1.10599	1.37e-06
ENSG00000179299	NSUN7	1.29707	1.12102	2.17856	1.97129	9.3896	8.38031	6.94395	7.40275	0.0237171	0.0237171	0.0237171	0.0237171	0.0237171	0.0237171	0.0237171	0.0237171	4.42584	1.5e-06
ENSG00000115194	SLC30A3	12.9682	13.7541	11.4225	17.1151	35.0166	25.147	34.1451	24.6853	7.04008	6.27048	9.09895	8.42132	7.90259	10.8132	14.6457	9.56313	1.32952	1.54e-06
ENSG00000111859	NEDD9	12.6565	14.6286	13.2615	16.0795	3.91153	5.78915	7.38086	3.60612	1.25911	1.28617	2.30377	0.518133	1.34851	2.0822	3.20686	2.56818	2.49995	1.6e-06
ENSG00000041353	RAB27B	4.93637	4.95713	6.64116	9.17774	10.3942	9.75198	10.2728	5.52949	1.00477	0.262882	0.481037	0.622635	1.73996	0.514788	1.06276	0.616617	3.28048	1.65e-06
ENSG00000131374	TBC1D5	40.5991	45.0919	43.0719	51.9366	50.702	52.0173	56.8519	40.1595	23.6005	20.6682	15.1419	30.652	32.4073	33.9223	31.0756	36.1864	0.887316	1.65e-06
ENSG00000167543	TP53I13	66.7642	81.6071	81.9961	68.2338	83.379	95.9408	92.8563	102.746	39.886	59.9325	51.1251	73.2218	39.8246	51.4987	63.8897	54.9853	0.733597	1.65e-06
ENSG00000184221	OLIG1	1.70484	1.6763	1.20129	4.03251	8.26578	6.98461	6.92521	2.68686	0.13423	0.24391	0.0869588	0.0344849	0.16447	0.200766	0.0993114	0.0346674	4.50471	1.66e-06
ENSG00000124813	RUNX2	19.4433	26.0501	23.5742	17.6688	17.5674	16.8651	17.9711	21.7201	1.54727	2.98088	3.18856	2.09671	8.25253	14.9719	14.2495	14.5724	1.62353	1.68e-06
ENSG00000073169	SELENOO	61.0798	69.1423	64.5785	60.1776	78.9506	77.9763	82.7033	90.1896	38.028	37.6331	40.0707	48.8613	40.545	65.8669	74.1219	63.4467	0.632828	1.74e-06
ENSG00000176915	ANKLE2	181.574	184.033	174.02	140.019	138.726	133.281	130.198	162.073	119.226	124.255	117.886	132.003	92.0983	113.185	140.948	135.611	0.445693	1.74e-06
ENSG00000204959	ARHGEF34P	7.94761	6.98279	5.59619	5.79518	5.68694	4.96977	6.48374	6.9851	1.05863	0.167803	0.683316	0.0326369	0.749718	0.209646	0.495704	0.0320723	4.12501	1.78e-06
ENSG00000169174	PCSK9	0.779377	1.12963	0.712044	0.980638	12.431	9.21142	7.76832	10.1003	0.0414414	0.0747182	0.0232365	0.0232365	0.0865944	0.155094	0.261084	0.226716	4.41067	1.8e-06
ENSG00000128487	SPECC1	99.7813	102.967	101.267	70.4058	60.0207	65.7221	60.6451	86.9353	47.4023	39.4851	37.779	36.4118	57.4386	60.1402	64.726	55.9459	0.797227	1.81e-06
ENSG00000155363	MOV10	146.018	156.484	125.587	121.436	151.432	157.11	173.873	185.863	90.4291	68.1811	79.6257	89.4027	124.145	123.032	183.413	148.275	0.565036	1.83e-06
ENSG00000170743	SYT9	17.7654	13.9548	15.9928	24.4054	19.5338	19.1505	15.9406	9.12687	11.9611	1.50394	0.838173	1.54781	6.9355	0.506918	0.551813	0.202912	2.50113	1.85e-06
ENSG00000170581	STAT2	65.533	64.805	51.6007	62.0088	59.6122	56.1541	67.8379	59.0656	19.1792	21.7395	19.9503	25.2928	38.2415	55.0307	51.6612	58.7537	0.935243	1.85e-06
ENSG00000055118	KCNH2	7.85827	8.89076	10.7675	13.5313	18.7442	17.8694	16.6129	13.2075	6.7676	3.59155	3.53431	4.72282	3.01001	1.2207	1.09633	0.85086	2.17563	1.87e-06
ENSG00000141401	IMPA2	17.2581	20.0949	21.7434	20.8826	29.8978	29.8933	35.7383	30.2251	13.9159	7.85846	9.19257	13.8222	17.1986	13.1538	12.3358	14.0758	1.12653	1.99e-06
ENSG00000151892	GFRA1	14.8381	16.0713	18.4587	24.4378	43.782	48.3782	49.1575	32.3953	6.38186	9.52027	2.43873	15.042	15.1058	15.8072	2.84556	11.7426	1.674	2e-06
ENSG00000140526	ABHD2	108.206	109.201	100.372	110.59	79.9591	78.418	81.2801	74.9955	59.3642	73.3037	68.6929	66.0691	63.7987	67.9005	59.1432	66.2481	0.590527	2.07e-06
ENSG00000170962	PDGFD	5.14763	4.96355	5.8139	7.5483	3.34495	3.76891	2.62494	1.96597	0.410862	0.0816989	0.037896	0.037896	0.530035	0.037076	0.037076	0.037076	4.29701	2.08e-06
ENSG00000171302	CANT1	112.335	104.958	122.974	87.3059	77.2842	89.5015	76.9387	97.5157	71.8602	69.5069	74.4241	81.8964	60.7001	69.036	68.2132	66.2045	0.542181	2.08e-06
ENSG00000078804	TP53INP2	30.9851	37.2789	35.3817	35.9588	28.5894	25.891	29.1521	28.9298	14.7253	24.9091	20.7652	22.404	9.4356	14.5171	17.5958	11.6375	0.982032	2.11e-06
ENSG00000099219	ERMP1	88.6027	82.7126	87.6182	57.976	82.8046	95.6922	99.9625	152.731	32.0084	25.4366	31.0284	25.3699	70.4526	86.5674	109.43	88.849	0.924336	2.11e-06
ENSG00000205269	TMEM170B	37.4417	30.6087	31.5691	52.345	43.9336	42.3717	39.8144	25.4168	21.6443	14.0164	22.2812	12.5382	25.1771	13.2	17.3127	10.7226	1.24898	2.13e-06
ENSG00000082684	SEMA5B	2.60409	4.42983	3.80073	6.6636	14.1219	13.6138	20.4212	10.2576	1.55166	0.685717	1.9595	0.635631	2.42085	3.18389	1.98742	1.26339	2.51965	2.16e-06
ENSG00000060491	OGFR	109.073	126.344	136.799	89.5546	108.338	100.751	91.7011	135.086	42.7662	32.2883	33.4963	44.5628	53.9609	87.9683	133.433	81.6379	1.0179	2.21e-06
ENSG00000132182	NUP210	336.63	356.091	322.915	241.206	270.678	284.371	279.233	417.675	208.976	218.947	253.571	255.801	138.074	114.783	147.975	78.3349	0.979583	2.21e-06
ENSG00000116729	WLS	129.819	136.739	135.684	125.825	123.262	136.487	145.019	146.419	68.7817	123.162	99.0973	108.173	89.5098	91.8223	108.902	96.9573	0.556588	2.24e-06
ENSG00000156475	PPP2R2B	4.29591	5.6813	3.47084	3.02558	3.87442	2.2085	2.75722	3.78767	0.0940051	0.0366715	0.0366715	0.0366715	0.0354172	0.0354172	0.0354172	0.0354172	4.38756	2.3e-06
ENSG00000130787	HIP1R	88.7043	90.7346	85.9151	79.854	82.1899	88.2877	77.1089	86.9262	35.5295	27.4787	35.3065	34.5701	49.4977	72.648	95.2888	73.6021	0.860319	2.3e-06
ENSG00000066926	FECH	50.6906	52.6216	55.9939	57.5475	50.7726	54.5448	51.8174	43.549	41.6986	31.9795	36.9273	44.3273	25.2809	19.9571	22.765	26.9249	0.864638	2.36e-06
ENSG00000145555	MYO10	141.71	155.37	146.505	165.864	126.147	113.411	119.355	99.5374	69.4494	53.2975	62.1953	55.5741	76.1985	108.115	95.5696	120.251	0.870132	2.37e-06
ENSG00000143554	SLC27A3	15.5646	21.7885	18.3603	21.6005	40.3741	40.0792	43.564	34.3422	7.94025	5.75127	10.0582	8.8899	19.1372	23.0438	26.045	28.1665	1.03161	2.38e-06
ENSG00000132470	ITGB4	5.86145	6.3383	9.85497	4.68391	8.05864	8.91989	9.79956	14.3661	0.580089	0.887187	1.35731	1.21074	3.45796	2.18375	2.56862	1.38135	2.50868	2.39e-06
ENSG00000114948	ADAM23	33.837	30.8794	29.7385	45.373	41.8833	37.1647	39.0462	25.6179	20.6467	14.551	13.8872	15.8609	22.049	22.6498	16.2779	22.2837	1.04289	2.4e-06
ENSG00000144560	VGLL4	38.2109	38.4329	46.2153	29.1652	30.7161	34.7852	32.1488	47.9251	13.2435	18.452	14.4488	20.8904	19.4232	23.5057	35.8091	22.9885	0.935404	2.42e-06
ENSG00000102109	PCSK1N	21.0891	38.9445	42.0325	27.3135	39.6279	39.0787	37.3061	44.6378	17.8084	19.2327	14.1901	26.8253	16.0245	21.0871	24.3371	17.1911	0.992017	2.42e-06
ENSG00000134030	CTIF	104.832	105.961	102.052	55.5276	65.6434	64.8467	66.523	124.422	31.3322	25.9346	27.7712	32.7164	36.239	57.2046	79.8079	72.9663	1.08528	2.43e-06
ENSG00000165804	ZNF219	21.6214	26.7246	27.4914	22.5143	31.0034	29.6496	22.0264	29.7292	13.3455	15.6651	12.1292	17.7196	11.8223	11.7994	15.1544	9.82475	1.07239	2.44e-06
ENSG00000068903	SIRT2	80.7682	77.4297	80.298	97.3313	144.925	138.124	152.667	120.234	66.4571	61.8863	66.3536	71.2109	40.7054	50.6709	63.0393	53.0954	0.993139	2.44e-06
ENSG00000167565	SERTAD3	15.9741	17.4303	16.0094	18.3534	23.6339	25.6086	30.7303	23.7645	8.93469	8.90963	10.2906	9.56315	8.99625	12.4541	8.88003	11.7372	1.20415	2.51e-06
ENSG00000106511	MEOX2	0.998565	1.076	0.793626	0.418645	8.70089	7.58279	10.2726	16.7429	0.0400682	0.0400682	0.0816999	0.0400682	0.166304	0.0428288	0.0428288	0.110356	4.37357	2.54e-06
ENSG00000117906	RCN2	160.697	157.968	164.614	110.732	127.994	144.341	113.755	192.089	62.5685	83.7611	50.1725	105.301	78.7315	113.92	141.288	114.24	0.765957	2.6e-06
ENSG00000196263	ZNF471	14.8936	12.8193	10.1358	14.3893	30.7313	32.083	38.0071	31.0568	10.0099	6.01048	5.85937	1.98863	18.9339	9.20427	10.3709	3.62828	1.53571	2.61e-06
ENSG00000182670	TTC3	241.481	222.03	235.081	209.544	237.683	236.243	245.951	264.338	111.149	73.0515	94.656	101.816	163.41	228.865	239.689	263.803	0.78039	2.61e-06
ENSG00000176641	RNF152	28.1607	21.8417	27.2477	18.9799	21.7021	19.0729	24.1767	34.5925	3.5261	1.79559	2.66418	2.49409	10.7215	20.4191	18.2132	20.716	1.60037	2.68e-06
ENSG00000196787	HIST1H2AG	10.9473	11.4297	16.6114	10.0677	12.1795	11.0176	11.6817	17.8969	2.17291	4.71708	3.38566	2.87962	3.67398	4.96892	7.98602	4.45585	1.69651	2.73e-06
ENSG00000185507	IRF7	21.7383	23.9499	28.7878	22.0946	19.8157	16.6374	16.0651	20.1917	3.28434	3.78143	6.32079	3.75172	7.06033	12.5918	17.6454	14.3169	1.4635	2.74e-06
ENSG00000180340	FZD2	18.9916	26.1887	24.2263	18.3257	27.6299	26.7248	27.6653	33.8775	10.3615	8.46301	10.3433	9.33532	18.5195	19.9274	14.7546	15.3447	1.06551	2.74e-06
ENSG00000159388	BTG2	81.5758	75.1402	86.3131	75.0247	121.18	130.403	146.401	154.535	30.9965	70.5314	41.9038	44.6024	47.052	103.68	118.883	72.1509	0.833958	2.74e-06
ENSG00000176994	SMCR8	39.32	40.8421	34.0201	39.886	23.2972	25.2928	20.1787	20.1248	22.8126	22.4076	16.4505	25.3388	13.326	11.354	8.46211	10.3557	1.01338	2.82e-06
ENSG00000183778	B3GALT5	9.6872	8.46985	7.7534	6.54663	3.78177	5.30011	3.01125	4.87037	0.973551	0.54381	0.326457	0.677645	0.276724	0.0351017	0.0351017	0.0635584	4.00921	2.84e-06
ENSG00000160410	SHKBP1	152.134	174.498	177.9	130.89	180.513	190.078	200.713	232.371	133.973	124.489	119.221	150.27	73.7725	82.0231	92.2928	82.5249	0.862447	2.93e-06
ENSG00000188522	FAM83G	70.6379	76.6637	62.4421	55.5182	57.0956	61.837	63.7686	70.6024	40.1355	43.9609	41.7857	48.6222	29.4323	43.3141	57.9988	47.7442	0.65991	2.96e-06
ENSG00000149582	TMEM25	43.6066	52.7437	42.0767	32.7457	46.464	47.8631	49.4193	68.1187	23.9515	20.5375	24.0114	23.4346	28.2338	36.2294	48.8993	36.593	0.781225	2.98e-06
ENSG00000173156	RHOD	4.58532	5.84872	5.52637	4.47736	1.79823	1.30258	3.32687	2.76836	0.0234522	0.0234522	0.0234522	0.0234522	0.0381849	0.0245048	0.0245048	0.0655561	4.34012	3.07e-06
ENSG00000198804	MT-CO1	11839.5	10793.7	8410.47	9514.08	12326.7	13933.4	12496	13500.3	7160.91	6621.44	7127.8	9364.32	6972.24	10013.8	10460.2	11977.9	0.522107	3.07e-06
ENSG00000141639	MAPK4	11.2343	13.2629	15.8431	41.0248	28.9981	32.9584	31.1084	8.92369	6.15242	6.02014	8.55986	6.25552	6.68524	6.28521	2.93971	7.56078	1.96609	3.09e-06
ENSG00000079462	PAFAH1B3	28.2214	24.9901	25.8689	26.2616	41.216	34.7529	36.5892	36.2668	19.9506	5.76044	13.504	8.65583	22.9657	20.714	26.2298	20.273	0.995933	3.15e-06
ENSG00000140525	FANCI	338.37	345.684	303.327	280.182	313.487	318.543	337.445	372.592	250.398	229.369	249.596	185.822	280.108	283.19	321.601	327.788	0.402646	3.21e-06
ENSG00000167578	RAB4B	7.04793	5.07057	8.10129	7.64841	13.2576	12.4933	11.8622	11.1565	2.0638	1.60432	1.68773	2.00648	2.91633	3.14236	2.66537	2.26305	2.11134	3.24e-06
ENSG00000108799	EZH1	79.8853	88.3808	73.5036	48.3559	78.1843	66.2729	89.2196	135.88	33.1568	30.5059	28.8348	31.107	41.7401	55.8137	97.4675	73.7934	0.912866	3.25e-06
ENSG00000198087	CD2AP	152.746	142.105	152.667	123.172	70.02	76.0283	65.5183	72.6226	61.7638	101.085	84.1567	79.0689	47.2196	58.2346	81.7229	59.9069	0.631072	3.35e-06
ENSG00000204220	PFDN6	72.014	69.5025	74.0804	43.1684	55.3478	44.8013	51.6178	79.756	28.4874	27.4661	29.1848	30.7052	31.8695	38.2241	65.0964	43.2324	0.858744	3.41e-06
ENSG00000168487	BMP1	52.6278	56.2207	56.4607	46.4141	34.9194	35.1054	41.1794	40.9274	36.252	28.3306	30.5577	36.1059	21.0738	28.2116	25.653	21.6621	0.759349	3.42e-06
ENSG00000130702	LAMA5	256.659	262.99	241.334	254.998	166.481	204.394	179.19	187.743	57.0207	66.0143	81.8255	67.5959	130.351	176.978	201.005	165.582	1.1044	3.6e-06
ENSG00000127946	HIP1	91.0255	87.8318	75.8468	88.9499	89.9368	87.2053	95.7289	89.0119	57.7912	45.4665	58.7982	51.6834	72.1129	71.2846	65.7617	79.0066	0.602273	3.61e-06
ENSG00000134986	NREP	24.1058	23.8669	25.8441	35.2029	33.2461	38.3755	30.6689	24.6152	11.0389	7.66476	6.12469	4.62869	29.3731	18.6794	11.9072	12.5625	1.36509	3.62e-06
ENSG00000067840	PDZD4	27.0686	27.511	28.7197	36.6791	29.0443	29.509	26.5516	22.5302	19.3169	12.9159	13.5133	18.855	16.5252	13.3007	12.876	10.7253	1.05079	3.69e-06
ENSG00000121316	PLBD1	5.069	2.41219	3.74989	1.14562	3.44279	2.82342	3.42372	12.2337	0.0430422	0.11551	0.0491232	0.0661752	0.0754193	0.0215688	0.0215688	0.0215688	4.5121	3.8e-06
ENSG00000083814	ZNF671	12.994	16.5787	11.5453	7.5366	3.60279	2.88843	3.5943	5.71721	3.21424	1.67856	1.47311	1.84382	1.41028	0.816357	0.30493	0.710973	2.66035	3.83e-06
ENSG00000074527	NTN4	13.8515	15.1075	15.8974	22.2235	12.4705	13.8031	13.5844	8.18591	3.94137	3.94621	4.178	4.52301	6.05672	6.4732	6.16339	6.00512	1.58643	3.83e-06
ENSG00000135916	ITM2C	219.969	242.256	263.345	152.687	128.992	148.035	132.655	224.359	103.501	130.39	123.78	129.668	108.814	136.535	163.323	120.876	0.645582	3.88e-06
ENSG00000107331	ABCA2	94.611	115.093	102.197	115.846	233.373	235.112	230.188	216.41	69.7021	32.6942	84.1363	60.7095	160.272	154.172	189.625	167.072	0.710459	3.88e-06
ENSG00000263146	LINC01896	7.99522	6.81706	8.92676	7.77501	12.9205	13.62	14.2308	14.3132	1.65839	1.38997	2.96852	1.72624	3.24382	4.55564	5.85628	4.85455	1.8248	3.96e-06
ENSG00000258405	ZNF578	7.39454	4.57095	5.93519	1.91459	2.27615	1.74652	1.17939	5.55169	0.0270557	0.0438447	0.0560385	0.0522104	0.0278283	0.0735379	0.0816415	0.0512669	4.41972	3.98e-06
ENSG00000140853	NLRC5	13.4847	10.4518	9.13106	10.1434	8.7864	8.76759	7.3875	8.58533	1.73467	0.997039	2.58322	1.15932	2.83523	2.34389	4.54924	1.68217	2.10064	4.14e-06
ENSG00000119139	TJP2	122.877	131.946	137.241	95.7571	72.0984	71.1925	75.5303	93.3757	46.1388	49.274	47.2087	45.8314	38.3268	71.9053	88.7132	76.8738	0.876301	4.16e-06
ENSG00000167861	HID1	55.0625	45.385	41.1097	49.7719	51.8239	58.815	63.3326	54.4114	24.9766	26.9155	41.9145	41.9841	18.9684	17.7336	21.597	11.6812	1.15523	4.18e-06
ENSG00000124766	SOX4	424.489	436.592	490.041	395.082	403.728	422.948	378.935	439.546	153.448	175.251	194.218	121.823	352.609	388.344	434.209	332.05	0.871885	4.21e-06
ENSG00000196547	MAN2A2	179.609	170.272	150.411	113.856	168.155	176.257	166.864	248.43	112.934	82.4516	133.325	98.7215	93.4549	117.495	171.255	127.644	0.64806	4.3e-06
ENSG00000213753	CENPBD1P1	74.5973	81.4441	79.7948	48.2588	26.6532	27.5529	25.3116	36.814	31.298	28.9147	27.5184	39.774	20.8376	25.4361	24.9039	25.5153	0.854178	4.4e-06
ENSG00000135414	GDF11	42.6269	46.6054	47.2527	38.1154	29.1868	31.1973	32.5715	33.1852	21.9353	11.0784	15.1329	7.47728	25.7235	23.0308	24.8545	23.7979	1.0825	4.43e-06
ENSG00000178445	GLDC	60.0908	58.8613	62.6015	42.5534	54.622	57.8559	54.4777	77.4559	25.1806	28.4427	26.8996	39.0232	37.2847	40.6447	65.9325	33.6463	0.774631	4.46e-06
ENSG00000171368	TPPP	16.1199	17.1165	16.5455	17.5886	26.4426	33.3415	27.7814	28.2847	9.36747	9.44687	9.11073	10.3096	11.9845	15.919	15.0614	11.8045	1.10202	4.53e-06
ENSG00000087152	ATXN7L3	124.327	128.874	130.818	105.36	86.7152	92.2291	96.6198	106.48	75.1124	81.4404	70.7805	91.4561	66.9787	83.3635	97.03	89.5125	0.503779	4.53e-06
ENSG00000188157	AGRN	510.243	548.407	500.425	490.28	410.097	477.787	448.848	463.545	74.7076	57.6697	128.614	73.6326	214.248	381.297	556.694	394.993	1.51241	4.53e-06
ENSG00000128016	ZFP36	11.7452	18.5923	14.9494	12.2231	38.6057	36.414	44.0207	53.7617	4.15848	8.29648	10.9376	6.68159	7.70739	20.476	33.4985	17.3957	1.20769	4.54e-06
ENSG00000173692	PSMD1	184.089	207.183	200.167	181.869	144.028	135.957	138.34	136.881	118.361	84.3604	104.842	79.8359	101.986	127.392	133.618	143.962	0.665683	4.59e-06
ENSG00000171827	ZNF570	8.92624	9.18638	6.5537	8.60257	19.0601	17.5896	16.2033	17.3385	5.38939	4.22683	4.49262	2.83395	6.13205	5.1577	4.73853	3.95674	1.62457	4.73e-06
ENSG00000206432	TMEM200C	12.1853	16.7406	18.676	21.4197	22.5737	23.875	22.4595	15.7043	8.06232	10.541	10.1439	11.2089	6.12977	6.86346	5.84062	5.82956	1.35247	5.18e-06
ENSG00000133985	TTC9	15.889	16.5446	16.9364	11.118	12.001	13.5602	12.5899	16.7826	6.56521	7.24757	5.00746	8.7712	5.52033	4.61077	3.15973	2.61147	1.47302	5.31e-06
ENSG00000181666	HKR1	77.659	66.0886	66.7448	73.1785	158.304	134.058	157.447	157.765	72.0406	49.0885	59.4176	47.1517	39.3867	39.0295	46.1544	32.4596	1.24043	5.62e-06
ENSG00000138646	HERC5	34.0812	35.0393	36.7166	36.1793	42.8448	43.3475	42.7508	40.7875	15.8132	14.4822	13.4415	16.9217	20.3086	27.5425	43.5698	35.5054	0.88407	5.81e-06
ENSG00000169710	FASN	1620.66	1822.63	1669.83	951.453	1478.2	1350.93	1442.34	2437.44	473.427	325.758	471.096	511.083	587.238	1145.7	2020.28	1477.02	1.16089	5.81e-06
ENSG00000138835	RGS3	7.65156	5.06584	6.51994	6.68091	12.2725	12.4185	13.2843	14.1425	1.50236	2.53422	2.66212	2.17782	1.53677	2.54754	3.70427	1.52873	1.9919	5.83e-06
ENSG00000186575	NF2	105.817	105.811	114.366	116.851	88.0424	88.8415	88.3291	71.9086	66.247	66.3978	47.1113	64.4192	68.4444	74.174	74.6671	74.2991	0.644283	5.91e-06
ENSG00000145198	VWA5B2	11.9726	15.1859	11.8082	12.2771	15.4117	12.9067	12.0448	14.103	6.84655	6.31794	6.32954	4.88117	3.33012	4.7911	3.55175	2.18191	1.56743	6.03e-06
ENSG00000109084	TMEM97	86.583	95.1144	111.742	89.3258	181.033	182.894	181.623	194.273	61.3335	67.3388	58.5361	75.4705	112.106	170.622	176.627	165.329	0.486547	6.04e-06
ENSG00000182134	TDRKH	27.9204	28.1337	29.277	19.1772	24.5147	24.2363	25.5074	35.1966	12.9505	11.8099	14.252	11.3632	19.5263	13.2563	18.9699	12.0665	1.00828	6.08e-06
ENSG00000166377	ATP9B	26.0857	30.4302	26.2886	29.5871	24.2371	24.4052	25.1791	23.2997	16.7686	16.074	16.4915	15.6443	9.75835	13.2967	10.949	12.2436	1.00517	6.13e-06
ENSG00000163795	ZNF513	34.0033	36.7311	34.193	31.1627	28.7939	35.5311	33.1045	35.8964	21.6126	19.4763	26.469	18.9451	14.4325	16.3703	22.2894	20.3305	0.872265	6.18e-06
ENSG00000170412	GPRC5C	30.069	32.7548	38.3489	31.5568	47.3551	46.7606	50.9755	51.4501	15.2693	17.0225	17.4771	19.5373	29.9957	37.3136	42.4382	31.8477	0.782012	6.19e-06
ENSG00000006016	CRLF1	13.2732	11.8719	19.8851	20.6491	17.4557	14.2418	12.3617	10.4101	7.78863	2.74749	5.29683	3.01268	7.04154	5.84068	7.21255	3.80577	1.56845	6.22e-06
ENSG00000126243	LRFN3	20.4433	22.2351	22.3578	43.1049	45.8646	42.7469	44.8053	19.4034	19.0066	15.3604	14.357	15.8343	8.04568	6.09891	6.01476	6.00216	1.70191	6.26e-06
ENSG00000166341	DCHS1	10.295	9.22329	11.7557	16.6758	21.2038	29.1105	23.7091	16.4721	5.66322	5.98568	5.59684	4.77589	8.71893	9.57225	3.55194	4.90666	1.52271	6.59e-06
ENSG00000197410	DCHS2	7.79064	13.776	12.13	3.2347	5.99228	4.54721	5.05236	16.0583	1.22892	0.168285	0.0808941	0.108458	3.91959	2.36703	0.613381	0.530536	3.05838	6.66e-06
ENSG00000167608	TMC4	15.1002	16.1928	10.6651	12.0959	11.2128	11.3624	13.6637	13.2284	4.2195	2.8245	3.5663	2.17145	8.49969	6.2058	5.26215	4.74621	1.58593	6.74e-06
ENSG00000225138	SLC9A3-AS1	32.9022	29.5923	26.6729	41.4127	116.514	95.0454	123.693	79.5215	16.8217	18.4837	15.482	22.0652	56.3731	77.4938	71.9284	73.3518	0.817564	6.82e-06
ENSG00000105711	SCN1B	14.8529	18.7541	16.7022	5.79866	9.33974	9.25094	9.13546	28.1494	0.700933	1.31208	1.32677	2.03998	2.77829	6.67364	10.1181	5.46569	2.11191	7.07e-06
ENSG00000151729	SLC25A4	34.2708	38.7061	42.1739	41.552	35.966	36.7684	36.8543	31.9771	19.5012	25.4729	34.7651	23.9046	12.8799	10.7155	22.8489	9.73252	1.02043	7.12e-06
ENSG00000034152	MAP2K3	62.7205	67.291	74.8109	60.7023	40.4846	39.456	38.7974	39.3719	23.4272	29.8747	21.9838	37.8048	24.3451	35.6361	37.2766	38.6327	0.837255	7.14e-06
ENSG00000099999	RNF215	20.4206	24.3407	21.9057	25.0136	27.3426	32.1999	28.9805	27.7396	9.64119	7.89156	11.4763	7.77924	16.6294	18.1836	20.2114	20.944	1.00909	7.18e-06
ENSG00000112837	TBX18	58.4865	62.2543	66.9954	52.2699	54.5595	52.8949	51.6482	61.8858	22.9362	28.4013	26.209	25.8918	39.1315	52.0573	54.2181	52.6685	0.751933	7.19e-06
ENSG00000120278	PLEKHG1	28.8475	31.267	27.5069	34.8102	28.0598	30.6461	31.5525	23.6302	9.65737	13.7158	14.5817	13.4676	18.5093	18.213	20.7185	22.338	0.967587	7.24e-06
ENSG00000107281	NPDC1	127.762	140.89	130.128	117.492	192.337	203.347	244.184	245.277	71.3461	81.0902	90.5824	131.867	78.6097	126.318	182.523	125.018	0.740684	7.37e-06
ENSG00000163453	IGFBP7	21.9915	28.3064	29.6455	45.1129	3.52909	5.26327	4.29235	2.31699	3.29696	3.21555	6.37133	3.24219	4.23955	1.70927	3.45203	1.80469	2.18526	7.46e-06
ENSG00000196358	NTNG2	5.32608	9.16814	4.3149	12.6748	20.6443	22.493	28.0989	11.7969	5.01902	2.98241	4.238	2.91848	2.42409	2.00817	4.53755	1.94556	2.15104	7.55e-06
ENSG00000185522	LMNTD2	8.60791	10.9668	7.90638	11.2837	18.5666	17.492	19.9343	15.4356	2.27262	2.12765	2.83781	3.26141	6.31389	11.2165	7.47372	8.6797	1.51947	7.56e-06
ENSG00000205413	SAMD9	6.10282	6.27377	6.44712	18.6809	4.16069	4.52177	3.58755	0.861076	0.519	0.259402	0.584744	0.578223	0.494235	0.272139	0.348307	0.252601	4.00733	7.76e-06
ENSG00000089693	MLF2	249.346	271.614	291.746	174.241	253.383	239.388	252.932	378.688	153.892	130.145	138	166.075	161.613	229.441	306.718	239.753	0.595142	7.93e-06
ENSG00000154645	CHODL	0.679369	0.770251	1.01095	2.11134	12.4175	12.943	13.9496	4.09359	0.759787	0.459458	0.0498068	0.212604	1.26915	0.311325	0.243638	0.355041	3.908	7.94e-06
ENSG00000112902	SEMA5A	1.81229	1.94228	1.95744	40.5644	17.2723	18.6766	17.7372	0.557102	0.0501475	0.11081	0.0501475	0.140398	0.15543	0.0508129	0.149222	0.0508129	6.29616	7.94e-06
ENSG00000101608	MYL12A	77.6029	76.5157	97.3475	79.4524	80.6306	87.8797	74.5095	84.1066	36.6343	81.9162	49.5738	66.9647	33.947	50.4687	51.918	53.3826	0.742321	8.14e-06
ENSG00000102452	NALCN	5.28652	5.73113	6.96926	11.501	10.2762	12.5235	13.3793	5.45195	5.39068	0.580338	0.505194	1.12053	1.48754	0.154895	0.0390037	0.0390037	3.11831	8.24e-06
ENSG00000126878	AIF1L	101.048	108.956	113.149	80.5646	128.949	118.229	124.526	166.674	74.8359	41.5086	68.9969	63.6606	84.9198	103.793	139.9	92.5488	0.612233	8.48e-06
ENSG00000130827	PLXNA3	141.216	136.06	118.759	117.694	115.358	123.085	131.199	136.626	63.0735	36.6004	74.0109	51.4855	76.5598	76.5075	144.683	119.98	0.823731	8.82e-06
ENSG00000112183	RBM24	5.64942	6.33405	6.73032	3.75759	7.83098	6.09184	7.08137	12.7037	0.402121	1.0854	0.761925	0.551426	1.58036	2.44372	1.4697	0.868144	2.77625	8.87e-06
ENSG00000130669	PAK4	129.792	140.392	172.734	99.3148	191.979	201.21	199.175	276.867	94.9197	111.134	102.13	101.267	74.9844	131.776	176.653	124.832	0.69748	8.87e-06
ENSG00000114279	FGF12	2.89176	1.89157	3.00157	4.44577	10.9189	10.7105	9.30718	5.36518	0.624077	0.516184	0.171177	0.31305	1.81779	0.163458	0.184333	0.0411283	3.59271	8.89e-06
ENSG00000184922	FMNL1	15.4475	17.14	12.6957	16.7963	17.4521	18.23	20.29	15.7331	4.816	3.83572	6.85056	4.83345	9.69348	9.51417	9.16472	8.54776	1.29572	8.95e-06
ENSG00000152454	ZNF256	36.9066	33.2917	32.6378	20.6016	17.2845	18.5697	17.5837	27.2497	18.5857	19.3318	16.3982	12.8897	13.0927	8.22054	10.2473	7.12769	1.05082	9.15e-06
ENSG00000152240	HAUS1	52.5052	45.4945	47.7431	43.4554	42.0196	45.4789	42.1637	47.4917	26.2625	26.8164	27.1009	25.2446	32.8853	30.1243	36.0611	35.27	0.714019	9.2e-06
ENSG00000135148	TRAFD1	95.4188	92.8511	89.3967	77.0725	80.9681	95.523	89.9447	105.546	52.0564	58.8758	49.2547	50.2719	60.284	92.3842	90.6613	83.7943	0.557679	9.2e-06
ENSG00000094631	HDAC6	102.742	107.645	96.7807	76.3352	139.801	149.991	163.762	204.199	43.6616	37.4196	55.268	58.1892	93.636	151.477	163.573	156.373	0.665933	9.29e-06
ENSG00000186854	TRABD2A	21.5333	21.1823	18.7514	11.2363	4.53073	5.02152	5.18887	8.97637	6.12629	4.89845	3.38123	7.07146	3.49819	2.3461	1.95462	1.5399	1.73535	9.36e-06
ENSG00000198624	CCDC69	18.8856	17.7133	20.9002	22.4209	13.8118	19.7591	13.1034	12.6566	11.3756	7.09491	6.99139	8.65887	7.6563	8.73558	5.45262	4.64062	1.2896	9.54e-06
ENSG00000140511	HAPLN3	24.9318	26.3103	30.7646	21.1937	25.4755	28.3233	32.34	38.2894	10.182	8.04931	11.1033	10.7387	14.5499	24.4162	27.7816	19.3149	0.981977	9.72e-06
ENSG00000100285	NEFH	8.06524	8.77335	8.85416	17.0525	5.63771	4.02077	4.98381	1.35222	1.40212	0.986178	0.416977	1.11095	0.602817	0.854786	0.0959197	0.50258	3.34521	9.76e-06
ENSG00000161513	FDXR	48.1943	52.6344	50.5657	56.2079	57.7087	59.4245	62.974	56.6576	22.0145	17.4085	22.7799	23.4808	32.1396	51.1509	62.5896	53.3269	0.828609	9.83e-06
ENSG00000100364	KIAA0930	131.646	123.132	147.445	128.843	86.7832	97.6828	92.1125	83.3784	64.2865	47.9874	72.947	58.8151	67.9832	89.0514	89.127	84.0398	0.725916	9.92e-06
ENSG00000130724	CHMP2A	234.096	245.199	257.534	109.6	97.3994	99.5401	103.804	219.533	47.3281	36.0012	49.0675	45.3163	77.6408	110.386	141.098	95.0851	1.34271	9.93e-06
ENSG00000172469	MANEA	42.9973	34.6302	35.1104	30.8445	25.4699	32.1052	27.2547	31.502	10.3032	10.2995	9.48403	13.0628	19.0507	27.181	23.5584	26.8387	1.04799	1e-05
ENSG00000131944	FAAP24	12.2935	12.9536	12.4641	15.269	19.2947	21.321	18.3882	15.4151	6.99402	6.19396	6.63096	7.36634	7.22194	6.79262	4.85178	5.93973	1.36499	1.01e-05
ENSG00000112659	CUL9	57.3465	57.8713	52.4111	61.2009	98.1337	100.433	94.6431	91.5639	32.4036	28.2994	46.1776	36.0892	65.4989	66.1856	91.7645	72.7624	0.623612	1.01e-05
ENSG00000261409		198.96	178.259	171.997	364.019	969.72	758.62	875.548	473.897	142.709	34.5282	50.6462	38.907	532.124	393.982	288.143	343.609	1.47175	1.01e-05
ENSG00000105136	ZNF419	38.7242	32.6743	24.9731	18.9172	21.4066	18.228	18.7542	32.68	15.501	16.3077	13.7071	13.0793	12.5988	12.2169	13.2582	7.02185	1.07727	1.02e-05
ENSG00000141741	MIEN1	36.3498	37.3887	37.6569	23.7904	35.07	31.1718	44.789	58.4256	20.1282	18.8191	18.999	20.4112	17.1321	25.4261	34.5065	25.8868	0.853048	1.02e-05
ENSG00000203727	SAMD5	23.9511	21.2423	19.4457	17.7842	17.4538	15.2498	15.22	18.2747	5.6564	2.36926	0.579925	4.49385	12.8314	9.47419	4.45886	15.1305	1.60495	1.03e-05
ENSG00000135862	LAMC1	597.486	616.578	550.553	541.266	336.437	340.993	374.779	394.694	288.517	315.879	337.431	242.933	294.289	375.778	376.304	356.505	0.604364	1.03e-05
ENSG00000137261	KIAA0319	8.0333	7.60055	4.42318	11.0225	8.22079	9.06052	9.63455	4.56527	2.36495	1.08451	2.2582	1.09696	2.64495	0.886662	1.35793	0.697021	2.49934	1.04e-05
ENSG00000105974	CAV1	60.8991	63.384	64.7659	72.6345	31.4891	43.732	38.3681	28.644	13.6686	7.07909	12.8668	12.8391	30.6571	29.2279	30.7184	29.8655	1.40974	1.04e-05
ENSG00000175265	GOLGA8A	116.72	103.567	80.8486	81.4286	77.5248	61.5315	71.7294	90.0536	44.0506	52.0651	47.6046	58.1245	38.2729	58.8902	74.5074	79.4122	0.697296	1.04e-05
ENSG00000141699	RETREG3	79.0352	81.2067	79.3795	72.0493	57.846	66.4615	62.3919	67.8693	47.7285	53.7135	48.2754	51.8911	44.2425	53.7773	56.1636	52.1355	0.564088	1.05e-05
ENSG00000071967	CYBRD1	11.8593	12.0307	14.5705	19.5003	30.203	32.6315	29.8225	20.6283	4.87537	9.25605	7.0915	9.33879	11.4752	13.3843	15.0402	13.9901	1.17948	1.07e-05
ENSG00000110148	CCKBR	10.5763	14.0988	14.7919	3.86467	0.451005	0.616391	0.726344	1.7062	0.564116	0.222104	0.0867914	0.0425849	0.0768096	0.151572	0.0377751	0.0377751	4.06604	1.08e-05
ENSG00000153234	NR4A2	11.7777	14.3762	12.4029	10.0169	14.8203	11.7802	15.3292	18.8182	2.51313	2.96586	1.88338	3.2647	4.69395	7.28767	13.3151	7.36884	1.495	1.08e-05
ENSG00000137642	SORL1	45.238	53.0361	39.1037	27.8429	12.1373	16.1949	17.9374	24.9494	16.7758	6.38922	14.6662	9.04382	19.1076	10.2412	5.69517	4.88401	1.42326	1.08e-05
ENSG00000143867	OSR1	1.62287	2.77812	1.8339	4.36347	6.53364	6.49988	5.84519	2.43294	0.315677	0.302568	0.354992	0.211036	0.711845	0.370138	0.0450214	0.0450214	4.1264	1.1e-05
ENSG00000141542	RAB40B	27.5511	28.4817	27.2588	25.1867	38.2321	38.1385	40.0841	41.4636	10.4876	11.813	10.7864	17.5872	19.4091	30.0624	31.8706	28.8019	0.859291	1.1e-05
ENSG00000232677	LINC00665	44.4663	48.7291	52.1861	34.218	52.4183	42.6573	48.0769	66.5844	25.8432	36.463	38.1764	36.12	17.0974	15.4938	20.8967	10.5569	1.09991	1.11e-05
ENSG00000108671	PSMD11	258.691	274.278	279.167	202.613	207.197	207.319	213.274	251.404	192.89	195.401	187.523	199.399	139.816	174.426	246.793	204.172	0.394532	1.12e-05
ENSG00000099991	CABIN1	157.753	175.49	166.731	150.424	145.883	164.921	177.361	166.468	67.7964	89.3925	107.882	110.446	67.2842	139.863	158.251	155.589	0.669148	1.12e-05
ENSG00000185340	GAS2L1	13.0891	15.2491	17.3912	16.7997	8.82246	11.424	11.0637	8.21049	3.39166	1.79861	2.51533	3.10966	6.44192	5.78142	6.64921	5.01808	1.62488	1.13e-05
ENSG00000137265	IRF4	1.09398	1.451	2.58414	1.75121	5.5103	8.11181	7.21814	6.01266	0.233957	0.481637	0.572095	0.259745	0.171021	0.459992	0.403279	0.293379	4.06302	1.15e-05
ENSG00000108518	PFN1	499.95	558.859	556.45	305.276	360.395	345.015	353.627	610.749	204.846	213.446	201.897	273.108	222.156	337.627	456.447	376.367	0.774767	1.18e-05
ENSG00000008311	AASS	38.7057	39.2838	39.2647	36.685	33.7785	42.3391	40.5362	40.1997	24.6913	22.4429	23.7589	17.7017	26.4668	26.8009	25.5779	28.3209	0.769428	1.2e-05
ENSG00000008323	PLEKHG6	2.6614	3.41267	1.65945	5.19629	6.36216	7.91355	7.16295	3.365	0.383832	0.536457	0.261417	0.732549	0.377032	0.210661	0.111838	0.235198	4.00745	1.21e-05
ENSG00000128594	LRRC4	6.02552	5.51348	8.11908	6.07211	7.67361	7.94288	8.62044	7.77067	1.303	1.26995	0.774128	0.48539	1.46233	3.491	2.35617	3.27454	2.4344	1.23e-05
ENSG00000076650	GPATCH1	30.9061	37.3347	36.1732	35.3712	58.0513	49.1754	55.7162	51.2785	27.6936	25.1713	24.8333	29.1662	21.8665	26.6342	28.0695	32.0451	0.801208	1.23e-05
ENSG00000025039	RRAGD	68.5459	61.5747	79.6231	60.6912	58.1875	63.8481	67.5409	67.5937	29.5204	59.4998	41.256	57.8343	30.2784	38.0602	50.1765	46.8919	0.689549	1.23e-05
ENSG00000130714	POMT1	122.822	131.145	116.594	104.568	97.8777	98.2527	112.699	124.422	68.8298	46.6367	61.4794	55.2694	68.1395	90.4396	124.914	108.16	0.680701	1.24e-05
ENSG00000078018	MAP2	14.6289	12.5361	15.3909	40.9061	6.57546	8.19627	10.2077	2.10097	4.92651	7.9111	4.83226	2.64471	2.55017	0.521863	0.0578125	0.148308	2.33601	1.26e-05
ENSG00000143369	ECM1	6.53825	8.82454	5.63133	10.2076	9.48689	8.68469	13.4949	6.19931	1.29083	2.15378	1.47469	3.27577	1.73216	3.11378	3.06521	2.01553	2.14052	1.28e-05
ENSG00000169071	ROR2	15.3562	14.9015	21.2201	21.1456	30.0535	27.9551	22.8189	21.5375	6.58177	9.3267	14.2471	15.3296	6.25796	6.23437	11.7586	9.03542	1.26631	1.3e-05
ENSG00000184634	MED12	131.411	140.921	114.427	108.816	113.815	102.879	118.544	127.081	50.2256	48.2954	46.4253	42.8312	86.2538	110.413	118.651	125.439	0.811006	1.32e-05
ENSG00000160285	LSS	112.555	120.945	108.749	128.358	257.247	232.932	256.597	205.948	54.2638	57.4091	73.7469	78.563	112.115	175.185	251.204	214.684	0.69179	1.33e-05
ENSG00000076604	TRAF4	141.827	149.812	143.033	85.6599	126.894	108.132	123.76	220.507	74.4119	65.937	76.5734	66.1894	52.0177	99.6463	145.443	108.348	0.792135	1.4e-05
ENSG00000104689	TNFRSF10A	12.4726	12.9519	12.3927	23.3231	24.8021	24.4905	17.6605	11.9667	4.10059	9.52811	8.2688	9.73457	2.9638	5.56746	4.37215	4.03418	1.63072	1.41e-05
ENSG00000103769	RAB11A	136.827	126.073	150.776	99.5141	127.658	124.073	116.349	171.055	78.1972	83.1639	83.8585	88.398	78.7139	118.861	145.614	117.041	0.519616	1.43e-05
ENSG00000097021	ACOT7	116.747	137.335	152.725	117.806	115.123	102.227	100.729	117.246	56.8543	44.5087	67.0137	65.7523	64.8205	87.6524	125.468	114.426	0.749829	1.44e-05
ENSG00000085998	POMGNT1	117.537	106.456	120.663	98.521	116.735	114.017	110.205	126.646	43.8665	43.2054	45.3533	42.2608	65.8125	93.3759	143.037	126.288	0.817225	1.47e-05
ENSG00000010438	PRSS3	4.77197	6.88405	5.68451	2.21136	1.61526	1.03861	1.18235	3.56489	0.120928	0.235987	0.092536	0.0584759	0.25697	0.165247	0.179078	0.20135	4.21278	1.48e-05
ENSG00000185275	CD24P4	6.30569	8.82104	9.99183	3.75219	6.44156	9.22703	5.78383	15.8975	0.282233	0.884347	1.03083	2.76218	0.963393	3.33695	2.95081	2.196	2.34829	1.48e-05
ENSG00000136485	DCAF7	306.957	337.121	330.245	346.72	343.631	381.532	359.185	339.007	233.679	279.469	221.929	278.66	255.15	311.544	353.957	328.71	0.391908	1.5e-05
ENSG00000135596	MICAL1	50.907	55.3391	43.5469	39.1002	35.0593	40.0881	46.0783	48.4918	13.2938	16.5064	17.4488	17.5132	25.6451	39.6178	38.7238	41.888	0.91543	1.53e-05
ENSG00000159784	FAM131B	7.1518	12.6291	7.14472	11.5139	9.11638	11.2001	10.7123	8.69416	3.99621	3.50129	3.84631	4.39657	2.09228	1.85052	1.04674	1.5218	1.89138	1.54e-05
ENSG00000140332	TLE3	247.436	279.553	286.36	245.356	291.624	296.813	306.499	308.783	98.0684	157.652	130.102	153.723	161.468	283.508	332.73	303.283	0.66578	1.54e-05
ENSG00000072201	LNX1	8.42771	6.48019	7.7245	9.29987	11.0763	10.8994	10.4278	8.6027	3.49924	3.8572	4.1965	3.3216	1.84332	1.08072	1.4306	1.48266	2.02586	1.56e-05
ENSG00000197019	SERTAD1	18.2359	23.5448	23.0365	15.6828	19.4033	20.1195	17.001	28.244	10.2626	9.9439	10.4905	13.4105	6.08911	10.2582	14.6541	6.95355	1.12418	1.56e-05
ENSG00000125675	GRIA3	1.66828	1.54682	2.03984	3.84792	4.58575	4.71781	2.79821	1.90714	0.0898384	0.0274937	0.0274937	0.0274937	0.0262714	0.0262714	0.0262714	0.0262714	4.17736	1.59e-05
ENSG00000123091	RNF11	86.4974	85.7233	101.606	73.9813	58.7284	64.4833	55.8002	70.3953	37.518	69.4306	54.8864	53.0992	34.3646	49.5678	60.1688	54.9883	0.615676	1.59e-05
ENSG00000063660	GPC1	54.9673	67.5917	67.1356	53.3903	57.2875	70.254	63.7215	70.209	26.5659	42.448	37.2075	46.6557	37.1159	58.5231	49.7315	49.9871	0.638561	1.61e-05
ENSG00000124006	OBSL1	164.795	182.67	183.183	238.516	230.844	239.494	248.396	170.657	118.896	99.8462	133.779	102.995	159.989	174.389	181.205	189.022	0.654277	1.61e-05
ENSG00000188848	BEND4	59.7326	50.0311	53.0223	25.2073	23.1829	24.5329	26.2154	55.5133	17.2284	15.4213	14.2257	17.2192	11.8196	21.5951	35.1512	15.5417	1.17969	1.64e-05
ENSG00000237517	DGCR5	5.59602	5.99734	6.23393	12.3243	20.3442	19.0382	19.8873	9.80041	2.50316	3.06762	2.9501	3.19977	4.76246	5.05997	5.36341	5.9062	1.69758	1.67e-05
ENSG00000100412	ACO2	124.389	127.865	130.875	99.323	133.759	137.835	135.08	174.046	89.9857	97.5567	86.8251	101.171	81.5843	112.507	131.94	134.904	0.447782	1.67e-05
ENSG00000044090	CUL7	88.1918	90.3965	88.7206	72.7971	124.66	115.31	138.555	161.333	34.8986	30.6024	48.0997	28.0323	70.1146	122.674	155.807	110.746	0.804359	1.67e-05
ENSG00000142530	FAM71E1	6.1204	10.6829	8.23405	4.39628	9.55223	8.83633	8.71905	16.4061	1.5481	1.19806	1.8971	1.47211	3.44662	3.89295	5.20366	2.4081	1.99483	1.68e-05
ENSG00000136425	CIB2	25.7563	27.5123	31.3149	22.3253	24.7779	26.3956	26.4104	32.6773	11.4986	13.1116	10.3543	14.9563	15.4391	19.3674	22.2209	19.1783	0.919525	1.68e-05
ENSG00000180263	FGD6	20.1794	20.7465	16.0734	14.044	13.7314	11.7887	14.2669	17.6268	6.06004	5.41205	5.78609	4.12463	7.35854	9.08467	10.9966	8.83869	1.28345	1.71e-05
ENSG00000113504	SLC12A7	75.1615	66.6184	79.7163	103.713	86.0745	102.178	95.9201	64.6125	66.9191	45.7257	72.0758	46.8224	38.2352	30.0171	30.7675	24.4566	1.08215	1.74e-05
ENSG00000218336	TENM3	76.3707	72.1585	70.0303	94.5698	39.1233	40.9091	39.6374	25.7775	30.6353	36.603	61.776	31.0894	23.0478	20.572	30.0744	19.5902	0.916016	1.75e-05
ENSG00000108599	AKAP10	48.9651	44.4699	50.658	40.3738	38.5346	45.1469	40.5555	47.5383	29.7887	30.5827	27.5623	29.3151	27.1796	29.2706	33.1756	30.4344	0.688468	1.77e-05
ENSG00000134709	HOOK1	78.4524	70.1688	71.6923	48.4316	60.0143	53.6612	52.6841	84.9463	38.8361	42.4364	52.0553	31.4288	45.3348	40.528	55.5281	38.8525	0.683949	1.77e-05
ENSG00000092841	MYL6	250.378	257.983	261.476	160.445	169.465	215.861	220.268	342.332	81.6734	205.772	92.6663	110.165	98.557	157.565	212.041	154.392	0.859621	1.77e-05
ENSG00000157240	FZD1	30.7579	35.4139	43.2864	40.9321	25.4989	30.0652	28.6583	23.1761	14.9971	26.4085	18.5327	31.3056	13.1144	13.5587	12.6396	13.4814	0.942181	1.79e-05
ENSG00000142330	CAPN10	57.1588	62.7486	60.126	47.3335	52.1878	59.5979	61.0716	68.6979	31.1426	36.3549	35.1852	41.8552	30.9068	45.2741	55.9779	52.1006	0.624299	1.86e-05
ENSG00000237440	ZNF737	1.6095	2.93689	3.1629	1.86507	3.9716	4.24199	4.76456	6.0743	0.306372	0.24639	0.142297	0.115985	0.65714	0.218879	0.297285	0.0333312	3.96707	1.91e-05
ENSG00000197563	PIGN	43.1511	38.8722	42.1068	53.212	35.2039	41.6984	40.7957	28.7763	26.0141	27.8831	24.7881	25.6369	24.7288	19.7425	20.4871	27.0044	0.817238	1.91e-05
ENSG00000179981	TSHZ1	43.6513	48.2035	49.0908	58.2623	51.0396	57.1092	57.0833	39.6621	28.2081	40.7377	30.0051	33.7083	29.6169	31.2164	22.1933	32.906	0.803904	1.91e-05
ENSG00000101350	KIF3B	86.3787	85.4178	80.3554	95.8437	53.5593	59.261	59.4163	45.7194	65.2041	53.8003	54.4477	48.1451	41.7894	38.9024	36.6911	44.0456	0.644732	1.91e-05
ENSG00000105404	RABAC1	80.1121	96.0845	100.407	75.1006	119.514	123.649	129.483	163.268	50.9431	66.1682	51.7228	87.9756	55.7458	97.789	106.094	102.492	0.620013	1.91e-05
ENSG00000180336	MEIOC	12.1615	13.3814	15.1295	17.1482	40.9272	37.2508	33.6522	27.5373	6.9573	6.84801	6.86233	7.25503	9.76447	21.6734	20.5402	23.1152	1.06755	1.93e-05
ENSG00000164251	F2RL1	77.9984	71.7072	80.5727	48.7819	18.4993	22.5273	17.5119	26.9443	26.9907	36.9801	27.7509	41.0612	17.2923	20.0922	17.9948	16.7091	0.835779	1.95e-05
ENSG00000113140	SPARC	271.797	266.85	286.445	131.269	65.6363	75.1796	82.9048	162.232	19.6265	24.5272	11.3049	19.802	48.8902	106.759	45.5435	64.8045	2.1409	1.95e-05
ENSG00000156642	NPTN	95.3636	92.6044	90.8811	81.0129	45.4396	57.7495	54.6047	52.3847	45.5211	64.5156	42.0124	61.4161	36.5361	45.0834	50.8086	45.7747	0.608715	2.01e-05
ENSG00000183317	EPHA10	10.8778	9.77263	8.81827	13.1847	28.3265	22.4749	24.1912	19.0691	6.48822	7.94845	6.31861	7.0164	2.43837	0.384326	0.491334	0.526998	2.39444	2.02e-05
ENSG00000137145	DENND4C	53.9635	53.1371	55.7605	66.8128	50.5899	44.2694	50.4662	39.3387	39.5959	39.143	35.7854	32.9516	29.8017	31.0764	34.1317	29.0533	0.703937	2.05e-05
ENSG00000005238	FAM214B	13.2051	15.1565	10.5662	12.68	8.66999	8.82294	6.62125	7.8857	2.07863	3.04591	2.62292	3.50281	3.23086	4.74435	4.70002	3.3587	1.68562	2.08e-05
ENSG00000111640	GAPDH	1467.66	1545.21	1577.49	787.07	1177.35	1150.45	1189.68	2397.68	806.526	554.141	557.967	735.027	740.69	1040.68	1307.63	1351.78	0.799985	2.08e-05
ENSG00000173805	HAP1	17.6446	17.3253	17.14	17.4134	7.83646	9.86606	12.8118	9.43871	6.08127	6.01829	6.54415	4.34212	3.83747	5.55111	6.79073	3.19119	1.41756	2.1e-05
ENSG00000196961	AP2A1	195.362	206.44	212.235	139.009	170.85	168.181	169.501	234.704	99.0428	98.9831	103.475	121.318	123.108	176.615	204.38	187.109	0.55808	2.14e-05
ENSG00000183248	PRR36	24.2301	26.5175	25.5878	17.4698	26.3963	17.3487	22.9557	28.1204	7.85051	3.56914	8.20377	4.3862	20.9799	15.8204	19.2998	10.9271	1.20954	2.15e-05
ENSG00000101417	PXMP4	2.99082	3.39835	2.6003	2.57859	2.57104	2.62978	2.44822	2.84891	0.0329871	0.0329871	0.0329871	0.0329871	0.0339587	0.0339587	0.0668178	0.0339587	4.06266	2.17e-05
ENSG00000106025	TSPAN12	24.7887	20.6313	24.2229	24.1294	27.5408	29.0961	23.1982	25.3926	10.6173	11.5209	15.2067	10.8962	12.7316	15.4809	18.0937	16.0054	0.951182	2.17e-05
ENSG00000211584	SLC48A1	25.451	32.1953	32.9768	34.7278	21.6563	21.2136	20.0809	16.9504	18.9733	12.6121	14.1168	17.3486	16.1642	9.60453	10.1401	9.06752	1.00855	2.17e-05
ENSG00000183691	NOG	8.0061	11.1568	11.6297	11.615	5.2648	4.38843	4.17164	3.42737	2.47219	1.37384	2.03535	3.1463	2.48001	1.13736	0.262231	0.452303	2.49248	2.2e-05
ENSG00000142798	HSPG2	34.5851	43.7748	36.3835	52.558	67.3513	64.9193	69.9888	58.2901	12.826	12.6011	21.4368	18.8397	38.5921	52.4865	52.5559	63.9412	0.873135	2.21e-05
ENSG00000260230	FRRS1L	2.63054	1.90999	3.45808	5.42751	13.8185	11.7413	15.1099	7.87736	0.661339	1.52748	1.19093	1.04958	1.53246	2.4581	1.78693	1.41145	2.44679	2.22e-05
ENSG00000124532	MRS2	57.2941	50.6069	58.0603	57.8945	53.4324	46.3695	44.5853	43.6653	30.604	25.29	37.1724	28.1861	33.8474	32.025	48.5628	34.4095	0.712386	2.22e-05
ENSG00000134874	DZIP1	109.221	103.111	118.826	87.9778	107.472	115.213	108.865	136.62	72.1672	92.6978	101.444	79.2541	64.0515	80.5642	88.5833	74.859	0.536884	2.23e-05
ENSG00000137198	GMPR	9.99803	9.92037	8.56279	17.2901	24.9103	19.7353	19.5155	11.0082	4.71033	2.91884	10.4894	2.26596	5.90236	3.39843	8.29397	3.33762	1.70147	2.24e-05
ENSG00000131408	NR1H2	73.5024	73.9417	75.0831	50.9947	48.7326	57.4676	52.9548	69.4163	41.1185	35.5402	30.2884	41.8753	43.4585	54.0054	45.2052	51.5258	0.646205	2.25e-05
ENSG00000101751	POLI	24.1145	21.9099	24.9373	33.2907	38.5795	41.8178	38.9027	28.1241	18.9588	14.5466	18.6138	13.1205	20.3997	16.7792	14.7443	18.9663	0.977679	2.26e-05
ENSG00000156587	UBE2L6	2.17173	2.84608	3.86726	3.37521	12.486	10.301	10.3323	11.3015	1.14487	1.00925	1.36075	1.55784	1.23222	1.48229	1.43455	0.533259	2.67433	2.27e-05
ENSG00000188013	MEIS3P2	1.03664	0.72363	1.3968	2.76916	6.72868	6.60028	6.93925	2.22302	0.15352	0.205917	0.0993084	0.0392586	0.0748096	0.181391	0.0367021	0.0367021	4.19575	2.31e-05
ENSG00000215421	ZNF407	23.2073	20.7193	24.2441	33.1604	19.3174	18.5039	18.6301	11.4326	15.748	11.6893	11.8139	10.0302	9.73716	6.78838	5.99285	6.72251	1.17968	2.32e-05
ENSG00000058404	CAMK2B	11.7537	13.8787	9.54297	12.9952	17.5988	10.6693	16.2614	12.4732	7.17218	4.38176	8.16293	7.72234	4.68703	1.87544	1.6862	1.4195	1.64117	2.35e-05
ENSG00000141232	TOB1	35.4731	35.9696	43.0781	27.8593	44.6561	42.0971	39.9549	54.3853	10.8277	21.4064	15.9696	18.3418	30.8979	43.1948	32.6079	33.439	0.788284	2.39e-05
ENSG00000166582	CENPV	77.1157	91.9344	89.4912	51.8812	98.1714	82.6965	74.0396	144.69	41.3347	46.9565	42.828	65.4406	45.1247	67.1765	83.0847	75.8734	0.707853	2.42e-05
ENSG00000147883	CDKN2B	223.131	217.141	241.954	71.1328	54.9451	59.0181	57.0655	159.672	32.1298	27.3157	22.7312	15.4204	70.1806	66.2495	58.4804	59.7608	1.70538	2.49e-05
ENSG00000104973	MED25	105.543	110.834	111.969	75.8024	98.9189	107.851	96.2971	130.791	56.8179	44.8998	55.5982	47.4722	61.6927	101.934	123.969	96.5236	0.657223	2.52e-05
ENSG00000112245	PTP4A1	261.018	256.072	296.54	256.918	258.507	249.363	237.574	265.066	142.095	239.343	245.29	220.951	133.168	139.456	218.76	148.746	0.601897	2.56e-05
ENSG00000157734	SNX22	9.26347	9.97681	10.6107	14.8333	21.2694	21.2671	23.0788	14.6351	5.10338	2.56092	4.00459	3.8146	10.288	10.3718	10.3777	9.62478	1.30589	2.59e-05
ENSG00000137807	KIF23	205.554	199.831	189.285	121.829	143.987	144.409	158.466	227.282	107.147	101.982	112.967	86.094	110.997	146.352	187.159	138.348	0.599532	2.59e-05
ENSG00000088386	SLC15A1	1.31207	2.32489	1.89277	1.06132	5.40263	5.86602	5.69876	11.3715	0.168057	0.229638	0.478214	0.483997	0.383089	0.491294	0.729589	0.436063	3.93965	2.71e-05
ENSG00000100360	IFT27	55.9743	69.1136	51.9917	51.5298	68.0887	65.2994	72.075	75.0266	35.2322	36.9461	43.5666	46.0054	38.7111	57.4956	54.412	51.4813	0.593821	2.71e-05
ENSG00000128602	SMO	78.4266	86.1827	92.835	85.041	79.3308	80.9193	83.8664	79.8195	41.9665	47.0391	42.4689	67.0258	54.2555	72.4152	71.6548	82.0099	0.595771	2.71e-05
ENSG00000134323	MYCN	2.4564	2.63044	2.20747	6.19435	2.03425	3.79113	4.69923	1.10316	0.106414	0.0421659	0.126196	0.301942	0.307593	0.104632	0.0404221	0.0404221	4.20639	2.73e-05
ENSG00000173852	DPY19L1	81.6722	66.3507	79.3797	64.366	43.3096	46.123	42.9547	50.5942	26.0425	39.016	30.2614	38.827	35.4704	43.0998	42.525	47.5566	0.723857	2.73e-05
ENSG00000132849	PATJ	62.9482	61.1035	70.7103	74.2383	65.0205	71.9222	81.6183	67.0445	45.1468	40.0428	51.241	40.871	44.2978	42.8937	68.7651	55.6594	0.623174	2.74e-05
ENSG00000067836	ROGDI	23.8156	25.2628	22.632	28.6279	18.2563	20.5048	22.6363	15.2173	11.0528	11.2838	17.8498	11.7228	7.92416	10.058	11.0104	10.7363	1.0495	2.75e-05
ENSG00000165801	ARHGEF40	75.0117	70.248	68.5609	46.0359	43.2412	41.9158	53.3584	66.3286	33.8156	27.693	38.0291	21.1894	31.1747	47.3803	50.2431	40.7338	0.774886	2.79e-05
ENSG00000134871	COL4A2	620.98	658.392	673.694	319.193	271.555	287.221	274.285	531.692	66.742	135.549	167.704	119.818	181.068	350.155	367.814	248.814	1.31231	2.83e-05
ENSG00000065308	TRAM2	69.9337	74.0341	69.5191	115.923	39.4695	41.5927	40.7824	21.0147	40.3645	35.1282	44.5919	35.3522	26.4549	24.9944	23.4257	24.5562	0.943633	2.85e-05
ENSG00000117691	NENF	54.6373	53.2165	52.8298	41.29	53.3473	50.6566	50.3772	76.2691	33.2511	35.0483	24.8231	46.6612	30.0512	38.3899	44.7476	36.2825	0.678122	2.86e-05
ENSG00000174718	KIAA1551	28.4993	26.6704	26.3228	31.3978	26.5248	27.712	26.8412	21.9135	16.3088	11.3157	15.2845	16.3045	16.9502	14.8742	15.4662	17.7139	0.914618	2.91e-05
ENSG00000160446	ZDHHC12	31.8365	29.1765	37.0535	30.5957	32.3535	31.5686	31.4449	32.7435	15.1956	16.2219	13.2452	20.3584	22.3386	25.7152	20.737	23.8175	0.821284	2.91e-05
ENSG00000147852	VLDLR	41.8593	42.6032	38.4429	54.0196	31.9963	35.7893	34.8447	25.3137	16.2153	18.7376	15.5002	16.9458	32.7621	18.9205	20.5645	25.4324	0.977511	2.91e-05
ENSG00000138448	ITGAV	186.152	162.3	169.377	118.695	50.8551	58.1137	55.8042	75.8313	46.271	63.6037	56.1446	42.2988	51.4011	61.5701	60.4454	59.6759	0.941762	3.01e-05
ENSG00000176974	SHMT1	73.2458	77.7172	75.7737	66.4445	55.9701	52.9171	58.0766	57.8509	47.2575	41.6843	44.2411	54.6179	48.0887	43.5619	45.6386	44.2406	0.574473	3.01e-05
ENSG00000127920	GNG11	7.94816	8.21875	9.08012	10.7019	7.33877	7.07307	6.8416	4.80451	1.98543	1.2269	1.08347	1.21531	3.06814	2.5967	1.98333	2.23799	2.14545	3.09e-05
ENSG00000204592	HLA-E	123.369	121.048	142.634	82.6617	91.428	92.5384	98.1001	162.812	48.2764	44.0374	53.7457	58.7885	57.0026	88.0189	137.034	87.613	0.815026	3.15e-05
ENSG00000197535	MYO5A	83.326	79.8144	74.5601	87.7504	70.4569	58.9948	71.5856	59.5568	50.0903	40.9701	45.1264	49.0504	43.2524	60.7517	59.3684	63.2656	0.61694	3.17e-05
ENSG00000140534	TICRR	161.526	151.867	133.433	106.601	165.701	149.455	168.615	225.605	121.363	113.205	106.453	111.153	93.0043	126.078	154.469	117.828	0.515768	3.17e-05
ENSG00000197442	MAP3K5	33.9479	36.2486	34.0739	34.8368	22.5944	24.8413	26.7283	21.9423	12.5853	14.5328	14.2826	17.832	13.8679	17.4792	23.545	20.5684	0.88922	3.19e-05
ENSG00000135127	BICDL1	6.23806	6.56952	7.70193	9.89609	11.992	11.6456	11.7644	7.64501	4.61326	4.99396	3.04419	2.68711	1.38706	0.678375	0.653863	0.47336	2.1168	3.21e-05
ENSG00000103647	CORO2B	8.07613	5.78982	7.53745	17.2362	12.9864	11.5352	13.8042	4.57154	3.2463	3.48189	2.80272	2.76266	3.97441	3.22376	2.87895	2.4272	1.90631	3.22e-05
ENSG00000151693	ASAP2	42.0168	41.2708	45.5522	51.5918	40.0218	44.4003	44.4884	30.8506	23.8121	20.5918	23.022	29.6096	25.8325	27.8981	28.5514	34.2539	0.767765	3.24e-05
ENSG00000152092	ASTN1	4.14291	2.8442	4.32345	21.9567	12.6845	12.4029	15.6766	1.56823	4.16417	0.178553	0.0553326	0.0553326	0.771474	0.105429	0.0507103	0.0507103	4.08007	3.28e-05
ENSG00000135299	ANKRD6	32.3404	32.6822	31.0442	32.9311	38.3437	32.76	39.7839	34.8107	17.2152	16.8552	20.9641	15.7533	17.9834	28.2186	28.7677	27.2995	0.784306	3.38e-05
ENSG00000237441	RGL2	59.9081	55.8738	52.1912	53.7982	52.4864	57.9238	66.6533	58.9271	16.8698	23.3777	31.8118	22.1588	32.9841	47.6585	69.541	48.5226	0.809687	3.38e-05
ENSG00000219438	FAM19A5	1.0726	1.71836	1.86468	5.2908	4.24359	4.62458	5.10931	0.932749	0.132436	0.0514844	0.0514844	0.0514844	0.0497666	0.0497666	0.0497666	0.0497666	4.18901	3.42e-05
ENSG00000081138	CDH7	3.96392	3.65872	5.85002	18.7858	11.171	12.4569	11.3269	2.1124	1.08381	0.671274	1.05012	0.451286	3.59629	1.31105	1.19102	0.787442	2.9499	3.42e-05
ENSG00000015532	XYLT2	70.8108	73.9493	76.5858	60.3602	82.8262	81.3261	89.3753	98.4251	34.1638	34.9286	34.8005	45.712	65.4784	81.457	90.5808	85.0501	0.57655	3.42e-05
ENSG00000259834		2.77664	1.67358	1.53837	2.06956	4.93282	4.1636	5.12842	4.4579	0.687928	0.367399	0.348071	0.170483	0.357892	0.166091	0.0971386	0.0341438	3.88621	3.45e-05
ENSG00000130176	CNN1	5.25746	7.23378	8.6853	3.01838	3.59726	3.61223	6.53607	9.81921	0.475011	0.562109	0.475011	0.115783	1.23449	1.61391	1.29449	0.89436	3.14943	3.47e-05
ENSG00000049759	NEDD4L	98.6202	101.658	98.8383	87.0617	73.2626	77.488	81.263	85.5915	75.2298	91.3057	88.3534	57.7365	42.3379	50.6899	47.8653	44.8945	0.614057	3.47e-05
ENSG00000166033	HTRA1	22.4491	21.4634	26.6903	41.7156	31.097	26.2053	24.8103	15.5875	12.6657	7.53281	7.36639	13.6146	20.4755	11.7846	9.01132	11.6051	1.2527	3.53e-05
ENSG00000149970	CNKSR2	8.92666	6.80328	7.71804	18.9384	0.693569	0.808005	0.281157	0.170273	0.140886	0.477598	0.16743	0.482869	0.192974	0.102743	0.141914	0.0488494	4.20452	3.55e-05
ENSG00000144228	SPOPL	37.4927	41.5394	35.9365	35.9752	30.0548	30.2393	27.582	29.7966	18.4924	20.3734	16.1068	13.928	15.1637	23.0328	31.5345	24.3953	0.835787	3.56e-05
ENSG00000204642	HLA-F	16.756	20.8575	15.096	12.5181	14.4902	11.9619	12.3564	20.1334	3.71788	5.61282	6.72127	4.91854	4.55255	8.04358	12.9484	6.79471	1.27797	3.57e-05
ENSG00000065559	MAP2K4	65.3069	58.0883	66.9419	74.4799	43.1423	48.8104	38.4949	32.2899	42.4996	52.7852	38.8896	44.4657	26.6593	25.441	19.2211	25.4666	0.741245	3.59e-05
ENSG00000111670	GNPTAB	59.0872	60.2549	64.6193	71.0011	41.4449	51.2921	47.9298	34.8952	36.1872	32.7707	30.6012	34.1846	36.9475	34.5709	30.0112	40.2628	0.7255	3.61e-05
ENSG00000134243	SORT1	174.516	173.225	176.934	172.417	98.4528	108.363	100.598	97.6776	118.009	136.663	126.816	127.817	96.7857	61.3597	64.1734	57.6858	0.575542	3.65e-05
ENSG00000136274	NACAD	9.98328	9.45937	11.8599	6.41173	8.82522	12.9009	9.5888	15.6647	2.0932	2.18822	2.5488	0.724942	6.95892	6.15967	4.1155	4.8498	1.63781	3.66e-05
ENSG00000011201	ANOS1	54.5637	52.2287	53.5917	50.9925	50.5206	65.3968	61.2637	57.2869	34.6276	29.6814	40.6139	30.7732	33.471	51.2644	48.4368	42.16	0.629025	3.71e-05
ENSG00000100028	SNRPD3	191.962	203.174	221.919	125.191	132.204	133.668	135.933	202.071	70.1397	120.644	90.4758	128.76	62.1693	121.441	148.323	133.655	0.717421	3.71e-05
ENSG00000169689	CENPX	78.7971	67.6179	77.4711	55.1987	85.1249	88.5426	86.0001	124.304	40.8294	23.3089	43.2585	30.0299	54.0613	77.727	101.47	89.4491	0.705024	3.72e-05
ENSG00000180011	ZADH2	53.0839	54.8765	62.5854	45.8693	58.3256	52.2631	54.3903	66.45	29.7881	28.1217	28.648	25.0501	43.0898	54.6956	46.6137	54.8809	0.645292	3.75e-05
ENSG00000180479	ZNF571	9.70753	10.3135	8.58722	9.09173	25.9591	20.605	24.4973	29.857	5.84619	4.14611	5.93304	4.94201	10.9702	11.1953	14.3437	10.1668	1.16455	3.77e-05
ENSG00000125798	FOXA2	1.06026	3.14044	2.91297	3.64963	4.71512	2.90829	2.31735	1.6694	0.207859	0.0358166	0.107015	0.0358166	0.478097	0.132266	0.0373048	0.0373048	4.07464	3.82e-05
ENSG00000197969	VPS13A	173.829	135.006	125.78	209.631	142.017	113.722	137.08	89.6351	112.421	83.4929	102.505	64.772	92.7646	76.2895	67.0888	82.3859	0.822113	3.83e-05
ENSG00000141295	SCRN2	46.258	52.9111	42.9565	28.6175	48.363	49.1978	44.7938	78.5391	14.5316	6.35888	14.8811	8.56679	34.8582	43.6389	57.7681	43.9864	1.09302	3.85e-05
ENSG00000243232	PCDHAC2	4.02051	7.49307	6.98662	5.90166	5.49212	4.60418	8.83134	6.30841	0.991744	0.0964213	0.0300671	0.104952	3.64814	1.20188	0.194966	0.0948923	3.15172	3.87e-05
ENSG00000133124	IRS4	219.222	217.735	228.832	464.393	1051.63	988.658	1156.84	529.377	202.65	54.1099	74.8844	77.865	566.644	570.336	344.876	493.269	1.29809	3.89e-05
ENSG00000107290	SETX	136.579	120.537	128.205	169.09	114.241	103.138	103.035	78.7361	105.246	96.3802	98.4082	99.889	67.3007	66.3711	56.333	73.5492	0.638125	3.9e-05
ENSG00000090539	CHRD	20.4298	24.9673	22.8989	14.7815	24.9251	31.0723	22.5011	44.1568	10.2895	9.42955	13.8178	11.9544	15.2078	18.9609	21.155	13.8346	0.959636	3.93e-05
ENSG00000118596	SLC16A7	5.97009	8.63887	5.84727	6.75782	4.02231	3.88904	6.53869	5.11276	2.47071	0.233903	0.389317	0.368832	2.76019	0.181939	0.206765	0.265714	3.34144	3.95e-05
ENSG00000186020	ZNF529	61.4978	54.1102	49.9798	50.2036	105.5	83.1915	92.4012	112.424	49.6517	42.6336	40.8939	21.6796	55.155	54.959	71.1972	39.3267	0.765556	3.99e-05
ENSG00000163814	CDCP1	3.92958	7.37027	5.30043	2.28688	0.981829	2.12901	1.23718	2.89932	0.0704087	0.188259	0.0602774	0.108077	0.13807	0.0396705	0.149337	0.160693	4.04946	4.05e-05
ENSG00000074695	LMAN1	274.762	264.307	280.446	139.989	183.033	189	178.512	360.122	81.8036	92.6152	102.67	91.5267	136.242	205.138	231.724	214.02	0.868826	4.1e-05
ENSG00000188176	SMTNL2	1.30091	1.43757	2.75874	1.85199	18.522	16.8787	17.4764	17.0348	0.9578	0.463081	1.00599	0.744151	4.28789	6.76244	4.89533	3.91165	1.8818	4.11e-05
ENSG00000143933	CALM2	354.378	334.667	365.508	224.827	241.543	264.013	233.4	389.336	118.004	207.221	126.142	135.202	207.939	252.617	306.42	245.276	0.729151	4.12e-05
ENSG00000140575	IQGAP1	314.877	315.977	340.156	294.542	236.646	246.017	242.253	252.843	210.876	280.581	224.938	244.805	185.542	245.77	242.319	256.031	0.338642	4.2e-05
ENSG00000123815	COQ8B	49.082	44.7456	40.289	52.943	82.682	78.4488	90.0065	72.7386	42.4632	31.6471	44.3972	36.9114	35.7796	34.335	35.994	37.727	0.840366	4.21e-05
ENSG00000007047	MARK4	92.3472	100.783	106.027	93.9906	105.062	106.392	112.768	114.976	56.8629	74.1628	71.1997	74.3658	61.7824	95.6308	115.886	92.7491	0.486208	4.21e-05
ENSG00000167637	ZNF283	21.9998	16.0855	22.252	19.6683	26.5804	26.6206	26.9573	29.0711	18.2018	11.5814	13.0866	6.83018	16.1847	11.1741	13.251	10.3601	1.01846	4.26e-05
ENSG00000159086	PAXBP1	165.609	147.587	133.489	96.0097	136.223	134.937	144.907	225.045	52.9408	66.6057	74.2101	71.2388	72.7547	118.395	177.002	159.913	0.745531	4.28e-05
ENSG00000133874	RNF122	17.4232	21.9543	23.8776	13.9443	63.4166	59.25	60.9965	104.848	22.6878	13.4676	14.1089	14.6309	13.9728	15.8741	13.856	13.9006	1.4132	4.35e-05
ENSG00000204463	BAG6	499.335	556.069	514.189	369.576	307.194	314.303	309.215	389.547	298.729	305.5	394.819	369.474	205.149	276.21	387.01	273.473	0.457546	4.39e-05
ENSG00000181790	ADGRB1	9.45464	10.3213	10.8755	15.7458	17.6623	17.5126	22.8774	12.4982	9.79304	5.3469	3.75794	8.84908	1.03266	1.33526	0.994079	1.01653	2.12629	4.44e-05
ENSG00000108883	EFTUD2	369.633	380.12	354.335	259.558	274.06	256.908	278.416	351.511	284.697	304.269	255.736	333.281	167.482	206.127	233.951	220.834	0.439915	4.47e-05
ENSG00000168528	SERINC2	28.4572	30.1185	30.3442	21.1314	15.487	21.6254	17.6138	25.3591	7.95648	14.4905	17.5209	16.8319	7.34276	12.6059	13.6282	11.4411	0.97819	4.54e-05
ENSG00000175356	SCUBE2	3.34039	3.20882	2.75434	6.59057	8.43285	11.2541	7.51061	4.88805	0.510102	0.802193	1.09618	0.434584	0.431076	1.20244	1.18101	0.621395	3.11337	4.57e-05
ENSG00000102081	FMR1	136.012	139.289	144.053	185.725	173.45	169.903	158.978	122.74	109.709	75.4557	87.7712	94.1703	96.6301	67.6678	138.175	139.608	0.72417	4.59e-05
ENSG00000205726	ITSN1	83.0023	72.1092	81.7383	110.753	66.4048	70.8517	76.2046	43.731	37.2093	45.8703	45.6779	41.0734	40.6572	53.7739	51.2954	61.4528	0.788669	4.6e-05
ENSG00000139132	FGD4	18.3437	16.1641	17.2561	15.4375	10.9299	12.0134	11.208	12.2685	5.20961	8.30096	5.68276	6.08839	6.143	6.97345	4.8636	6.12592	1.2779	4.67e-05
ENSG00000060138	YBX3	677.058	749.005	806.729	607.062	619.752	608.838	583.077	754.116	500.176	373.378	430.697	409.825	461.701	588.299	762.208	674.188	0.485261	4.68e-05
ENSG00000102225	CDK16	622.915	690.368	671.13	480.864	771.008	790.104	818.453	1014.01	433.364	453.88	445.643	535.588	496.006	805.744	916.367	708.975	0.406464	4.76e-05
ENSG00000081760	AACS	61.6092	66.9633	67.3857	49.9795	55.965	59.6841	63.9523	75.3686	37.6783	32.521	30.3097	32.3319	54.7443	53.6107	61.7064	55.3622	0.602298	4.8e-05
ENSG00000104413	ESRP1	7.6629	4.17618	4.49331	4.65125	11.4356	10.7411	13.0144	15.2061	1.50351	2.20563	1.78286	3.27386	4.65114	2.50196	1.39322	1.83265	1.90428	4.84e-05
ENSG00000047410	TPR	505.106	479.497	437.367	422.018	345.088	307.504	351.138	361.771	338.65	265.467	317.602	317.908	309.113	332.678	340.651	359.754	0.397741	4.87e-05
ENSG00000114978	MOB1A	140.504	126.988	148.574	149.057	127.244	128.169	121.905	108.137	63.9973	89.0743	72.8031	84.7912	84.158	114.72	127.557	126.102	0.585097	4.91e-05
ENSG00000204590	GNL1	214.163	258.534	252.448	172.564	166.662	153.508	174.56	229.853	111.544	132.046	168.682	110.758	101.957	146.974	217.982	143.842	0.61232	4.92e-05
ENSG00000122705	CLTA	165.336	186.747	209.544	149.779	125.534	132.755	123.34	161.068	100.926	103.877	77.2654	118.484	104.451	126.108	148.86	140.612	0.545142	4.96e-05
ENSG00000132591	ERAL1	114.252	124.324	116.188	75.6128	93.0656	95.6178	111.345	148.234	85.2036	77.4542	84.2907	103.699	59.7149	67.3221	68.1439	68.8269	0.613577	5.03e-05
ENSG00000148288	GBGT1	6.92382	5.81965	7.27044	9.68913	3.93029	5.5231	5.31024	3.17091	1.07179	0.436939	0.965406	0.710095	0.637613	0.585403	0.81042	0.611231	2.85958	5.07e-05
ENSG00000204351	SKIV2L	162.413	169.29	156.299	116.98	103.395	96.8414	109.443	133.766	54.7387	50.1801	72.7276	48.7185	74.7494	93.7778	145.889	102.879	0.835831	5.08e-05
ENSG00000197951	ZNF71	37.3697	43.7613	44.3443	26.2485	27.962	24.977	26.1686	39.8947	23.7338	15.2819	22.704	17.1173	18.774	20.4064	25.791	18.2719	0.822781	5.09e-05
ENSG00000225190	PLEKHM1	39.1541	41.5497	39.6214	42.8109	26.6558	31.5856	30.9604	25.8046	27.9249	26.0595	23.9341	27.4682	17.3027	17.3364	16.8487	20.2173	0.763042	5.13e-05
ENSG00000139200	PIANP	6.74668	5.89427	6.92741	8.55019	7.30482	10.7286	9.47679	6.78554	2.33522	1.55439	1.25623	1.66177	4.23735	2.50119	1.68304	1.33108	2.00135	5.22e-05
ENSG00000113758	DBN1	307.963	331.152	349.89	224.887	160.335	175.166	181.367	230.125	137.262	96.5748	83.5423	114.577	156.356	194.55	190.152	181.572	0.853222	5.4e-05
ENSG00000080224	EPHA6	12.6287	12.6676	17.7264	4.09465	8.26925	7.48234	7.86869	27.5457	3.61928	0.120412	0.0323756	0.161272	9.19009	0.872851	1.0923	0.580352	2.73728	5.41e-05
ENSG00000176058	TPRN	41.7	44.367	44.9755	32.0268	41.9027	48.0802	46.0966	58.9632	22.7434	14.794	20.4987	22.1352	32.7324	42.6075	46.9538	39.4291	0.701741	5.43e-05
ENSG00000175826	CTDNEP1	80.9157	94.1785	91.4825	55.3408	63.0342	65.6388	65.5017	96.8002	45.1839	42.9795	44.3549	50.7518	47.2105	61.8157	76.6451	64.586	0.603087	5.45e-05
ENSG00000111885	MAN1A1	83.661	80.3106	92.6954	74.6891	67.9881	87.9987	68.7764	82.1464	37.295	66.1616	47.965	57.9884	54.6468	62.7597	72.8602	69.2037	0.552089	5.46e-05
ENSG00000129187	DCTD	56.9737	56.5139	55.0449	38.5808	50.3326	56.6173	55.4981	76.7368	23.7873	26.2846	37.2336	26.4621	29.3222	36.0632	72.0442	34.7581	0.769893	5.51e-05
ENSG00000105854	PON2	37.8607	34.7869	40.2472	28.1458	24.9776	25.4281	23.6712	30.3647	14.0907	10.2718	9.71958	11.4589	18.2131	23.0235	26.1912	26.4874	0.951719	5.54e-05
ENSG00000100379	KCTD17	44.1043	47.2179	48.6747	52.8445	29.4455	36.8673	33.423	25.8321	27.8096	21.0096	24.9573	20.5658	23.4878	23.8431	27.1241	28.4496	0.773967	5.58e-05
ENSG00000005893	LAMP2	126.041	114.578	137.651	121.286	97.393	106.335	89.1258	102.281	82.7861	75.0991	83.8979	98.5963	84.5046	66.7432	97.1302	93.4581	0.48056	5.63e-05
ENSG00000212864	RNF208	5.13651	6.71548	7.92891	8.14654	24.0854	23.5453	18.7814	17.1523	1.93925	4.24188	6.28988	6.41562	3.98642	5.36488	8.68334	5.95776	1.47422	5.69e-05
ENSG00000106665	CLIP2	18.5758	21.3793	22.7003	25.6814	31.5563	41.4966	34.4232	29.4809	13.1564	8.24995	13.9793	10.5907	22.3548	21.4082	20.6779	22.5535	0.887714	5.69e-05
ENSG00000198026	ZNF335	66.0835	67.1285	59.9668	47.0312	42.3432	39.0255	43.1279	51.7263	52.1577	25.8435	31.2762	32.6481	27.1714	31.3092	36.0453	37.8893	0.686051	5.71e-05
ENSG00000144619	CNTN4	4.0991	3.21416	3.16533	23.4266	2.83658	2.70321	3.30137	0.262851	0.249133	0.290808	0.37126	0.777157	0.126537	0.0613626	0.0613626	0.0613626	4.36984	5.75e-05
ENSG00000179750	APOBEC3B	16.9258	10.1178	19.4478	13.8943	7.484	7.06888	6.42958	7.87558	2.98142	4.15773	3.93898	1.2059	4.97806	4.1192	4.62478	3.00348	1.64583	5.75e-05
ENSG00000101624	CEP76	19.8367	18.4831	18.6462	18.629	10.479	13.2784	12.0618	11.5763	7.84169	9.96811	6.89874	7.42995	5.60838	5.38373	7.04513	7.06574	1.19089	5.86e-05
ENSG00000184254	ALDH1A3	6.36225	6.58395	8.28682	10.1004	10.5491	9.77803	9.67126	6.95618	2.00984	2.58746	3.29875	2.02046	2.78941	4.39662	2.44289	2.29139	1.8246	5.88e-05
ENSG00000169992	NLGN2	85.6894	92.0798	85.5825	92.568	156.407	148.251	160.02	138.095	52.7819	52.8833	54.3639	60.0854	103.807	138.841	140.634	157.516	0.502527	5.88e-05
ENSG00000177459	ERICH5	10.529	12.6586	14.9147	11.1044	8.90978	6.09441	7.70596	7.02744	4.73776	3.87103	2.56027	3.1557	4.46773	4.50974	1.68201	1.09473	1.6415	5.97e-05
ENSG00000106537	TSPAN13	59.9595	56.657	70.7189	39.5176	40.1892	48.7513	39.0219	64.3959	26.7607	37.8258	26.6078	37.2074	34.4704	36.2768	46.5484	31.7991	0.687463	5.97e-05
ENSG00000101665	SMAD7	133.958	148.628	130.694	65.2891	17.5064	24.1929	19.749	35.8069	17.7869	24.4889	27.9295	18.3929	11.8665	24.4686	29.8223	26.1727	1.40553	5.99e-05
ENSG00000082482	KCNK2	0.970658	1.91333	2.1037	2.99327	5.50491	5.02233	4.81043	2.58718	0.154109	0.0299839	0.0299839	0.0299839	0.552286	0.031627	0.031627	0.031627	3.83094	6.09e-05
ENSG00000185813	PCYT2	34.4782	40.5307	41.2276	28.2293	55.3686	63.7048	54.3698	70.933	18.4163	11.0492	18.6633	11.9188	37.9192	51.2157	62.8464	53.6694	0.75363	6.15e-05
ENSG00000159885	ZNF222	9.15745	6.4243	8.66123	8.60726	10.9204	11.008	15.029	11.1856	4.58006	5.06935	4.65523	2.27692	3.62995	2.12408	1.66643	1.51748	1.6772	6.18e-05
ENSG00000196507	TCEAL3	21.7026	20.7194	30.386	23.1265	21.2202	18.5399	18.7938	22.5866	7.20915	14.8504	11.2716	9.11086	11.0233	15.6591	15.6134	12.3915	0.977607	6.27e-05
ENSG00000169432	SCN9A	12.3462	10.4338	8.72272	33.8423	24.1522	24.2769	24.0996	6.13221	8.47058	1.0762	5.07072	2.42673	10.8458	2.41398	2.46514	2.64089	2.17935	6.3e-05
ENSG00000119632	IFI27L2	8.12214	4.01915	6.45316	2.95868	13.0995	16.7881	10.7986	29.4119	2.4794	2.521	2.67257	3.25403	4.43622	5.25565	4.87093	3.41193	1.73778	6.33e-05
ENSG00000162522	KIAA1522	110.403	113.573	122.028	88.2782	69.6522	68.6299	74.6583	83.8724	54.0753	55.7793	70.7851	54.8591	58.4504	73.3789	86.3418	67.9541	0.573834	6.43e-05
ENSG00000125089	SH3TC1	2.79468	3.61654	2.55003	2.34899	1.60891	2.59477	1.60325	2.39662	0.127996	0.0529658	0.23692	0.0331165	0.1106	0.181896	0.333563	0.19703	3.9186	6.52e-05
ENSG00000187239	FNBP1	95.5417	102.961	99.5566	110.945	87.8287	92.6506	89.516	74.835	45.5433	42.5485	34.2053	52.2353	64.1144	80.2664	90.661	93.0054	0.74468	6.54e-05
ENSG00000091157	WDR7	35.5002	37.1374	34.6634	39.0827	30.2378	28.5108	28.5886	25.0351	26.1567	30.3732	27.8355	25.8826	13.3916	11.8224	10.0984	10.3904	0.883451	6.6e-05
ENSG00000141655	TNFRSF11A	17.4176	17.2591	18.7917	26.5978	25.5281	28.8427	25.4874	17.2446	11.3888	9.85383	10.8439	9.64826	10.0869	14.1426	14.1156	13.8586	1.02834	6.61e-05
ENSG00000107164	FUBP3	169.774	188.344	191.068	177.033	149.813	140.191	140.773	143.521	140.567	147.93	135.709	151.457	109.624	126.921	133.003	135.07	0.361221	6.67e-05
ENSG00000108523	RNF167	153.127	159.011	153.715	103.117	123.659	112.899	117.201	161.408	84.6798	141.275	96.0338	133.558	68.9328	83.1328	91.3984	82.0908	0.578952	6.69e-05
ENSG00000101096	NFATC2	8.15568	6.70545	8.51485	8.1099	5.50304	4.57601	3.58313	4.36871	1.87922	1.66818	1.9408	1.29914	1.79435	0.44056	0.556007	0.322321	2.43965	6.77e-05
ENSG00000183287	CCBE1	8.11421	7.90799	8.01562	15.9854	21.4255	26.1533	23.5928	11.1849	5.6845	3.51652	7.97197	3.53588	5.69586	3.88575	4.91803	6.81783	1.54331	6.83e-05
ENSG00000140943	MBTPS1	199.965	194.549	189.605	183.918	113.121	133.754	128.815	123.942	82.8341	122.731	99.7241	137.721	66.739	123.554	127.691	130.521	0.587373	6.91e-05
ENSG00000144369	FAM171B	34.8819	30.255	28.8461	27.3197	26.7246	26.3712	25.7239	29.0419	19.1418	10.9948	13.0084	11.4068	24.2	20.1413	16.5003	20.3456	0.86713	6.98e-05
ENSG00000147383	NSDHL	44.7495	52.8128	58.5452	45.1608	75.2559	85.1401	82.6074	86.6378	40.5031	24.7289	32.1766	47.3554	49.8218	38.9381	72.0449	59.0425	0.647105	7.04e-05
ENSG00000138083	SIX3	3.24181	4.42985	3.17789	5.06655	10.1908	7.99915	8.47186	6.34342	0.310035	0.545034	0.40662	0.551263	1.76665	1.33383	1.51453	1.21731	2.7019	7.14e-05
ENSG00000188227	ZNF793	17.257	16.0328	15.9391	22.2495	47.574	43.7868	49.0306	34.053	18.9688	9.2677	15.6744	7.58491	14.1822	8.52374	10.9406	4.56387	1.42645	7.17e-05
ENSG00000135119	RNFT2	24.4792	25.981	21.2414	20.0304	12.8752	15.7267	16.3686	16.5765	10.6784	9.87728	10.4591	7.28141	12.685	9.93714	10.4081	6.72584	1.05263	7.27e-05
ENSG00000260027	HOXB7	16.4058	17.3868	18.1496	19.8734	19.0617	21.8288	17.8685	15.841	8.50906	14.7042	8.71272	14.1071	5.43815	6.8659	5.72064	6.44363	1.1587	7.27e-05
ENSG00000137266	SLC22A23	45.751	54.4617	55.8721	69.04	44.6647	58.09	51.975	34.2445	31.6931	23.6472	38.6547	25.1576	31.2435	36.0826	40.3727	30.4984	0.794124	7.28e-05
ENSG00000116254	CHD5	12.6155	19.2964	13.4432	8.58187	3.51272	2.05359	2.70663	5.06607	1.82344	2.15923	2.49449	5.11934	0.925949	1.4057	2.20215	1.51012	2.00992	7.32e-05
ENSG00000173402	DAG1	105.468	103.295	108.381	120.448	65.1826	78.8117	69.1304	54.4228	55.5066	58.184	62.7981	76.9137	61.8219	58.6399	45.5697	53.8315	0.637455	7.35e-05
ENSG00000029725	RABEP1	156.846	149.262	174.539	155.518	109.681	116.522	103.998	103.644	122.269	75.4798	102.529	71.4668	95.7921	89.2274	92.5179	100.5	0.591223	7.35e-05
ENSG00000108819	PPP1R9B	190.401	212.332	232.373	155.975	193.721	197.464	202.278	261.074	112.183	87.8079	113.108	114.85	120.615	191.696	265.808	201.36	0.599857	7.35e-05
ENSG00000100243	CYB5R3	247.422	288.382	289.013	199.774	205.095	199.175	203.666	251.759	159.028	177.494	154.195	239.378	120.277	190.183	224.934	180.866	0.479003	7.36e-05
ENSG00000167549	CORO6	42.3009	48.7385	41.603	32.2941	25.61	28.8902	32.165	37.4224	11.1999	14.0584	13.0309	14.4319	20.5144	34.2563	31.6406	25.9318	0.946441	7.38e-05
ENSG00000044446	PHKA2	74.4483	67.1704	64.3295	70.2485	78.8705	86.263	101.06	88.4559	54.1608	42.1137	52.614	40.7572	56.8341	69.8534	77.2613	78.6183	0.528372	7.38e-05
ENSG00000134595	SOX3	6.94427	6.73888	5.9252	8.30304	1.8065	3.71468	1.50578	1.47696	1.33447	0.420406	0.339165	0.551767	1.20038	0.0997771	0.290608	0.190715	3.48904	7.44e-05
ENSG00000087245	MMP2	36.4097	39.9712	37.6185	28.7253	7.44281	8.50836	4.46381	8.39705	2.563	2.70179	3.72926	2.4878	2.49418	6.4174	9.13081	9.2191	1.95119	7.49e-05
ENSG00000169814	BTD	14.5117	15.9733	13.0754	7.58734	13.4102	12.4593	12.3292	25.2527	3.34569	3.16419	2.14014	3.74783	7.34698	10.1695	12.1492	8.70416	1.35048	7.52e-05
ENSG00000183145	RIPPLY3	3.46601	2.66595	3.6017	9.27948	24.3682	23.2874	17.2886	7.97321	1.82833	1.88202	2.75573	3.17631	3.84692	2.87071	2.91867	1.67639	2.04033	7.56e-05
ENSG00000132436	FIGNL1	50.5754	48.4837	52.4115	43.8598	52.0807	45.4687	49.062	56.044	35.6991	37.8102	37.4406	36.7387	36.4043	27.8997	29.6362	31.9022	0.631237	7.57e-05
ENSG00000184557	SOCS3	17.7143	17.1909	19.1678	6.6378	3.536	3.79877	4.17172	9.34888	2.56383	2.8582	3.87228	2.64805	2.71877	2.48061	3.66697	1.97344	1.77433	7.68e-05
ENSG00000140557	ST8SIA2	2.74424	2.19197	3.93865	7.09608	16.674	15.6268	23.2666	7.48356	3.53529	0.878239	0.791434	1.8646	3.30612	1.21244	0.54341	0.549308	2.43358	7.81e-05
ENSG00000095739	BAMBI	25.5234	24.877	29.5093	23.5203	30.1267	26.6993	22.4293	28.6841	7.74666	9.46252	12.0347	11.5128	11.0191	22.7537	22.9826	26.1702	0.920454	7.92e-05
ENSG00000180354	MTURN	74.9598	81.0648	75.572	77.9891	64.8783	71.146	73.9205	69.5176	37.3345	33.0319	23.4934	32.8401	61.254	61.0346	77.2473	69.9692	0.747669	7.97e-05
ENSG00000073050	XRCC1	54.3057	58.119	54.052	50.8919	97.6083	99.2075	106.347	109.591	53.3591	37.0618	60.5552	34.4092	37.1333	49.638	53.0233	50.1424	0.796273	8.05e-05
ENSG00000108840	HDAC5	121.078	131.647	139.989	89.8383	83.5986	97.6518	103.769	138.179	88.9001	66.5023	91.2375	77.3458	68.7438	82.369	111.633	87.9604	0.519101	8.05e-05
ENSG00000176720	BOK	8.33596	11.1942	11.6104	6.15099	5.96389	5.993	5.56044	8.98444	2.20043	4.05968	4.34832	5.21042	0.879836	0.350032	0.659266	0.948087	1.95509	8.12e-05
ENSG00000241553	ARPC4	21.8987	23.167	25.2195	27.9344	19.1027	17.3828	16.9035	14.1112	14.6946	20.1643	13.6087	16.2976	6.28539	4.34589	5.59442	4.7959	1.0847	8.13e-05
ENSG00000213949	ITGA1	43.8586	40.7835	44.3305	46.4123	22.7583	19.4415	18.7999	17.3392	22.5562	17.4374	21.3125	14.9135	15.1997	14.8774	16.6592	20.2739	0.865718	8.18e-05
ENSG00000170175	CHRNB1	19.9743	19.0006	22.0414	10.9573	12.0003	13.4108	12.1985	23.3768	6.33305	5.60265	7.18936	4.78753	9.46639	10.4302	11.9092	7.00885	1.1879	8.26e-05
ENSG00000186088	GSAP	6.22773	5.2675	3.96256	5.70346	11.4296	9.92077	11.2766	9.9632	2.14806	1.79139	2.44638	2.00792	4.1155	2.09051	3.01234	1.29309	1.90659	8.35e-05
ENSG00000129195	PIMREG	47.4922	43.8297	44.6367	32.2217	29.7728	32.1278	32.7138	42.2599	11.1125	15.0695	9.26012	8.39741	27.3982	36.8762	34.9984	26.0593	1.05902	8.38e-05
ENSG00000103066	PLA2G15	17.1666	29.7438	17.9269	14.5457	13.9416	12.4051	12.7941	18.8411	4.0488	6.54829	5.87891	6.69137	4.31815	11.3187	14.2277	9.99884	1.2326	8.4e-05
ENSG00000176788	BASP1	204.98	235.102	297.861	344.888	365.203	360.251	315.237	240.624	126.045	117.599	163.96	97.1047	259.115	277.639	270.418	271.709	0.778456	8.4e-05
ENSG00000143367	TUFT1	67.2858	65.7601	77.2759	41.4838	44.82	40.452	50.4893	74.053	23.5006	27.5991	22.2891	24.2907	44.0875	36.6214	59.8972	41.6781	0.83866	8.44e-05
ENSG00000128578	STRIP2	33.556	35.6402	25.799	32.8439	27.4611	27.322	33.7428	27.0504	12.232	17.9124	14.5944	21.3514	15.5971	20.8018	20.7286	25.1908	0.818018	8.56e-05
ENSG00000184992	BRI3BP	81.3006	80.0343	87.2491	121.449	74.5185	85.2256	73.4407	49.5503	45.4091	48.1916	36.4909	70.0585	56.262	41.5809	52.0436	53.6874	0.795767	8.57e-05
ENSG00000143061	IGSF3	76.8113	80.8064	79.5583	101.094	74.7098	90.3491	79.1573	65.5367	34.4477	32.1169	40.0928	33.56	68.3469	61.4711	76.4839	80.8116	0.779268	8.59e-05
ENSG00000147155	EBP	80.9458	101.504	92.4383	48.175	120.315	121.283	131.961	249.484	49.2618	59.1263	50.4396	61.662	60.7183	94.0614	127.38	86.3488	0.756052	8.76e-05
ENSG00000104946	TBC1D17	34.5197	38.1288	37.2104	29.9014	40.3683	41.5103	52.1632	50.2564	17.6241	13.8493	17.5065	23.439	22.0872	39.0069	46.1026	36.1031	0.72363	8.92e-05
ENSG00000145495	2018-03-06	329.644	306.15	316.404	260.054	327.016	307.212	316.779	414.116	229.96	255.41	256.762	211.791	262.344	327.084	361.286	348.149	0.304608	9.3e-05
ENSG00000135679	MDM2	162.098	150.012	167.995	264.206	110.775	116.041	110.935	67.6588	78.2975	94.7068	74.5116	71.0387	83.2453	79.7063	94.386	87.2681	0.854955	9.3e-05
ENSG00000119655	NPC2	47.8377	47.2539	49.1238	23.7187	48.2391	46.297	48.3073	101.659	13.4236	19.175	13.4801	25.1217	27.8151	45.1118	53.1376	49.8628	0.920385	9.36e-05
ENSG00000196954	CASP4	4.40993	4.15858	3.0566	5.3379	1.71922	1.87564	1.28783	1.02088	0.0370044	0.0370044	0.0370044	0.0370044	0.0386431	0.0386431	0.11112	0.0386431	3.88121	9.38e-05
ENSG00000099940	SNAP29	37.3814	34.4321	41.4054	53.6198	28.686	30.3033	31.5271	18.4304	18.7125	27.3916	24.5511	24.03	16.7222	17.0645	15.8439	16.5655	0.859632	9.48e-05
ENSG00000102096	PIM2	23.8391	22.41	27.0796	16.9207	23.514	26.2861	25.3775	35.1375	10.0722	7.80601	7.34273	9.58002	12.8598	19.3729	27.8076	22.4493	0.922154	9.64e-05
ENSG00000197808	ZNF461	11.5368	12.9048	11.4023	13.8725	22.3297	19.044	19.6582	18.4037	9.68412	8.09127	8.35472	7.53491	8.41366	6.90483	6.20385	5.1381	1.19338	9.66e-05
ENSG00000131747	TOP2A	1008.03	957.928	1080.97	747.638	791.103	803.169	847.278	1102.23	486.115	783.07	616.216	564.127	665.493	832.404	1030.6	771.864	0.463608	9.66e-05
ENSG00000243943	ZNF512	44.7905	41.4789	42.9266	30.4889	45.1331	39.7954	37.2853	56.2754	25.8143	12.2125	16.9977	9.58857	32.2545	35.8627	41.7861	37.8534	0.819342	9.89e-05
ENSG00000166579	NDEL1	73.1549	72.0853	72.1172	42.008	60.3024	53.3719	59.972	101.086	32.3106	29.2695	29.9858	27.1464	39.5642	60.072	76.9917	54.5842	0.753417	9.98e-05
