# Supplementary material for: A human expression system based on HEK293 for the stable production of recombinant erythropoietin
Source: Sci Rep. 2019 Nov 14;9:16768. doi: 10.1038/s41598-019-53391-z (PMC6856173; doi:10.1038/s41598-019-53391-z)
Supplement: Supplementary file 3 — Supplementary File 2 - Adherent vs Suspension [file 41598_2019_53391_MOESM3_ESM.xlsx]

## Sheet: Title Page
Supplementary File 2 : Adherent vs Suspension Dataset
A human expression system based on HEK293 for the stable production of recombinant erythropoietin
Christine Chin1,+, Justin Bryan Goh1,+, Harini Srinivasan2,3, Kaiwen Ivy Liu3, Ali Gowher3, Raghuvaran Shanmugam3, Hsueh Lee Lim1, Matthew Choo1, Wen Qin Tang1, Andy Hee-Meng Tan1, Terry Nguyen-Khuong1, Meng How Tan2,3,*, Say Kong Ng1,*
1Bioprocessing Technology Institute, Agency for Science, Technology and Research (A*STAR), Singapore; 2School of Chemical and Biomedical Engineering, Nanyang Technological University, Singapore; 3Genome Institute of Singapore, Agency for Science, Technology and Research (A*STAR), Singapore.
+ These authors contributed equally to the work.
* Corresponding authors:
MHT: School of Chemical and Biomedical Engineering, Nanyang Technological University, 62 Nanyang Drive, N1.2-B2-33, Singapore 637459, Singapore. Telephone: 65-65138063, Fax: 65-67947553, Email: mh.tan@ntu.edu.sg
SKN: Bioprocessing Technology Institute, Agency for Science, Technology and Research (A*STAR), 20 Biopolis Way, #06-01, Centros, Singapore 138668, Singapore. Telephone: 65-64070919, Fax: 65-64789561, Email: ng_say_kong@bti.a-star.edu.sg

## Sheet: UPInSuspension
Gene ID	Gene Symbol	WTAD	WTAD	WTAD	WTAD	WTSU	WTSU	WTSU	WTSU	KOAD	KOAD	KOAD	KOAD	KOSU	KOSU	KOSU	KOSU	log2FoldChange	padj
ENSG00000130164	LDLR	31.6081	44.3895	42.2164	25.2433	188.01	210.936	225.396	355.631	11.4043	14.27	14.0799	18.6419	92.9476	235.632	365.3	238.73	-3.39759	8.44e-40
ENSG00000266714	MYO15B	14.266	12.2442	15.7356	18.1111	83.4703	78.7961	91.1738	72.6476	10.6105	17.711	15.9243	19.935	51.79	65.6129	88.7544	68.9471	-2.33229	4e-34
ENSG00000100968	NFATC4	20.8723	19.7359	17.7407	19.2956	78.3814	82.7467	89.2766	101.688	35.4522	27.3322	28.5337	32.0806	62.9299	105.386	141.79	121.49	-2.0245	5.83e-32
ENSG00000142173	COL6A2	85.9807	82.6177	110.052	109.748	286.79	307.689	284.593	258.842	29.7789	21.7467	42.176	23.4271	73.9924	117.323	100.435	98.7805	-1.70649	1.08e-30
ENSG00000177732	SOX12	55.7344	61.1138	68.7405	64.7233	146.652	143.5	135.324	126.683	55.9711	47.8136	53.7885	51.5531	124.403	164.52	160.302	134.277	-1.37106	4.45e-30
ENSG00000109084	TMEM97	86.583	95.1144	111.742	89.3258	181.033	182.894	181.623	194.273	61.3335	67.3388	58.5361	75.4705	112.106	170.622	176.627	165.329	-1.16236	7.67e-29
ENSG00000225138	SLC9A3-AS1	32.9022	29.5923	26.6729	41.4127	116.514	95.0454	123.693	79.5215	16.8217	18.4837	15.482	22.0652	56.3731	77.4938	71.9284	73.3518	-1.86874	3.78e-25
ENSG00000169860	P2RY1	7.37669	8.8079	7.77435	3.97065	20.9016	23.7874	20.4645	52.0142	16.0057	12.8281	13.7903	13.8132	68.2347	103.149	121.044	99.3665	-2.5404	5.49e-24
ENSG00000182054	IDH2	28.1639	37.1662	37.1963	34.2764	100.147	88.5667	86.6443	101.927	49.7159	43.304	51.444	63.1814	92.4636	127.093	112.927	127.689	-1.35913	2.66e-22
ENSG00000187955	COL14A1	36.8919	29.8011	36.6114	44.9279	142.271	129.72	133.187	125.567	3.17194	0.959886	2.2685	1.31553	8.7513	9.23378	8.84164	10.111	-2.02579	2.87e-22
ENSG00000171298	GAA	99.9459	100.533	93.9174	85.3399	176.33	175.555	182.172	214.028	110.574	109.136	110.131	166.261	183.236	240.432	256.437	253.377	-1.00289	8.38e-21
ENSG00000099194	SCD	303.686	325.776	344.237	210.462	530.573	568.129	541.619	870.355	267.01	196.812	178.367	276.94	419.167	644.245	861.572	759.507	-1.36996	5.47e-20
ENSG00000088882	CPXM1	6.93565	7.40125	7.32259	5.5293	38.5544	40.5938	31.1291	48.7284	1.2863	2.61735	11.4083	1.35829	26.5708	84.0459	92.2596	62.6405	-3.32378	8.89e-19
ENSG00000169992	NLGN2	85.6894	92.0798	85.5825	92.568	156.407	148.251	160.02	138.095	52.7819	52.8833	54.3639	60.0854	103.807	138.841	140.634	157.516	-1.07932	9.37e-19
ENSG00000107331	ABCA2	94.611	115.093	102.197	115.846	233.373	235.112	230.188	216.41	69.7021	32.6942	84.1363	60.7095	160.272	154.172	189.625	167.072	-1.32551	1.76e-18
ENSG00000187994	RINL	10.1518	11.99	16.158	17.3675	76.4109	96.2173	92.9029	69.4197	0.439779	0.746379	0.871817	1.01057	1.57577	2.90563	4.0312	1.513	-2.68913	3.86e-18
ENSG00000182272	B4GALNT4	30.4076	28.197	32.5628	33.0863	82.2573	72.6535	78.3361	69.5196	17.7641	13.0543	19.8072	27.3589	36.9907	63.7765	66.2267	65.4397	-1.48876	4.18e-18
ENSG00000067064	IDI1	110.36	114.736	125.286	46.6632	247.276	252.989	234.244	588.702	28.3539	41.84	29.3846	33.8938	173.513	404.737	513.522	434.057	-2.65421	8.07e-18
ENSG00000105426	PTPRS	101.733	119.272	114.401	100.394	164.772	166.817	157.082	177.929	177.793	205.793	211.275	216.958	264.219	336.084	370.521	337.606	-0.711012	1.04e-17
ENSG00000134824	FADS2	66.5531	82.7735	81.4243	104.981	202.14	224.132	211.543	160.427	21.2289	27.8127	31.1236	33.5735	54.6932	83.2829	90.8589	86.4904	-1.41641	1.06e-17
ENSG00000125746	EML2	50.4647	49.0722	47.859	28.562	86.1295	79.9542	92.59	161.552	33.5376	34.5297	55.6183	42.0423	89.6677	131.851	177.928	143.7	-1.53629	1.36e-17
ENSG00000160285	LSS	112.555	120.945	108.749	128.358	257.247	232.932	256.597	205.948	54.2638	57.4091	73.7469	78.563	112.115	175.185	251.204	214.684	-1.31545	2.21e-17
ENSG00000103202	NME4	87.1996	92.6103	110.035	78.3665	205.604	209.997	205.542	259.651	57.85	64.2047	100.554	91.5893	104.486	201.679	290.31	246.194	-1.39348	1.45e-16
ENSG00000102316	MAGED2	144.849	150.843	156.144	135.975	190.767	221.365	206.278	239.28	76.1849	112.821	101.714	93.809	170.661	236.098	233.855	236.105	-0.921256	1.76e-16
ENSG00000130203	APOE	10.3708	10.7114	21.6512	12.4167	58.6498	67.2109	52.7372	81.1568	2.84146	5.27041	4.74446	6.25256	6.7412	21.89	25.0302	18.8455	-2.23384	1.81e-16
ENSG00000175183	CSRP2	44.0883	53.1278	52.584	44.9646	126.296	98.1188	119.566	123.306	47.9635	84.0187	68.7848	65.3741	88.129	150.592	161.878	193.105	-1.26448	3.76e-16
ENSG00000105254	TBCB	136.326	155.354	175.219	168.089	267.49	282.223	259.476	255.179	45.6198	40.2275	44.6074	48.5531	74.8125	101.321	128.858	110.498	-1.00903	3.76e-16
ENSG00000094631	HDAC6	102.742	107.645	96.7807	76.3352	139.801	149.991	163.762	204.199	43.6616	37.4196	55.268	58.1892	93.636	151.477	163.573	156.373	-1.19835	4.96e-16
ENSG00000004777	ARHGAP33	56.259	56.3126	49.4584	46.6901	151.257	130.072	163.013	168.892	27.6165	31.141	34.9458	23.0572	35.8481	73.4793	80.0031	54.5718	-1.41445	5.21e-16
ENSG00000186480	INSIG1	150.514	153.581	197.994	61.1089	656.602	589.301	543.537	1564.99	21.7154	30.7117	13.4287	39.6305	852.513	2445.35	3130.99	2374.53	-4.50177	4.25e-14
ENSG00000007264	MATK	2.64398	3.99898	5.90616	1.92244	31.1189	25.1571	25.2959	60.2326	16.4054	3.5621	15.8436	11.1354	45.7916	36.9322	55.6859	40.4989	-2.50038	9.81e-14
ENSG00000180730	SHISA2	4.80114	6.79281	5.85767	8.64162	35.1069	34.3653	31.3916	19.1513	2.56326	2.23517	5.51952	3.1049	21.085	59.0796	33.4705	82.7467	-2.97812	1.35e-13
ENSG00000138744	NAAA	5.69297	6.07011	7.59092	4.90174	19.1739	19.5581	18.9375	25.8929	9.08841	5.53384	9.96341	9.18129	22.3508	35.1796	50.018	40.654	-2.00859	1.5e-13
ENSG00000073605	GSDMB	45.7152	47.9136	32.6708	25.8627	72.8525	61.4243	91.5815	138.578	12.2178	13.0819	14.1285	12.8237	36.0686	72.0599	98.3462	77.3713	-1.83907	1.56e-13
ENSG00000105176	URI1	145.8	149.446	179.162	130.154	231.439	220.408	223.906	278.957	81.8719	55.6366	55.4111	68.7253	98.3995	102.962	137.775	109.761	-0.787664	1.87e-13
ENSG00000183496	MEX3B	22.5839	27.7596	36.9389	32.2598	58.7495	65.6957	61.9484	59.3591	8.85251	7.4057	10.5384	8.95243	26.5743	36.3221	43.9545	40.4369	-1.48597	2.26e-13
ENSG00000165752	STK32C	11.9952	12.5666	15.0026	10.4461	29.3286	31.1384	31.2992	40.4248	22.4824	17.014	23.0385	19.8959	42.4643	51.4985	58.2135	53.6516	-1.40112	2.68e-13
ENSG00000105245	NUMBL	33.0076	35.999	32.8109	33.9531	67.6831	70.2913	67.1532	68.0674	18.7387	16.1897	16.7698	21.7093	30.726	47.2477	45.4383	55.6187	-1.19638	3.76e-13
ENSG00000157514	TSC22D3	30.0282	30.3348	43.3161	30.0881	165.726	147.877	162.568	237.471	78.5469	54.0408	98.4907	50.4757	175.172	118.146	263.971	133.176	-1.89679	3.77e-13
ENSG00000187609	EXD3	17.278	22.5086	22.9914	18.8551	35.6034	39.3911	43.8865	47.9114	17.395	13.8939	18.7334	14.6333	36.2271	49.4641	60.1999	47.7159	-1.35609	5.2e-13
ENSG00000113328	CCNG1	210.45	184.307	209.517	144.504	244.666	273.58	255.907	372.58	158.991	108.786	104.459	137.272	251.148	343.931	323.487	398.763	-1.0514	6.15e-13
ENSG00000185477	GPRIN3	7.61798	7.2165	7.5366	7.48786	16.953	12.4154	16.5366	16.8222	13.3793	9.81393	13.4306	11.1579	43.5223	48.0849	56.378	59.1315	-1.78472	9.44e-13
ENSG00000110492	MDK	95.3146	104.141	136.673	95.638	267.302	243.015	239.929	298.804	39.8893	109.194	91.6114	79.2769	112.89	193.032	238.977	158.604	-1.27471	1.1e-12
ENSG00000162444	RBP7	9.58527	6.22607	9.99737	7.78252	42.7543	45.5874	41.0405	52.9679	1.1221	2.47797	3.05669	2.63204	2.9463	7.41784	9.93786	4.72547	-2.3293	1.57e-12
ENSG00000071246	VASH1	33.5384	32.0574	32.9936	23.9135	50.4302	45.438	51.0679	70.4147	18.9821	13.188	16.1161	14.925	40.8966	63.8359	62.6632	71.3319	-1.38455	1.75e-12
ENSG00000052802	MSMO1	55.2232	54.4567	73.4013	29.4615	104.386	115.481	103.981	213.497	8.71015	16.8754	12.951	15.6219	88.2364	211.357	283.872	229.899	-2.60757	2.02e-12
ENSG00000130529	TRPM4	10.4572	15.2164	16.9344	8.36872	29.0283	21.8819	23.8248	44.3521	11.5848	4.94122	12.2647	8.34206	44.818	67.176	99.2878	68.5818	-2.14479	2.33e-12
ENSG00000154734	ADAMTS1	309.322	327.777	341.543	489.128	767.589	708.729	723.897	480.626	133.556	177.063	151.016	153.212	316.749	405.052	380.237	467.514	-1.17093	2.65e-12
ENSG00000079459	FDFT1	215.219	214.773	241.145	95.3449	305.616	322.798	310.638	742.291	88.356	68.7373	77.2398	90.1575	249.137	469.062	621.915	464.865	-1.84665	2.65e-12
ENSG00000059588	TARBP1	97.708	85.6164	78.9004	84.064	148.811	113.9	136.319	144.081	82.8984	44.0207	75.4309	64.3339	171.99	169.879	172.056	201.017	-1.09986	3e-12
ENSG00000174498	IGDCC3	3.24016	2.88796	3.49891	3.02705	19.0794	21.0328	19.4579	22.4043	11.0142	13.8884	13.7677	15.6365	22.4017	43.0485	49.2026	43.3145	-1.93589	4.02e-12
ENSG00000009950	MLXIPL	15.0692	18.6393	13.6612	13.8195	46.1204	39.6453	49.2201	49.6031	22.353	18.9052	21.078	22.4762	31.4533	45.5384	46.5953	44.1633	-1.3393	4.54e-12
ENSG00000103485	QPRT	6.78432	12.4903	6.19311	3.84845	18.0896	20.9559	22.5632	56.9144	17.1879	17.2241	29.4335	19.6783	42.1317	85.0948	108.459	82.7962	-2.00568	4.69e-12
ENSG00000113296	THBS4	6.47187	5.10437	4.10142	3.12511	39.6049	37.4449	35.4153	87.8855	0.758333	1.2434	1.08714	1.31338	2.09959	1.82941	1.95768	2.12559	-3.18261	5.14e-12
ENSG00000184702	2018-09-05	16.512	16.5064	14.8552	22.2912	56.3266	58.9597	51.9134	40.9209	7.28446	5.89283	9.74731	5.27942	14.3526	23.9809	22.3784	21.8231	-1.64291	5.66e-12
ENSG00000157193	LRP8	34.5273	33.1011	29.4361	23.5616	59.5156	55.1509	54.3259	76.0705	16.4111	7.302	14.8362	14.3924	43.1451	69.8687	102.229	106.741	-1.8248	5.83e-12
ENSG00000112659	CUL9	57.3465	57.8713	52.4111	61.2009	98.1337	100.433	94.6431	91.5639	32.4036	28.2994	46.1776	36.0892	65.4989	66.1856	91.7645	72.7624	-0.96606	8.45e-12
ENSG00000103253	HAGHL	5.9825	4.83521	8.02507	5.35602	20.3529	20.3385	20.412	23.4704	10.8687	7.14618	13.7011	10.9948	18.7447	39.918	49.2985	43.2505	-1.84493	9.17e-12
ENSG00000101493	ZNF516	71.4916	65.0752	70.4331	61.3217	99.2755	94.9952	98.3052	121.572	30.1653	28.3225	27.5591	25.7196	46.8482	62.0759	71.4887	59.3413	-0.893546	1.08e-11
ENSG00000142156	COL6A1	93.464	98.7103	112.162	160.913	383.165	386.622	382.413	245.896	82.5089	63.2351	120.73	88.166	124.13	217.173	257.94	234.97	-1.46829	1.09e-11
ENSG00000087116	ADAMTS2	20.0081	18.284	19.7226	22.1579	49.8518	49.4544	47.4019	51.3958	11.9951	4.55541	7.72069	10.4294	21.5332	22.7224	20.5474	25.1874	-1.41869	1.56e-11
ENSG00000185813	PCYT2	34.4782	40.5307	41.2276	28.2293	55.3686	63.7048	54.3698	70.933	18.4163	11.0492	18.6633	11.9188	37.9192	51.2157	62.8464	53.6694	-1.26716	1.69e-11
ENSG00000178234	GALNT11	42.2248	37.3057	49.7405	43.2974	65.2697	64.3267	62.6201	64.7397	39.3501	31.0945	33.2335	26.4993	74.845	98.6368	109.203	104.717	-1.14609	1.69e-11
ENSG00000178982	EIF3K	247.507	286.983	262.156	181.805	339.411	336.544	358.882	526.783	127.197	101.79	89.6217	109.465	137.123	176.78	215.462	213.722	-0.797102	1.82e-11
ENSG00000148600	CDHR1	16.7522	21.4229	18.1713	6.45394	34.3533	31.4963	31.82	90.1545	16.3807	8.12839	14.575	10.9552	42.4057	71.1401	77.6608	47.372	-1.97014	2.04e-11
ENSG00000160752	FDPS	110.299	103.897	104.302	73.199	154.754	139.769	154.827	234.095	64.26	81.4883	59.9604	89.7475	101.538	144.005	235.151	176.666	-1.03625	2.37e-11
ENSG00000261409		198.96	178.259	171.997	364.019	969.72	758.62	875.548	473.897	142.709	34.5282	50.6462	38.907	532.124	393.982	288.143	343.609	-2.21086	2.54e-11
ENSG00000100075	SLC25A1	147.964	170.248	183.504	133.002	260.018	255.951	234.753	315.768	52.5515	50.5867	75.6667	67.6985	84.5038	196.094	218.667	216.249	-1.17701	3.22e-11
ENSG00000164099	PRSS12	34.1606	31.754	38.5282	27.9172	50.47	53.6734	52.2634	68.2344	12.4178	12.9604	17.8643	10.5461	37.5426	54.4556	72.4257	53.9672	-1.37057	3.25e-11
ENSG00000100441	KHNYN	73.4972	77.8311	72.2011	71.9957	99.4658	113.149	129.701	125.562	70.682	59.0371	69.0556	58.2416	79.8775	123.224	125.505	120.65	-0.800207	3.35e-11
ENSG00000162572	SCNN1D	14.6331	13.7221	9.99271	12.8269	35.3707	36.0345	43.7964	38.312	10.3151	15.4653	18.2476	16.8525	26.3553	38.4436	41.2323	30.6361	-1.43366	3.61e-11
ENSG00000026297	RNASET2	28.1527	24.0168	28.5702	17.4333	39.3163	37.6733	42.1113	61.9554	13.4769	7.91795	13.084	10.1622	30.6282	40.156	49.8044	45.7501	-1.40168	3.61e-11
ENSG00000187135	VSTM2B	1.50221	3.45781	4.01753	3.59481	35.1918	37.9624	41.6734	35.7984	0.499301	0.147511	0.299142	0.560688	0.218527	0.325132	0.161148	0.466739	-3.23865	4.06e-11
ENSG00000133124	IRS4	219.222	217.735	228.832	464.393	1051.63	988.658	1156.84	529.377	202.65	54.1099	74.8844	77.865	566.644	570.336	344.876	493.269	-2.05811	4.06e-11
ENSG00000103024	NME3	74.1618	80.3339	84.8578	53.6263	118.732	135.329	124.428	195.48	47.4611	46.2179	86.3508	68.8498	93.3013	202.95	280.072	219.477	-1.37425	4.54e-11
ENSG00000130066	SAT1	281.67	266.525	250.31	122.841	573.843	521.809	522.933	1336.48	52.5545	77.8473	88.5627	88.6388	94.3286	229.852	356.919	235.443	-1.67141	5.33e-11
ENSG00000100300	TSPO	26.1799	31.957	34.6635	23.5658	54.5635	54.8532	51.2481	74.1229	71.1341	27.8547	43.6754	44.5391	82.8437	107.39	144.154	113.008	-1.18914	6.65e-11
ENSG00000069188	SDK2	25.3023	27.5725	26.6684	30.1131	78.941	87.8109	72.4808	64.0974	74.1534	23.7774	61.4843	34.8775	105.578	111.178	112.642	142.866	-1.42679	6.65e-11
ENSG00000176454	LPCAT4	33.4721	33.9022	27.4517	11.5557	47.1637	45.9154	48.3626	135.555	12.6582	6.71465	12.4382	13.861	58.1521	130.575	181.652	158.461	-2.45647	7.85e-11
ENSG00000044090	CUL7	88.1918	90.3965	88.7206	72.7971	124.66	115.31	138.555	161.333	34.8986	30.6024	48.0997	28.0323	70.1146	122.674	155.807	110.746	-1.20629	8.79e-11
ENSG00000131242	RAB11FIP4	59.8634	65.5138	65.6686	53.94	98.3632	110.509	94.6745	125.427	53.8357	36.676	38.7764	39.4952	68.6537	66.4062	76.8563	70.4826	-0.850183	8.86e-11
ENSG00000131069	ACSS2	29.1163	31.7036	28.4891	26.5433	52.8722	50.8604	54.074	60.145	16.1442	11.5568	15.1506	13.2332	23.1579	35.3221	44.0528	41.7016	-1.17076	9.52e-11
ENSG00000128849	CGNL1	10.3361	10.9126	11.1453	16.7313	39.3263	30.9439	39.0919	23.8249	7.92497	5.16518	9.72574	4.22552	20.5173	27.8426	27.1809	24.6964	-1.71636	9.86e-11
ENSG00000091640	SPAG7	39.3538	42.757	41.8465	28.9263	57.6949	52.0512	57.2427	78.8053	17.3835	16.8499	19.3198	18.5191	39.0194	57.6483	74.2398	71.3344	-1.22825	1.05e-10
ENSG00000198712	MT-CO2	4699.81	4605.28	3451.78	3837.31	5871.24	6232.18	5723.13	6205.26	3671.11	2760.45	3520.5	3497.4	4200.46	5032.62	5854.37	7058.22	-0.688026	1.2e-10
ENSG00000141404	GNAL	32.8282	36.8241	40.6254	38.4436	64.2914	67.7084	68.8754	63.7372	10.6684	6.3746	11.0423	13.4943	25.859	32.1817	32.6409	34.3449	-1.18642	1.75e-10
ENSG00000163638	ADAMTS9	5.36943	5.21076	6.36968	10.5577	22.9592	28.1659	27.0511	14.7667	3.10971	4.58901	5.94447	5.74792	15.0529	24.8469	20.6968	32.6892	-2.06466	1.99e-10
ENSG00000155254	MARVELD1	47.1679	52.3403	52.0919	45.3205	67.4429	73.3305	71.3147	74.6885	28.5188	29.0522	29.1156	42.8889	75.6962	127.823	115.505	116.117	-1.20153	2.41e-10
ENSG00000163703	CRELD1	39.6438	36.7005	37.8512	21.7697	47.3638	50.752	58.8038	98.4667	16.9089	23.1861	19.8073	17.4825	40.2034	67.06	91.2308	63.4585	-1.36121	3.26e-10
ENSG00000114739	ACVR2B	76.7112	62.13	69.4505	53.7746	79.3823	90.6269	82.885	129.693	77.1637	90.3813	64.1642	84.5598	119.656	143.9	147.779	164.281	-0.776081	3.47e-10
ENSG00000198719	DLL1	19.908	13.1099	14.1934	12.6968	50.6907	49.788	42.0884	62.4083	13.9371	16.0034	37.1496	19.4352	24.6384	54.5673	92.8059	71.223	-1.67643	3.61e-10
ENSG00000087303	NID2	42.9303	43.2606	38.1773	27.2974	59.4967	58.0484	65.1024	97.8138	28.8507	13.985	23.4361	26.2516	39.3815	74.0513	60.9023	81.0033	-1.22486	3.69e-10
ENSG00000118971	CCND2	139.316	142.423	149.442	117.35	184.804	162.28	189.539	235.378	190.879	170.148	162.557	177.09	192.165	290.111	365.318	333.932	-0.684873	3.77e-10
ENSG00000138061	CYP1B1	12.5692	15.3263	13.11	19.4152	42.5472	50.2287	43.0516	28.2052	0.748426	1.20937	0.967703	0.766011	26.8295	16.3114	11.6136	18.7317	-2.2871	4.26e-10
ENSG00000198911	SREBF2	307.643	337.269	346.616	249.836	342.762	393.403	380.291	477.318	216.212	159.334	198.984	195.624	289.865	385.523	468.855	390.41	-0.733418	4.26e-10
ENSG00000184205	TSPYL2	113.207	134.777	107.399	120.11	334.311	294.472	330.011	311.82	50.6878	93.2248	55.5514	77.6524	78.3615	120.522	119.901	128.688	-1.14403	4.27e-10
ENSG00000102225	CDK16	622.915	690.368	671.13	480.864	771.008	790.104	818.453	1014.01	433.364	453.88	445.643	535.588	496.006	805.744	916.367	708.975	-0.616108	5.13e-10
ENSG00000130158	DOCK6	37.8096	45.9093	39.2595	25.0658	57.4084	51.0822	51.5826	86.5263	48.6794	43.7176	59.5219	52.9762	72.538	117.954	137.16	122.623	-1.0035	5.27e-10
ENSG00000197565	COL4A6	52.4638	52.8649	53.4173	68.7448	124.53	146.185	147.546	111.983	49.8575	60.7125	88.432	73.7088	70.6976	170.805	168.791	202.032	-1.24956	5.37e-10
ENSG00000178573	MAF	22.2329	18.7079	24.3478	23.0163	43.6939	48.5504	38.4734	39.6398	12.1775	28.7092	15.5294	23.8647	35.7547	73.3574	55.4714	64.4679	-1.29494	5.93e-10
ENSG00000171551	ECEL1	15.2218	13.7618	14.8127	15.3424	35.339	45.9376	44.0042	40.3195	5.90307	6.44629	11.4646	4.66461	15.9108	20.1835	21.4297	13.2197	-1.51689	5.99e-10
ENSG00000132535	DLG4	22.664	22.5468	20.3133	17.8694	47.9187	41.3272	45.9633	58.7837	23.249	24.9874	32.8955	21.3374	34.6884	50.4189	57.2809	48.1893	-1.10897	7.75e-10
ENSG00000148303	RPL7A	2108.43	2199.57	2151.52	1186.95	2484.34	2579.31	2576.76	4999.82	954.406	1159.37	697.65	1258.08	2394.52	3958.12	4809.82	4452.68	-1.38725	7.89e-10
ENSG00000102678	FGF9	7.12954	6.06859	6.33485	6.91867	13.8104	16.619	19.7855	16.6696	2.1812	3.75716	4.75305	3.67327	14.0498	21.3408	31.1384	24.4645	-2.00589	8.4e-10
ENSG00000125534	PPDPF	65.28	75.3743	89.3994	55.0012	153.378	151.625	157.48	195.557	56.3082	88.9692	86.5478	96.4266	89.4705	140.272	181.705	129.546	-1.02884	1.03e-09
ENSG00000169169	CPT1C	6.64677	5.92974	3.51626	5.73826	19.2144	18.0525	23.2274	22.6533	1.50546	1.3886	2.18548	2.43092	7.33002	13.8979	15.3651	11.9539	-2.24124	1.09e-09
ENSG00000116678	LEPR	19.4687	18.1953	22.0329	27.5884	65.6885	70.405	70.3438	50.1406	15.6485	23.0417	28.2895	21.3997	38.8256	40.5108	38.178	47.5386	-1.32125	1.13e-09
ENSG00000089916	GPATCH2L	83.3975	69.8561	74.5635	55.7628	88.7907	88.378	90.8353	132.652	49.2996	53.7741	52.6601	61.5331	84.5245	129.967	126.764	154.77	-0.900938	1.2e-09
ENSG00000077942	FBLN1	89.9257	89.1693	99.3111	105.481	132.451	146.175	142.929	132.553	47.7247	35.3006	54.4467	34.297	90.8287	126.679	116.212	99.2715	-0.973131	1.29e-09
ENSG00000054598	FOXC1	75.9006	95.2787	112.382	85.0755	165.108	167.53	152.155	164.924	96.8703	119.001	168.581	79.837	165.555	217.936	249.861	220.258	-0.911477	1.32e-09
ENSG00000074855	ANO8	32.0763	38.2768	36.0392	33.6458	56.2601	51.4744	53.7423	57.8186	23.355	12.5412	25.2124	16.8312	42.8681	58.1515	68.1701	48.7689	-1.09608	1.47e-09
ENSG00000073670	ADAM11	55.8867	54.3707	45.8945	41.8581	76.5587	70.6547	82.5942	92.4779	42.5842	23.4851	38.8032	27.1175	49.3949	68.7694	77.604	68.2994	-0.910705	1.47e-09
ENSG00000142102	PGGHG	48.9984	45.7125	39.5276	19.2069	54.4732	57.8374	62.1869	130.308	33.3034	25.917	47.1766	20.7339	146.183	299.405	374.537	314.403	-2.12334	1.56e-09
ENSG00000112972	HMGCS1	623.946	595.933	678.758	236.061	957.064	949.41	967.409	2560.34	53.5906	83.4371	58.7706	68.4021	498.98	1036.8	1543.22	1085.99	-2.69826	2.24e-09
ENSG00000054148	PHPT1	112.988	112.269	122.067	103.031	202.604	206.126	189.606	251.157	69.4279	119.608	84.6557	114.736	94.661	169.161	257.076	197.275	-0.957818	2.39e-09
ENSG00000179111	HES7	2.64044	4.79638	2.70884	1.27681	10.2858	7.83609	10.851	27.2732	1.0091	0.362959	0.730113	1.20219	10.44	16.8425	28.0224	16.0261	-3.15249	2.44e-09
ENSG00000264112		37.2585	36.5191	25.4191	27.3226	52.566	40.5263	48.6893	65.4434	89.1222	93.9232	81.8416	92.5399	115.762	164.411	175.147	149.067	-0.783269	2.46e-09
ENSG00000006453	BAIAP2L1	63.2952	63.822	63.0734	45.2974	75.9815	70.267	73.576	105.835	43.3907	42.1292	41.5555	49.3642	77.882	85.419	101.167	88.3016	-0.794783	2.86e-09
ENSG00000064961	HMG20B	76.516	66.7959	68.9537	54.9831	87.3576	81.8199	87.5795	103.83	92.7443	67.2283	85.0952	82.9279	122.063	176.761	219.336	160.945	-0.816463	4.09e-09
ENSG00000162004	CCDC78	4.89965	6.8069	4.83313	3.97016	16.3762	12.6945	15.5599	18.018	7.15932	9.55944	7.32975	12.2304	14.806	34.7984	39.2678	33.4648	-1.73372	4.18e-09
ENSG00000184678	HIST2H2BE	20.5932	16.0423	15.2449	5.22401	22.4757	32.288	34.0929	129.022	1.98524	2.11371	1.9656	1.74817	17.7795	26.8078	86.8785	33.9465	-2.95515	4.8e-09
ENSG00000118046	STK11	137.681	149.267	164.034	133.402	224.141	215.162	216.609	252.725	134.714	106.042	157.861	145.503	138.329	272.548	338.121	288.042	-0.838233	4.8e-09
ENSG00000104549	SQLE	179.275	175.088	184.02	62.063	202.053	206.991	207.001	552.655	39.0072	46.6239	32.7099	52.1533	215.13	388.219	519.401	471.261	-2.12194	4.85e-09
ENSG00000237886	NALT1	2.50457	3.8865	3.47139	3.42423	11.6611	13.9345	12.6392	14.6886	0.764566	0.593848	1.07015	0.397404	8.85257	11.408	14.8988	12.3956	-2.76053	5.1e-09
ENSG00000156508	EEF1A1	8344.07	8321.48	8283.07	4353.79	8924.17	9378.54	9292.87	21327.2	4315.06	3148.77	3573.28	3764.7	8717.38	16111.4	18065.5	19123.2	-1.45022	5.1e-09
ENSG00000167508	MVD	67.4428	89.6485	81.0076	36.2679	115.958	122.715	135.241	272.09	25.8557	27.9194	35.2558	31.8625	45.4306	179.737	325.192	184.843	-1.94404	5.44e-09
ENSG00000128016	ZFP36	11.7452	18.5923	14.9494	12.2231	38.6057	36.414	44.0207	53.7617	4.15848	8.29648	10.9376	6.68159	7.70739	20.476	33.4985	17.3957	-1.57344	5.84e-09
ENSG00000134590	RTL8C	86.2112	96.2066	112.88	79.2821	111.289	127.374	132.031	152.019	50.2952	50.9264	49.7084	68.6518	89.0864	129.038	184.874	162.684	-0.968204	5.91e-09
ENSG00000205542	TMSB4X	159.891	147.979	162.014	173.352	249.401	227.446	238.283	247.989	17.7798	40.5405	29.7452	43.6044	50.0987	86.4859	89.839	73.5044	-0.895466	6.38e-09
ENSG00000154358	OBSCN	69.9461	53.947	56.6591	83.8986	111.344	139.249	106.455	91.7488	30.7714	19.7405	41.2382	21.2599	74.4771	116.569	97.0253	121.12	-1.33904	6.42e-09
ENSG00000143554	SLC27A3	15.5646	21.7885	18.3603	21.6005	40.3741	40.0792	43.564	34.3422	7.94025	5.75127	10.0582	8.8899	19.1372	23.0438	26.045	28.1665	-1.30316	6.55e-09
ENSG00000198732	SMOC1	21.142	30.1362	22.7032	29.2192	62.0593	72.3215	70.1204	58.4919	24.3682	14.4916	33.7334	22.22	42.3552	40.6004	41.2591	48.7715	-1.19763	6.77e-09
ENSG00000108479	GALK1	39.0107	44.9615	48.2895	42.229	76.1914	69.0014	76.7867	77.2903	41.4567	20.9258	45.4627	26.3272	54.0635	59.8633	79.6079	64.1835	-0.93217	6.77e-09
ENSG00000154277	UCHL1	172.261	196.954	174.771	197.627	375.624	374.974	370.329	348.851	242.472	251.467	216.18	291.776	305.716	308.074	389.677	393.487	-0.7958	7.86e-09
ENSG00000119514	GALNT12	2.86801	1.61043	1.97451	3.15707	13.9992	13.6835	12.1589	9.55808	6.43911	1.62234	4.11068	2.83341	16.7648	14.5617	16.0307	17.6937	-2.277	8.51e-09
ENSG00000160310	PRMT2	45.9386	52.4042	52.8109	47.2653	80.4735	89.6458	97.6301	92.6065	40.7439	38.831	55.4158	44.7834	50.0993	74.7656	79.2414	76.2489	-0.825579	9.06e-09
ENSG00000169116	PARM1	40.7534	41.7954	46.0165	36.2272	55.3426	55.2336	59.085	70.2852	18.6025	15.803	23.5833	18.2785	66.8606	55.4064	52.0589	55.8844	-1.07888	1.02e-08
ENSG00000100321	SYNGR1	40.7442	37.7306	37.8552	39.681	63.3979	60.843	71.3077	66.3763	32.1526	30.685	37.9378	27.6638	44.411	62.6783	62.8305	61.3957	-0.853863	1.06e-08
ENSG00000196205	EEF1A1P5	68.647	64.3572	82.9127	51.431	82.3609	80.313	82.4149	207.465	43.6603	33.309	40.3073	45.1613	102.037	162.639	186.548	196.904	-1.41554	1.14e-08
ENSG00000185920	PTCH1	55.3646	49.8399	50.8415	60.8289	76.7233	79.904	75.4332	66.3485	27.0313	35.5055	32.2291	33.233	66.7369	88.5127	85.1606	100.137	-0.980925	1.19e-08
ENSG00000170153	RNF150	29.6212	26.0497	27.7124	36.7838	48.7225	46.885	55.7147	38.2462	19.7289	20.0189	25.3075	23.8229	57.0101	58.6974	53.3138	71.4092	-1.10311	1.27e-08
ENSG00000087086	FTL	275.198	285.592	315.375	169.309	668.766	654.021	689.932	1200.68	185.588	293.174	192.004	377.124	252.845	540.74	666.157	515.747	-1.32423	1.32e-08
ENSG00000197558	SSPO	4.81072	4.26687	5.4747	12.9126	42.9302	51.9736	39.8841	22.7039	5.92438	7.01325	9.67348	6.59545	24.4766	21.1301	15.0637	17.8948	-2.06335	1.37e-08
ENSG00000115884	SDC1	40.6004	40.5771	51.8087	38.2604	53.9625	78.9895	70.5879	82.0439	8.29802	19.4222	19.348	26.5672	31.7128	51.1665	56.7084	47.4169	-1.07297	1.37e-08
ENSG00000107537	PHYH	14.5037	12.8652	16.0462	10.4388	27.1548	27.9078	30.2259	39.5983	14.2133	18.7547	18.273	18.0156	29.7263	40.7022	39.5498	32.2195	-1.18709	1.39e-08
ENSG00000105221	AKT2	464.654	507.014	475.21	375.673	529.354	537.222	562.057	716.143	221.369	209.872	202.601	213.473	221.827	322.701	431.028	335.028	-0.552723	1.42e-08
ENSG00000261556	SMG1P7	9.06411	8.97035	11.4347	7.0413	18.9163	16.8702	19.6048	28.9837	3.23292	5.31172	5.13922	4.92183	11.8516	18.7353	23.6318	22.5774	-1.68053	1.43e-08
ENSG00000100316	RPL3	1963.95	2058.45	2121.6	936.583	2187.85	2321.19	2267.82	5412.89	2064.93	1599.18	1708.31	1622.51	3310.39	5197.12	6105.11	6163.67	-1.2275	1.49e-08
ENSG00000173894	CBX2	76.8247	87.1814	91.5331	71.9769	99.0315	107.162	105.476	121.224	56.533	47.739	56.0224	80.8318	98.4027	107.637	139.567	120.651	-0.732223	1.71e-08
ENSG00000167363	FN3K	10.8616	9.93758	8.90687	10.5164	30.7058	27.0836	32.9159	29.6503	2.18647	2.56145	2.28595	3.31074	7.84802	8.8974	10.4141	7.37118	-1.7214	1.89e-08
ENSG00000137285	TUBB2B	138.476	148.31	182.617	114.128	215.639	212.567	184.315	302.523	97.1729	62.7861	110.789	52.3787	144.84	197.71	268.064	186.169	-1.02663	1.92e-08
ENSG00000188176	SMTNL2	1.30091	1.43757	2.75874	1.85199	18.522	16.8787	17.4764	17.0348	0.9578	0.463081	1.00599	0.744151	4.28789	6.76244	4.89533	3.91165	-3.26455	2.09e-08
ENSG00000162576	MXRA8	9.02445	13.1375	11.317	15.2222	49.6267	44.4478	55.8993	39.1775	4.44204	5.95509	9.5139	5.13806	8.72576	14.2463	13.9252	11.2239	-1.68609	2.11e-08
ENSG00000145592	RPL37	849.306	828.561	777.399	532.772	1011.74	957.265	984.625	1758.25	770.217	850.547	713.183	1079.03	1070.33	1379.48	1744.6	1498.94	-0.75597	2.13e-08
ENSG00000180336	MEIOC	12.1615	13.3814	15.1295	17.1482	40.9272	37.2508	33.6522	27.5373	6.9573	6.84801	6.86233	7.25503	9.76447	21.6734	20.5402	23.1152	-1.43704	2.14e-08
ENSG00000154265	ABCA5	27.4673	24.5879	22.6538	32.1393	52.5387	42.4489	47.4751	39.4158	16.8655	11.5955	15.7055	9.85835	29.8287	36.9783	43.5069	40.1286	-1.13561	2.28e-08
ENSG00000254726	MEX3A	32.7562	30.6955	30.0218	23.735	40.9316	44.1441	42.085	53.1136	69.443	36.6312	54.185	42.9099	107.418	93.6085	107.732	108.195	-0.912585	2.68e-08
ENSG00000066230	SLC9A3	4.00046	4.92183	5.31643	6.57711	19.8166	18.3057	22.2347	15.5692	1.61199	2.46595	1.81068	2.65828	8.86414	11.3832	10.3981	11.7113	-2.07736	2.69e-08
ENSG00000102996	MMP15	62.1109	75.6724	79.2983	84.2284	136.15	156.441	135.127	125.566	7.44723	4.85777	7.06856	8.67544	19.7947	29.4929	52.9889	22.4938	-1.39888	2.77e-08
ENSG00000130222	GADD45G	9.24937	14.0151	14.8589	8.07802	21.5263	21.0464	16.9475	31.611	3.84074	4.49806	5.29616	2.94863	14.2225	26.1572	32.5379	22.6508	-1.71809	2.96e-08
ENSG00000088836	SLC4A11	12.0046	11.1362	9.60882	10.6287	29.6389	25.3509	28.51	26.724	5.84623	6.76028	5.22126	6.68585	13.5637	20.9531	16.0182	16.9581	-1.46342	3.43e-08
ENSG00000153291	SLC25A27	50.1572	43.8367	35.9349	33.2701	54.6245	46.8764	53.4844	72.8758	26.6185	29.155	28.1015	24.4183	56.3437	79.4029	113.398	90.6628	-1.11569	3.43e-08
ENSG00000050767	COL23A1	1.07383	2.143	1.01498	0.660003	5.99214	6.25007	7.18714	16.0907	2.25237	0.634089	2.3427	0.944134	11.4009	14.7036	18.0613	13.201	-3.10133	3.47e-08
ENSG00000142798	HSPG2	34.5851	43.7748	36.3835	52.558	67.3513	64.9193	69.9888	58.2901	12.826	12.6011	21.4368	18.8397	38.5921	52.4865	52.5559	63.9412	-1.14681	3.47e-08
ENSG00000117335	CD46	152.161	138.417	146.136	109.42	138.012	161.81	148.111	205.215	85.9873	89.6902	91.7481	91.3476	139.201	175.306	190.83	194.799	-0.666591	3.5e-08
ENSG00000122642	FKBP9	55.0809	57.9799	61.1568	77.4474	99.6284	106.77	100.459	83.3825	35.3133	30.9898	31.449	39.7634	59.8749	63.1472	69.4178	70.297	-0.844029	3.59e-08
ENSG00000071082	RPL31	709.45	706.456	690.174	385.627	712.228	781.503	710.812	1505.29	550.064	513.484	458.291	691.826	1099.8	1468.13	2037.56	1817.69	-1.1106	3.66e-08
ENSG00000213983	AP1G2	53.7906	56.8911	39.2007	32.0627	64.2829	53.7418	65.608	90.6589	45.0587	37.5771	45.0858	37.8482	58.7398	107.605	127.552	104.464	-0.991549	4.13e-08
ENSG00000110811	P3H3	50.4863	59.2219	59.6015	41.6038	69.5125	74.9862	74.1772	100.76	18.8779	24.6978	25.9123	37.5684	42.5197	92.0088	108.699	90.9104	-1.14942	4.52e-08
ENSG00000105376	ICAM5	18.1677	12.7618	16.0443	8.69404	16.8233	19.4921	25.5187	40.3542	13.2541	8.59074	15.5958	13.6635	35.8269	82.5467	131.817	100.978	-1.89025	4.8e-08
ENSG00000108797	CNTNAP1	12.7076	15.4177	9.40108	10.5145	23.8676	21.2735	27.5019	30.8171	6.70087	5.05331	7.10964	7.13345	14.6935	20.3851	24.1094	22.1966	-1.41015	5.84e-08
ENSG00000072135	PTPN18	27.8188	28.6301	30.985	31.3297	44.0042	44.479	49.9609	39.7055	37.1715	20.4221	35.1676	23.9282	59.4073	70.1225	64.5374	74.4952	-0.970657	6.05e-08
ENSG00000089351	GRAMD1A	189.113	200.253	207.125	175.052	251.533	250.885	258.311	282.57	102.861	58.1322	94.199	87.7919	98.6654	132.031	168.061	151.035	-0.616734	6.47e-08
ENSG00000137103	TMEM8B	26.5976	29.962	30.423	34.3089	43.9596	48.6839	45.8618	39.4933	14.5374	8.90567	14.4051	12.5527	34.7502	47.0018	47.4155	42.8889	-1.1513	6.93e-08
ENSG00000120437	ACAT2	105.927	98.9762	114.949	61.8979	125.799	136.334	128.27	209.073	15.8474	23.2853	25.6216	18.5209	39.9458	86.7077	116.813	91.4217	-1.31456	7.09e-08
ENSG00000184117	NIPSNAP1	84.2852	95.3006	98.3629	53.9682	104.725	104.2	108.459	188.87	64.4401	46.8999	66.5485	71.4486	93.6122	133.689	153.351	119.599	-0.867511	7.52e-08
ENSG00000148384	INPP5E	97.0721	104.36	92.769	78.2465	134.064	132.321	151.314	161.738	77.6916	52.1318	77.1147	73.458	70.0696	130.309	172.755	128.834	-0.797443	7.56e-08
ENSG00000171608	PIK3CD	7.86689	11.069	7.5847	8.17638	21.5957	16.9536	19.888	21.8601	9.73356	6.21843	13.2219	6.05771	17.6971	23.8757	29.2671	29.7864	-1.43497	7.66e-08
ENSG00000245694	CRNDE	27.3706	27.4398	26.8197	22.2029	40.4499	45.7276	32.007	53.4331	29.6686	50.4214	42.6365	32.7849	52.0572	78.2744	92.37	82.3847	-0.913169	7.66e-08
ENSG00000165810	BTNL9	9.04116	9.20997	7.31535	5.66297	11.7975	11.1723	11.6167	17.7245	13.1264	12.7799	11.9202	18.8461	41.3801	42.2965	42.9864	43.1272	-1.33078	7.98e-08
ENSG00000196218	RYR1	7.96683	6.82317	11.9449	7.5948	27.7799	30.6858	26.403	36.6272	0.72195	3.08728	0.99854	1.96213	2.45933	7.52461	5.82304	4.20939	-1.85703	8.16e-08
ENSG00000018236	CNTN1	5.9626	4.61779	6.29633	1.91315	14.4794	13.3766	14.6209	40.1132	12.297	8.78591	7.76122	9.70583	38.5849	30.6813	21.9229	23.2232	-1.85607	8.16e-08
ENSG00000064300	NGFR	8.14212	8.54848	8.77477	5.05486	14.9916	18.9956	17.5283	27.5407	4.99222	2.11211	4.93349	2.46609	12.1034	12.9316	24.1711	13.665	-1.76479	9.4e-08
ENSG00000064607	SUGP2	237.06	214.301	201.042	163.203	222.754	217.604	255.031	308.188	139.254	130.226	152.26	141.726	197.397	304.636	372.435	307.752	-0.740724	9.77e-08
ENSG00000106415	GLCCI1	27.1484	25.045	32.3452	27.0514	39.7298	38.6268	41.3856	38.8649	21.7119	16.2804	19.3433	16.3137	46.5415	55.3876	44.4787	50.3011	-1.02412	9.87e-08
ENSG00000198467	TPM2	64.3792	56.7997	50.8209	23.9269	60.1993	66.6206	72.3813	145.969	12.9285	13.5618	20.6098	11.6429	60.1049	143.988	195.616	135.202	-1.98672	9.87e-08
ENSG00000099219	ERMP1	88.6027	82.7126	87.6182	57.976	82.8046	95.6922	99.9625	152.731	32.0084	25.4366	31.0284	25.3699	70.4526	86.5674	109.43	88.849	-1.05761	9.97e-08
ENSG00000147257	GPC3	46.3949	45.62	52.6914	98.1701	196.281	201.751	189.829	104.639	13.306	1.34153	13.1357	2.5769	36.2654	17.0198	58.1431	49.0085	-1.95722	1.07e-07
ENSG00000111602	TIMELESS	185.858	184.055	188.633	156.142	193.558	203.708	225.791	246.215	150.739	98.1542	126.844	135.999	188.641	198.31	227.836	251.02	-0.581001	1.17e-07
ENSG00000015532	XYLT2	70.8108	73.9493	76.5858	60.3602	82.8262	81.3261	89.3753	98.4251	34.1638	34.9286	34.8005	45.712	65.4784	81.457	90.5808	85.0501	-0.743721	1.21e-07
ENSG00000178761	FAM219B	72.7931	70.3165	69.81	51.6165	79.8456	76.8168	97.695	122.879	56.4528	49.463	52.7131	54.4027	64.1934	101.401	140.829	113.573	-0.804287	1.27e-07
ENSG00000140400	MAN2C1	169.112	157.505	134.96	84.3587	170.416	150.661	181.523	298.797	135.411	105.79	121.548	112.096	195.514	407.517	465.066	413.86	-1.15263	1.27e-07
ENSG00000137573	SULF1	1.47029	1.79647	2.30266	3.64251	25.4847	23.6199	27.4142	14.8798	10.5314	9.98896	12.4311	7.04671	23.2942	22.7666	19.7276	19.9522	-2.02784	1.31e-07
ENSG00000188130	MAPK12	86.6663	74.704	70.9722	69.6209	97.0806	95.6334	104.153	110.166	37.8273	31.3755	38.5509	39.9947	67.9506	126.723	163.713	138.554	-1.12134	1.31e-07
ENSG00000167107	ACSF2	25.94	22.8399	25.4208	20.0902	41.4763	47.4269	46.7224	59.5978	34.2166	30.6681	38.3976	38.405	46.1605	57.7447	61.3559	53.9199	-0.885063	1.45e-07
ENSG00000142208	AKT1	126.31	144.194	139.95	125.636	172.757	182.121	189.414	193.403	77.7788	88.8818	77.8515	130.827	107.668	175.078	206.518	205.891	-0.731542	1.46e-07
ENSG00000113161	HMGCR	188.628	172.113	173.438	91.5791	181.101	197.89	187.569	361.262	32.5419	47.5352	37.8306	45.8094	133.213	248.729	334.104	246.364	-1.58325	1.52e-07
ENSG00000140398	NEIL1	37.1344	35.8392	26.2408	40.05	81.6121	68.599	90.6411	68.3655	32.8259	37.4704	33.7985	53.1927	48.2009	65.5419	69.8344	66.0992	-0.981201	1.55e-07
ENSG00000169683	LRRC45	84.9036	86.4565	86.9243	89.8566	115.098	130.971	123.258	107.637	23.7831	12.808	19.3124	25.2286	52.5367	71.8335	88.7373	71.0247	-1.11477	1.64e-07
ENSG00000224114		74.8881	60.7901	70.1103	39.1858	81.9637	86.2685	82.9056	201.972	41.2074	61.5774	32.5154	45.1554	74.1404	99.1317	124.24	127.238	-1.10893	1.7e-07
ENSG00000141569	TRIM65	52.2434	64.6479	59.3808	46.1285	81.457	80.993	87.7923	108.015	106.759	55.3766	91.2207	77.3848	104.45	136.378	152.672	167.621	-0.783832	1.74e-07
ENSG00000187244	BCAM	49.5412	52.1324	57.0476	38.8899	68.0841	67.158	64.0277	89.8732	26.8671	10.3039	23.8905	16.769	44.4577	53.2172	63.1381	43.316	-0.974913	2.13e-07
ENSG00000186567	CEACAM19	19.7167	15.471	11.1193	15.3984	38.13	29.987	37.0923	37.7762	12.7806	9.03571	11.8983	9.39405	14.62	26.0936	32.4263	18.1317	-1.23933	2.14e-07
ENSG00000136378	ADAMTS7	9.72686	8.28335	11.0494	22.7519	53.2877	52.4897	65.3528	25.5966	2.59934	2.24729	3.81885	5.87257	6.99718	12.2491	13.1314	12.0623	-1.87826	2.26e-07
ENSG00000105419	MEIS3	42.9447	52.2326	46.7211	57.8059	97.046	92.3803	102.95	78.1315	26.3697	33.9702	27.2473	28.4686	43.1608	48.7344	55.1992	38.4923	-0.882024	2.39e-07
ENSG00000104823	ECH1	34.6499	45.0533	48.5218	31.6477	103.517	103.825	121.328	150.118	35.129	40.9664	42.758	55.8926	41.7389	65.3962	83.8059	66.2426	-1.13644	2.41e-07
ENSG00000137700	SLC37A4	58.1664	54.0402	44.616	40.325	56.8443	56.6968	55.3298	75.6449	52.1479	38.9006	52.973	35.9916	97.9233	125.477	134.042	120.984	-0.940393	2.46e-07
ENSG00000095321	CRAT	11.8289	16.1561	19.9114	34.9399	69.9597	69.507	72.7374	33.1298	36.9154	24.3914	37.5422	30.7299	60.2779	69.4218	72.8736	71.5701	-1.3718	2.57e-07
ENSG00000132481	TRIM47	6.31831	7.11967	9.03658	5.55325	18.7521	16.9984	23.5361	27.262	4.49732	4.26639	7.62932	5.65066	11.7542	15.6676	20.5561	10.2108	-1.61574	2.63e-07
ENSG00000175745	NR2F1	33.4	32.0879	36.8421	42.47	49.1908	50.9428	59.6614	40.2464	21.2704	31.7334	22.0224	23.5155	50.6109	69.7737	82.3105	72.7468	-1.03315	2.68e-07
ENSG00000205309	NT5M	5.12554	5.11545	6.99318	8.09009	30.7038	34.0151	32.3341	25.5319	7.18427	5.35661	6.58844	9.67049	11.9282	11.2965	14.5966	13.9458	-1.70224	2.94e-07
ENSG00000142541	RPL13A	1928.76	2007.13	2102.83	1024.09	2458.03	2533.95	2419.1	5421.99	2061.23	2184.27	1933.07	2531.27	2510.43	4114.9	5207.99	4898.68	-0.953478	2.95e-07
ENSG00000213420	GPC2	8.86065	10.5982	10.1114	4.68903	10.7989	17.5521	17.3496	34.4478	5.63707	5.45342	6.39329	5.40875	13.9718	25.3544	24.1155	22.487	-1.60463	3.08e-07
ENSG00000070886	EPHA8	1.74958	2.09478	1.9999	0.710092	6.95511	5.62868	8.79911	21.0946	9.78186	3.05382	7.22297	4.25829	14.0247	21.5801	27.5685	20.9102	-2.12097	3.29e-07
ENSG00000121743	GJA3	6.24221	6.50212	9.33647	4.82849	9.23863	11.2621	10.3869	14.0878	5.31236	6.97929	6.90761	9.49883	21.139	31.6732	37.9394	36.7594	-1.60617	3.67e-07
ENSG00000167625	ZNF526	29.3174	32.658	28.4624	25.6087	51.6011	48.4759	42.3805	58.9396	25.7245	22.6421	23.6642	26.1991	29.8273	45.7863	48.9927	47.2805	-0.863471	3.76e-07
ENSG00000169689	CENPX	78.7971	67.6179	77.4711	55.1987	85.1249	88.5426	86.0001	124.304	40.8294	23.3089	43.2585	30.0299	54.0613	77.727	101.47	89.4491	-0.879067	3.76e-07
ENSG00000174010	KLHL15	148.061	138.363	143.629	76.0744	197.603	192.497	179.762	410.831	50.4628	70.1727	47.8472	45.6353	63.8092	108.518	163.944	108.778	-1.0605	3.95e-07
ENSG00000189077	TMEM120A	20.7356	21.8788	22.3472	12.8401	25.26	27.6165	29.8095	47.1849	15.4575	9.94728	16.2355	7.68231	24.5277	34.7376	44.4264	35.5435	-1.164	4.01e-07
ENSG00000147804	SLC39A4	11.1303	13.1663	11.2987	7.25273	21.119	17.9968	20.695	34.0379	19.9142	14.129	23.4774	21.4735	31.2954	34.886	54.9453	42.5148	-1.15365	4.41e-07
ENSG00000213722	DDAH2	33.6701	37.2998	40.5848	25.7937	54.8632	51.0196	46.6172	73.0148	10.8529	17.6833	20.9194	16.1551	29.0111	67.2585	126.25	74.9721	-1.46033	4.42e-07
ENSG00000167645	YIF1B	58.6941	72.4173	70.251	41.0544	90.5713	94.4288	95.6047	161.055	49.1512	41.2363	56.3346	64.7558	59.2765	85.2355	110.75	92.2841	-0.856292	4.5e-07
ENSG00000186665	C17orf58	18.5843	19.0795	21.001	12.9588	28.4581	28.2628	26.1227	42.6821	15.4735	15.4213	18.0875	23.3498	31.7859	39.0057	44.6475	37.9582	-1.02319	4.54e-07
ENSG00000105373	NOP53	237.055	306.514	348.962	205.071	439.042	411.333	386.851	615.176	350.511	105.623	227.782	191.686	373.436	572.49	651.026	591.414	-1.08966	4.66e-07
ENSG00000183087	GAS6	37.86	33.1973	36.8185	31.6406	46.3654	51.4332	46.8436	57.4711	9.83991	13.3164	20.6933	14.2813	28.3409	48.3479	54.7932	37.8945	-1.03097	4.79e-07
ENSG00000229117	RPL41	272.499	250.728	254.848	158.055	281.877	255.686	292.513	793.302	297.989	240.592	269.594	215.546	435.53	583.552	792.844	736.9	-1.09822	4.79e-07
ENSG00000101670	LIPG	8.90568	10.3146	12.9398	4.61202	21.8066	24.7087	25.4733	54.9278	0.229964	0.18675	0.170473	0.0681726	1.43158	5.68778	12.3394	4.5351	-2.38515	4.83e-07
ENSG00000163516	ANKZF1	62.4645	58.2289	55.5277	33.3874	59.5828	56.834	65.4727	110.023	32.2734	29.5554	30.6644	35.5401	59.4504	75.9068	92.2268	81.3234	-0.914704	4.83e-07
ENSG00000159335	PTMS	266.124	283.024	368.843	221.597	359.028	332.143	322.545	478.32	175.714	109.255	159.107	109.624	342.846	464.528	691.261	541.653	-1.18334	5.08e-07
ENSG00000095066	HOOK2	25.4211	32.1073	27.9914	29.3167	49.0986	44.0365	47.8855	44.9968	44.0268	25.2618	44.9891	37.3135	52.7399	70.1105	82.7956	67.1586	-0.843021	5.13e-07
ENSG00000161912	ADCY10P1	8.97394	7.86196	7.62873	5.5835	11.4094	13.7003	14.7421	19.3868	5.13787	4.70526	4.57735	7.3255	17.5969	19.3771	27.261	23.4157	-1.51367	5.97e-07
ENSG00000102878	HSF4	7.92247	9.7984	8.40333	6.54594	18.2514	12.3166	18.1492	19.7304	3.50901	2.58723	5.95601	3.75442	10.1694	20.2039	21.3765	24.3054	-1.5954	6.04e-07
ENSG00000155363	MOV10	146.018	156.484	125.587	121.436	151.432	157.11	173.873	185.863	90.4291	68.1811	79.6257	89.4027	124.145	123.032	183.413	148.275	-0.604547	6.28e-07
ENSG00000070540	WIPI1	13.1118	11.3517	15.0591	10.6053	19.6023	20.9373	22.6165	27.621	5.40572	6.09204	6.43426	6.69064	17.656	21.5575	19.1118	20.6333	-1.31344	6.95e-07
ENSG00000105186	ANKRD27	79.1448	85.2501	67.3673	58.7324	90.4453	80.9519	89.8957	114.418	51.1609	29.9841	42.1952	43.1614	64.3911	79.9783	95.219	92.6562	-0.728753	7.89e-07
ENSG00000196683	TOMM7	94.6079	86.2282	79.0586	40.5077	99.9929	104.374	89.989	245.117	69.8687	83.2405	55.5403	102.863	126.015	177.883	242.007	212.267	-1.11438	7.91e-07
ENSG00000105327	BBC3	31.7142	44.0555	48.2759	36.919	69.632	68.4521	74.9168	92.5438	33.8034	45.6898	48.8682	46.0386	45.7543	62.5194	93.1872	64.3976	-0.8266	8.27e-07
ENSG00000099834	CDHR5	5.15142	4.39453	3.80459	4.21953	10.6453	9.04039	5.98788	10.3147	2.02896	3.96238	2.70192	4.81184	9.55756	24.8237	26.9157	30.7341	-2.01997	8.49e-07
ENSG00000179222	MAGED1	178.769	183.021	188.208	125.303	199.885	177.316	193.609	270.502	53.5441	53.2049	55.6931	73.5667	161.203	298.237	252.104	231.547	-1.19856	8.68e-07
ENSG00000166965	RCCD1	61.96	59.7832	73.3953	62.2979	117.205	113.767	111.615	124.117	58.7902	83.4539	75.1427	70.7468	85.9672	90.0894	111.794	88.8818	-0.694626	8.69e-07
ENSG00000267121		3.82175	4.38769	2.69286	6.35159	20.8196	17.7546	25.2146	12.4019	0.626248	0.258449	0.880304	0.677491	2.67318	4.72634	6.3446	4.17731	-2.37034	9.06e-07
ENSG00000176248	ANAPC2	115.356	115.564	107.616	94.5208	132.386	125.426	131.895	146.588	79.4442	73.9997	81.1412	90.1725	86.977	141.229	162.601	151.494	-0.58113	9.06e-07
ENSG00000155287	SLC25A28	30.5808	28.3664	25.0445	18.3064	34.1478	30.0554	30.4809	47.6239	18.7737	21.6229	20.4987	25.1509	35.3972	62.0322	66.4821	68.5309	-1.02437	9.16e-07
ENSG00000138413	IDH1	39.0508	35.3893	41.3816	44.3648	60.167	61.3543	63.4659	48.704	14.898	13.3152	14.577	20.5529	46.57	38.6158	37.6718	38.068	-0.964258	9.16e-07
ENSG00000269190	FBXO17	74.0231	69.575	72.7613	59.8421	112.555	99.6296	120.681	138.794	52.9536	44.5807	59.3711	50.8478	49.2908	76.519	86.0001	71.4254	-0.693026	9.16e-07
ENSG00000230316	FEZF1-AS1	3.82982	3.29958	4.54656	4.98492	25.4256	29.7621	32.0274	21.1318	5.90371	4.0328	4.17507	4.61135	11.3652	8.52315	8.43212	7.14471	-1.96045	9.69e-07
ENSG00000162729	IGSF8	37.3237	39.9754	42.4551	29.7319	47.6577	47.9929	43.8089	62.7797	18.6127	16.539	20.8727	20.2882	35.5972	40.6737	54.7492	47.5253	-0.859692	9.95e-07
ENSG00000197461	PDGFA	22.7829	21.0242	24.9616	17.2025	24.9616	33.6169	31.3842	42.7677	4.08927	4.57672	6.04953	5.67348	17.2456	33.0767	51.0708	33.9969	-1.54754	1.02e-06
ENSG00000111144	LTA4H	129.582	130.549	136.455	77.7312	130.415	124.824	133.867	225.24	43.626	44.3572	33.9457	53.2704	123.915	170.892	212.674	214.16	-1.24174	1.04e-06
ENSG00000069667	RORA	18.599	16.616	18.6898	20.6132	31.4974	29.5431	27.8735	29.8459	10.7327	6.7699	8.86101	6.51738	18.7165	29.9325	27.6741	29.9039	-1.1436	1.05e-06
ENSG00000099958	DERL3	28.001	27.0227	26.4732	36.8615	46.4682	58.8198	57.0213	38.0586	4.9982	8.49072	8.02309	14.2815	20.0839	48.0278	72.4189	42.97	-1.54551	1.05e-06
ENSG00000168010	ATG16L2	16.5196	11.8428	9.87183	12.7355	19.3908	17.2924	25.2654	20.9914	16.042	13.2874	25.295	13.6547	30.9951	46.25	57.6268	58.2013	-1.18727	1.06e-06
ENSG00000159388	BTG2	81.5758	75.1402	86.3131	75.0247	121.18	130.403	146.401	154.535	30.9965	70.5314	41.9038	44.6024	47.052	103.68	118.883	72.1509	-0.889677	1.06e-06
ENSG00000273117		2.55408	2.36217	4.01203	2.36191	8.13045	12.2714	12.4701	12.2626	1.36658	2.81641	1.20389	2.98312	14.2903	11.1366	7.62322	8.64059	-2.26074	1.12e-06
ENSG00000146054	TRIM7	2.8818	1.99918	1.48033	1.20249	8.64841	5.70734	5.14111	12.6266	5.67915	3.74469	3.7854	6.66531	12.0719	19.1118	26.6629	16.5169	-1.99703	1.14e-06
ENSG00000166450	PRTG	15.587	17.312	14.6072	12.5834	22.1019	18.7637	18.1236	27.5062	8.16733	14.1005	13.6704	11.2785	24.7424	42.6903	48.2153	52.025	-1.25028	1.23e-06
ENSG00000148834	GSTO1	77.5814	73.3863	80.3516	56.5516	78.5112	78.5342	76.8778	109.938	65.2032	52.1165	55.4663	68.744	92.4887	132.053	156.06	141.268	-0.751178	1.24e-06
ENSG00000007944	MYLIP	35.6679	25.938	30.7909	35.9969	57.0906	58.0162	60.3292	51.2643	7.9827	9.64368	11.3573	7.64261	13.1996	18.0796	36.2309	23.5645	-1.06686	1.25e-06
ENSG00000068137	PLEKHH3	35.6111	39.7191	52.3364	28.6982	50.9302	53.8772	53.1074	86.1025	17.0668	16.0542	21.6352	14.3425	27.5095	54.0116	83.3362	48.4379	-1.14624	1.25e-06
ENSG00000126778	SIX1	37.8491	36.2296	45.2975	31.195	55.4897	52.3321	53.7371	66.3904	21.4142	23.3488	23.8633	33.693	38.1786	57.8903	39.5547	59.6649	-0.829919	1.26e-06
ENSG00000239382	ALKBH6	9.81715	8.34113	9.18932	7.76182	18.8163	19.2989	26.5554	26.2745	3.38588	5.09146	4.64934	4.34523	8.14392	15.168	13.4249	11.14	-1.49863	1.28e-06
ENSG00000136040	PLXNC1	4.20687	4.42974	4.03363	4.12419	14.636	20.0028	18.0534	19.6097	3.52443	2.60817	2.76622	2.98847	8.98762	8.00092	6.67398	7.16123	-1.89916	1.31e-06
ENSG00000213347	MXD3	38.6069	41.6197	36.0844	23.3315	40.6517	40.1801	39.7307	72.686	19.4085	16.912	19.5918	14.3404	47.2878	82.044	93.9353	62.5461	-1.27771	1.31e-06
ENSG00000092010	PSME1	47.3319	53.8005	57.5574	39.988	71.7508	61.5913	70.9665	91.0066	15.9239	4.81551	14.9147	6.57399	29.572	42.8325	68.9111	41.0476	-1.27602	1.34e-06
ENSG00000163659	TIPARP	45.3786	47.704	52.0507	17.8609	50.1226	50.6135	45.7941	118.762	19.2813	28.3903	21.6596	13.4099	79.4213	80.7244	115.27	67.4879	-1.42423	1.45e-06
ENSG00000167525	PROCA1	9.62672	8.31033	7.49764	12.5599	30.8328	25.314	33.6551	20.2713	4.55978	7.58723	6.12179	8.41799	16.6155	13.6244	11.9796	15.7913	-1.44624	1.48e-06
ENSG00000152527	PLEKHH2	26.0014	24.9029	21.1142	28.6949	42.4723	35.135	44.3747	36.9449	14.9006	13.9705	16.81	10.749	27.2157	33.7247	33.8299	36.6225	-0.967454	1.49e-06
ENSG00000178177	LCORL	15.4673	17.1872	13.9439	12.3282	23.9189	18.6512	19.8188	27.7682	15.3402	18.9955	19.3857	16.5484	30.2927	41.2384	46.1508	44.7018	-1.01861	1.53e-06
ENSG00000136002	ARHGEF4	11.704	12.2467	12.7602	8.17432	25.6538	24.2698	23.1245	36.9477	17.2032	12.9059	18.1864	16.3795	20.1298	37.3439	38.7756	25.087	-1.14668	1.57e-06
ENSG00000131473	ACLY	649.579	712.711	711.057	472.699	773.815	739.03	812.538	1004.22	353.642	299.785	298.144	478.084	402.065	546.768	694.146	647.93	-0.594592	1.65e-06
ENSG00000136436	CALCOCO2	114.078	108.512	107.016	74.8602	99.934	108.763	121.287	167.375	88.0107	86.4182	79.4517	72.3368	144.728	132.332	185.79	146.198	-0.664233	1.72e-06
ENSG00000177954	RPS27	449.828	428.085	417.9	231.984	483.696	471.188	506.412	1001.48	409.999	349.748	313.962	631.185	658.698	792.652	1134.64	985.938	-0.934525	1.73e-06
ENSG00000103269	RHBDL1	7.97575	10.9945	6.26845	5.01799	15.3292	10.9535	17.8522	22.5373	5.1191	7.42511	8.55331	15.9362	12.0632	39.6445	49.3527	42.8925	-1.63997	1.78e-06
ENSG00000178947	SMIM10L2A	10.8234	9.10836	12.0886	22.8283	39.875	37.527	41.3616	19.5595	8.24061	6.19802	9.76683	11.7533	21.5301	20.9231	22.1391	23.0645	-1.39365	1.78e-06
ENSG00000154359	LONRF1	18.9088	16.6458	22.911	17.381	31.0427	31.2598	28.8473	34.8364	20.2495	16.934	18.5236	17.6149	30.5512	34.8566	43.0377	39.1757	-0.931302	1.79e-06
ENSG00000164056	SPRY1	6.74677	7.47259	8.64109	11.0176	25.2426	24.2264	23.9019	16.6314	12.8336	14.5386	16.2231	14.2877	16.6918	30.4189	35.3265	32.7053	-1.22187	1.8e-06
ENSG00000144485	HES6	28.1645	31.2498	36.3756	19.5563	49.3697	46.6553	43.438	82.433	13.8977	12.6613	18.4414	17.2682	23.907	27.2645	42.1203	24.3423	-1.00674	1.8e-06
ENSG00000125691	RPL23	1257.68	1284.28	1251.65	624.415	1119.55	1168.85	1119.11	2492.53	434.895	409.274	314.45	391.62	994.631	1363.62	1679.49	1513.16	-1.18134	1.87e-06
ENSG00000180479	ZNF571	9.70753	10.3135	8.58722	9.09173	25.9591	20.605	24.4973	29.857	5.84619	4.14611	5.93304	4.94201	10.9702	11.1953	14.3437	10.1668	-1.39416	1.88e-06
ENSG00000225855	RUSC1-AS1	14.3286	16.6656	7.79828	7.41349	18.7955	12.7868	19.0169	29.6014	5.19129	5.88088	4.85061	7.63427	15.8732	27.3734	48.0527	40.3942	-1.64393	1.94e-06
ENSG00000170522	ELOVL6	31.718	28.713	36.4684	30.9402	37.2378	46.8714	42.1801	41.281	20.1593	27.3863	22.1219	25.3375	36.5491	66.3114	70.1686	73.9095	-0.949341	2e-06
ENSG00000188243	COMMD6	23.4225	27.3491	25.0151	13.6607	29.0407	25.0982	23.1109	52.3985	42.3126	39.2251	38.5982	53.9875	68.9432	93.5883	126.889	97.4797	-0.942768	2.01e-06
ENSG00000095539	SEMA4G	15.3698	13.5114	11.6351	13.3926	26.6732	24.4755	28.5754	26.5758	11.6442	7.02741	8.06118	6.81142	16.2829	20.1272	21.9932	22.3314	-1.17057	2.02e-06
ENSG00000129353	SLC44A2	54.1038	56.9972	56.1774	38.4976	86.2804	86.0632	89.6806	116.149	48.0757	81.2649	110.394	54.5142	124.52	104.733	136.821	109.724	-0.853586	2.15e-06
ENSG00000261716		26.9665	25.2092	21.7438	23.3417	28.1011	31.0852	33.3702	37.9582	8.61443	12.3397	10.4659	5.91525	45.0633	30.8164	43.2098	41.8426	-1.25538	2.16e-06
ENSG00000144712	CAND2	30.2873	38.4072	36.7753	17.7722	47.2016	50.8544	46.7649	98.4323	42.8619	28.8898	35.0175	27.9444	56.9837	61.4641	59.0776	58.8115	-0.95612	2.16e-06
ENSG00000198242	RPL23A	315.234	338.22	274.213	209.069	282.94	312.193	303.024	615.072	138.564	159.018	99.7137	183.921	304.769	433.783	532.483	511.172	-1.062	2.16e-06
ENSG00000064547	LPAR2	18.4768	16.2143	14.4734	9.38152	22.6636	20.7268	17.9427	35.1368	6.89262	5.19031	7.15655	4.63329	15.2596	26.8203	25.4984	21.738	-1.30906	2.26e-06
ENSG00000197774	EME2	94.9422	84.6463	72.6963	53.3869	93.3024	90.7301	93.1001	133.599	31.1302	30.4392	40.0364	33.7181	47.7262	108.115	109.382	109.751	-0.979762	2.31e-06
ENSG00000155367	PPM1J	5.2954	6.56162	4.12814	2.36565	6.48212	7.70572	7.45835	15.7381	5.77086	2.35411	6.4374	2.67213	15.3133	19.9131	33.4893	27.7124	-1.88472	2.33e-06
ENSG00000178980	SELENOW	40.6116	39.6288	38.5124	29.5879	59.5762	59.2292	66.4553	86.899	36.417	42.9144	34.8628	50.55	48.3356	60.9208	76.7449	53.6796	-0.764411	2.34e-06
ENSG00000074370	ATP2A3	4.44003	6.78286	4.17066	3.15978	13.1206	13.8199	15.4275	23.0909	3.19108	1.08622	2.77238	2.16964	6.55959	8.10243	8.51415	6.98486	-1.91487	2.52e-06
ENSG00000173175	ADCY5	2.92971	4.22071	3.41861	5.95752	14.8843	15.9838	17.1629	9.38298	4.97607	5.1937	4.37507	4.73047	8.60775	15.7071	14.2466	15.1731	-1.73247	2.55e-06
ENSG00000189410	SH2D5	13.3064	8.7171	11.8262	5.77658	16.6805	17.9592	15.8016	32.5554	6.26821	5.39552	10.3255	4.65743	11.9778	19.3536	26.2815	24.8939	-1.40293	2.55e-06
ENSG00000170412	GPRC5C	30.069	32.7548	38.3489	31.5568	47.3551	46.7606	50.9755	51.4501	15.2693	17.0225	17.4771	19.5373	29.9957	37.3136	42.4382	31.8477	-0.835368	2.58e-06
ENSG00000148672	GLUD1	149.016	140.171	158.684	96.9709	145.663	142.873	135.068	219.03	115.525	109.074	107.8	109.02	158.068	199.465	235.926	235.439	-0.63334	2.63e-06
ENSG00000139219	COL2A1	120.633	130.552	114.87	75.769	131.837	140.677	154.856	235.205	18.8699	26.1774	48.8341	30.172	47.93	87.0284	119.322	84.4057	-1.03606	2.63e-06
ENSG00000145495	2018-03-06	329.644	306.15	316.404	260.054	327.016	307.212	316.779	414.116	229.96	255.41	256.762	211.791	262.344	327.084	361.286	348.149	-0.370288	2.63e-06
ENSG00000160305	DIP2A	81.7036	92.0793	79.8074	81.0267	115.845	98.6195	117.942	116.475	53.2214	50.0808	83.4441	58.8117	71.9358	148.813	146.322	155.559	-0.812334	2.64e-06
ENSG00000273274	ZBTB8B	8.32059	6.18616	5.98829	6.50514	13.0124	15.5287	10.2004	15.2586	2.03438	1.46937	2.3945	1.30296	10.7234	12.6008	12.318	14.7454	-1.8031	2.72e-06
ENSG00000131459	GFPT2	11.4418	14.1286	15.1565	10.4082	17.3425	20.2235	21.4966	25.5076	11.6938	10.9943	7.27257	9.83136	23.3529	35.8883	23.1299	30.8801	-1.1897	2.72e-06
ENSG00000164050	PLXNB1	50.1979	51.8563	45.1239	42.6945	61.7622	64.5695	65.3918	75.7775	23.7299	34.8317	37.3059	38.2555	36.474	67.5699	68.928	69.1186	-0.730933	2.86e-06
ENSG00000156381	ANKRD9	29.2406	42.6315	56.1743	19.3224	48.4817	56.3636	42.4512	117.157	14.0297	13.9255	18.2571	23.3802	30.8523	64.3719	89.6652	70.0256	-1.38763	2.88e-06
ENSG00000086015	MAST2	141.866	144.559	136.603	121.733	142.838	146.56	169.736	173.976	89.7968	84.2725	103.982	88.0036	112.066	164.244	188.057	191.522	-0.582386	2.88e-06
ENSG00000164211	STARD4	64.1397	72.4805	70.5667	56.6109	70.2157	87.7157	73.9355	100.298	25.0335	29.2935	19.874	19.9731	42.0669	75.0299	83.3143	70.7325	-0.93063	2.91e-06
ENSG00000100767	PAPLN	51.2182	42.3097	40.8443	45.612	62.4082	63.0898	71.1174	68.1025	23.8018	7.59066	16.7056	8.60881	39.0948	38.1475	49.4099	31.2486	-0.991549	2.92e-06
ENSG00000172992	DCAKD	51.2428	60.3076	55.6286	51.1735	91.9942	82.362	93.8743	97.3298	50.0441	40.5525	57.4561	47.9312	54.7677	62.5375	73.4063	71.2206	-0.660788	2.92e-06
ENSG00000007255	TRAPPC6A	18.3832	15.9058	19.8289	13.8201	48.6645	48.0307	42.2076	69.6414	14.7407	20.6843	17.8563	25.4935	21.2014	31.5881	37.0899	23.8624	-1.15821	3.22e-06
ENSG00000147155	EBP	80.9458	101.504	92.4383	48.175	120.315	121.283	131.961	249.484	49.2618	59.1263	50.4396	61.662	60.7183	94.0614	127.38	86.3488	-0.90871	3.24e-06
ENSG00000169738	DCXR	83.8395	89.972	95.2965	55.95	116	113.799	112.587	187.834	60.5024	90.3601	91.2189	99.1287	85.123	140.437	205.229	149.086	-0.791924	3.24e-06
ENSG00000196562	SULF2	63.5025	72.753	79.2741	77.9898	92.6614	105.35	96.674	85.6126	44.918	31.1572	53.3111	40.4343	65.3107	114.249	126.645	137.479	-0.92638	3.27e-06
ENSG00000235688		3.7397	2.56366	2.4485	2.04737	3.7549	4.37117	4.29952	4.60026	3.7911	3.31663	5.15388	4.26863	23.1505	33.8606	29.2471	19.1201	-2.04012	3.35e-06
ENSG00000115290	GRB14	6.50346	6.00593	9.9143	3.44362	9.50695	8.85247	11.488	18.9282	10.4815	3.54231	7.84064	5.36624	24.1149	21.9707	29.1121	23.3306	-1.49128	3.42e-06
ENSG00000145808	ADAMTS19	3.82577	3.82856	2.62384	5.44222	15.919	15.4857	14.5691	10.7016	6.57477	2.70407	4.80879	2.77847	10.734	11.5066	14.1404	12.1729	-1.70906	3.43e-06
ENSG00000130695	CEP85	78.0144	86.0567	79.1761	55.9602	80.075	80.8581	90.8038	123.179	45.5033	58.0264	54.7399	63.4546	78.955	119.827	175.572	145.858	-0.83371	3.47e-06
ENSG00000117245	KIF17	4.33792	3.15251	3.03802	2.45687	11.4407	13.1184	7.91311	16.9624	9.05403	8.26138	16.6634	10.8423	18.1009	23.7678	29.98	27.5822	-1.47134	3.61e-06
ENSG00000143333	RGS16	5.16576	8.56258	7.6102	10.7746	36.6915	38.8032	38.1064	29.0475	22.3832	20.0539	37.8215	20.0068	50.192	43.7259	35.583	37.2308	-1.40602	3.79e-06
ENSG00000101439	CST3	122.747	145.561	170.126	132.452	182.793	167.521	175.225	195.47	56.8429	41.4343	45.4897	48.2021	60.713	81.7073	98.11	73.1082	-0.568405	3.91e-06
ENSG00000171766	GATM	1.77559	3.73722	4.05554	4.04071	22.6325	23.5075	28.8197	18.2729	0.224194	0.65565	0.205774	0.928715	0.139388	0.110305	0.102768	0.0923325	-2.43272	3.94e-06
ENSG00000135740	SLC9A5	5.63825	5.7015	3.85413	5.56482	12.1119	9.55504	16.0091	12.2431	6.24525	8.94832	9.85828	9.24609	13.0726	25.823	27.6957	28.8461	-1.41552	4.09e-06
ENSG00000145349	CAMK2D	33.3904	35.4134	38.2138	35.7929	49.6246	59.2602	53.2672	53.2947	31.7038	55.0058	50.8202	49.0149	50.5427	90.8591	87.1741	87.0057	-0.741541	4.09e-06
ENSG00000145425	RPS3A	357.525	312.457	363.973	166.339	323.742	361.96	301.653	819.93	249.707	219.012	241.114	338.994	453.697	807.492	1094.87	888.043	-1.15828	4.09e-06
ENSG00000159263	SIM2	52.7533	60.6888	64.8693	63.6773	85.185	100.581	93.5366	80.9282	28.5128	29.6191	28.307	43.6891	34.8865	64.2893	64.4587	63.9361	-0.743625	4.1e-06
ENSG00000182841	RRP7BP	59.7396	56.7689	55.162	24.3404	56.5239	53.4773	49.7727	134.964	21.8936	15.0618	21.1248	13.0597	57.0781	110.95	152.561	118.659	-1.62083	4.15e-06
ENSG00000116991	SIPA1L2	142.521	147.281	129.106	139.814	161.526	161.979	174.672	155.897	64.2658	70.8422	86.9425	61.5598	112.323	123.249	133.797	128.854	-0.567415	4.26e-06
ENSG00000137309	HMGA1	248.553	261.132	315.122	236.349	385.022	356.152	364.313	427.83	242.22	179.299	301.181	250.144	270.029	342.418	635.54	408.555	-0.704843	4.31e-06
ENSG00000159788	RGS12	19.42	18.8755	21.7779	24.9834	36.4094	36.7148	36.9677	30.07	18.0073	13.8427	16.147	15.7594	25.861	35.4699	35.2015	33.552	-0.932897	4.38e-06
ENSG00000142534	RPS11	1564.72	1624.06	1544.78	779.422	1729.55	1755.17	1657.71	3623.04	1364.67	1514.38	1254.83	1771.16	1756.05	2695.33	3556.57	3183.61	-0.849668	4.38e-06
ENSG00000154920	EME1	46.5411	47.5533	50.1299	39.6127	57.2623	61.406	69.8627	76.6587	32.7218	39.466	37.4801	40.3783	51.1663	61.0829	66.4527	55.5856	-0.652432	4.54e-06
ENSG00000167785	ZNF558	19.7928	16.3429	17.5824	21.0575	46.7141	53.0155	47.7818	41.6672	0.0787157	0.0314168	0.0314168	0.0314168	0.062972	0.031122	0.031122	0.031122	-1.43873	4.77e-06
ENSG00000169184	MN1	10.2079	15.8368	14.2218	17.4352	34.1061	38.7381	33.8612	22.6142	3.62038	4.31073	5.47615	4.03601	10.8954	15.1029	6.04143	16.1574	-1.39168	4.77e-06
ENSG00000168234	TTC39C	21.3578	22.9338	24.3411	16.5189	31.2412	24.502	29.3732	40.3885	14.1399	13.2387	13.4138	13.526	25.6088	30.8527	39.4869	34.3055	-0.953699	5.03e-06
ENSG00000267280	TBX2-AS1	8.76512	8.79633	11.2455	7.46512	13.6308	15.1333	18.9611	20.6824	3.98673	3.592	5.35529	5.69087	10.1586	16.8623	21.2045	19.5537	-1.40131	5.07e-06
ENSG00000157890	MEGF11	9.64728	9.45033	8.97055	9.78401	17.9108	23.4722	22.4374	20.7911	10.0872	4.48536	7.98319	10.114	14.6867	19.4831	20.1053	20.1659	-1.24591	5.07e-06
ENSG00000100429	HDAC10	6.87122	7.0801	7.55976	5.41377	12.312	11.1359	13.5966	14.8526	2.53592	3.131	3.17044	2.95361	7.11323	17.9008	20.4474	18.9011	-1.65161	5.16e-06
ENSG00000126878	AIF1L	101.048	108.956	113.149	80.5646	128.949	118.229	124.526	166.674	74.8359	41.5086	68.9969	63.6606	84.9198	103.793	139.9	92.5488	-0.642024	5.19e-06
ENSG00000198408	OGA	240.058	227.205	227.511	184.218	269.659	227.153	261.008	327.051	263.042	335.748	265.849	242.572	277.767	388.225	474.076	443.783	-0.471253	5.52e-06
ENSG00000185650	ZFP36L1	49.5833	52.2266	52.5624	38.7971	58.4114	59.6616	64.7829	79.8209	41.0407	39.298	40.8563	43.4099	43.0524	76.7797	96.659	79.0832	-0.704497	5.67e-06
ENSG00000122691	TWIST1	14.8202	17.4742	20.8985	11.9738	22.4337	24.1991	20.0206	31.8099	8.54923	10.7108	8.5851	10.0595	16.2127	34.0132	43.5622	34.3053	-1.18626	5.77e-06
ENSG00000081803	CADPS2	25.0324	21.6448	24.653	29.183	40.0311	44.1304	41.457	33.0238	16.2406	10.7208	17.5436	12.9047	26.6807	29.5054	34.8687	33.1445	-0.92353	5.77e-06
ENSG00000174938	SEZ6L2	26.2345	32.1324	36.6314	19.2097	49.4855	46.413	52.7264	78.1627	4.60356	12.6278	5.45197	13.3116	11.9735	26.2887	23.7662	13.3127	-1.10175	5.93e-06
ENSG00000239779	WBP1	18.5342	16.7147	13.0851	17.7443	34.3895	30.778	40.1298	35.9502	16.0366	22.5201	18.8525	20.3464	22.7841	30.7111	39.0612	32.7743	-0.945046	6.01e-06
ENSG00000135473	PAN2	142.721	128.569	102.108	81.4974	141.691	139.038	174.152	229.78	84.8966	120.819	137.693	140.107	124.882	203.296	252.66	253.39	-0.745188	6.01e-06
ENSG00000173275	ZNF449	17.3121	16.8136	17.6765	15.5745	28.6714	23.2479	22.2097	30.0574	13.3739	7.14812	14.4739	11.5194	23.8924	24.0738	34.7449	39.364	-1.05654	6.04e-06
ENSG00000170873	MTSS1	4.62908	4.69385	5.30457	4.21766	13.2613	11.6265	15.3497	13.5157	12.875	5.6891	11.2193	8.36318	15.9194	23.145	21.9961	25.8903	-1.36464	6.21e-06
ENSG00000173548	SNX33	29.5153	35.2697	28.3079	21.5025	29.6299	37.3321	30.0458	47.7406	18.9918	13.566	18.4588	13.9173	38.5855	45.9345	56.5418	50.1761	-0.982411	6.21e-06
ENSG00000204389	HSPA1A	209.028	232.064	255.383	55.4636	235.056	250.284	262.228	762.005	10.5255	12.0992	30.0326	13.8232	262.407	528.391	1160.94	828.041	-3.19678	6.28e-06
ENSG00000172809	RPL38	623.539	601.962	654.796	282.681	629.167	582.927	549.775	1360.21	292.464	349.642	249.649	379.27	577.66	803.147	1227	946.601	-1.05818	6.3e-06
ENSG00000167468	GPX4	185.296	191.216	208.126	111.734	191.129	199.528	187.591	345.37	125.647	142.322	158.408	157.587	185.44	382.075	446.295	351.505	-0.871522	6.42e-06
ENSG00000139428	MMAB	35.8739	34.902	38.3497	30.832	63.1306	60.1409	64.2905	69.6685	48.6386	56.1829	59.7797	45.4495	67.1449	66.3585	77.7087	68.5832	-0.691867	6.43e-06
ENSG00000005156	LIG3	114.984	125.279	122.207	84.4427	136.729	142.84	137.728	195.89	90.0913	70.2639	78.9621	63.1027	82.7545	134.12	164.806	222.375	-0.780999	6.43e-06
ENSG00000090006	LTBP4	53.7326	50.243	55.859	64.7914	202.399	198.042	209.403	196.214	86.1221	101.002	143.748	190.003	127.97	194.028	216.164	188.968	-1.2039	6.43e-06
ENSG00000187109	NAP1L1	618.358	607.276	677.97	396.591	592.932	593.236	565.524	947.956	507.689	373.601	394.302	398.307	725.641	801.212	903.613	972.668	-0.689184	6.43e-06
ENSG00000105193	RPS16	1396.88	1487.48	1539.03	966.108	2123.64	2175.97	2135.19	3770.32	968.384	1228.82	966.914	1440.95	1050.39	1567.36	2158.02	1791.4	-0.772209	6.61e-06
ENSG00000174444	RPL4	2220.07	2254.78	2278.29	1013.58	2346.86	2335.51	2322.16	5494.49	2246.84	1360.48	1781.28	1934.2	2827.31	3821.76	4205.69	4416.35	-0.927548	6.84e-06
ENSG00000180190	TDRP	11.1061	10.3248	11.4982	16.4348	28.7863	33.8366	29.9011	22.9829	3.55213	7.15184	5.03681	4.32817	9.67936	12.5854	8.93737	11.5855	-1.32156	6.89e-06
ENSG00000164402	2018-09-08	199.434	196.496	218.695	142.823	187.429	205.837	192.264	286.141	175.566	186.132	139.648	166.909	215.323	292.803	287.615	299.157	-0.521498	6.99e-06
ENSG00000163050	COQ8A	121.084	132.299	128.92	104.221	134.397	130.243	150.88	169.498	86.0116	75.8687	66.94	115.371	118.787	142.811	202.679	162.893	-0.624046	7.06e-06
ENSG00000109103	UNC119	90.9726	88.0022	83.2457	61.4577	84.6199	92.5142	99.5681	126.674	23.7633	18.7234	17.9155	23.0976	38.7097	57.8093	81.57	57.3702	-0.887913	7.07e-06
ENSG00000126267	COX6B1	234.055	255.586	256.394	167.211	342.383	346.631	345.588	561.432	80.3553	119.656	73.7178	123.15	87.9144	153.481	200.832	154.758	-0.765614	7.07e-06
ENSG00000142168	SOD1	271.882	282.144	301.95	234.989	307.382	305.823	292.385	378.557	106.51	135.865	117.6	143.006	181.776	303.367	449.028	365.877	-0.847135	7.07e-06
ENSG00000101695	RNF125	17.2429	15.7184	17.805	14.357	20.6917	20.6179	16.882	23.0882	28.8135	22.6921	24.5883	23.6372	47.5688	50.3402	68.4828	64.9561	-0.904594	7.09e-06
ENSG00000159055	MIS18A	43.3077	49.948	53.5723	34.5201	51.3393	53.0996	46.9491	67.8852	28.1892	35.4098	36.9292	28.9067	52.914	75.9748	96.0988	92.4134	-0.839029	7.18e-06
ENSG00000185565	LSAMP	1.23339	2.61929	3.06012	5.75074	33.753	32.27	31.1925	13.0658	0.770671	0.129643	0.118899	0.130894	5.76244	0.433936	0.216851	0.189668	-3.03968	7.22e-06
ENSG00000159307	SCUBE1	1.09199	1.26766	1.83834	2.18121	18.3753	17.8832	20.153	9.80587	4.83997	1.59912	3.68351	1.4652	5.63294	8.52512	3.99178	10.2916	-2.40332	7.28e-06
ENSG00000158711	ELK4	81.2631	73.8293	69.8886	41.4565	75.6866	62.1975	64.0681	138.415	35.1549	34.3993	36.1454	33.5947	90.2251	161.996	201.01	199.733	-1.33221	7.87e-06
ENSG00000005189	REXO5	13.7831	12.3245	13.1473	12.8476	20.9616	22.1046	21.7788	22.8637	7.63182	12.8533	10.1578	10.5136	20.324	26.7147	25.8935	27.5985	-1.07467	7.89e-06
ENSG00000069696	DRD4	2.87868	1.88792	4.55966	2.27177	8.14757	5.62754	5.00377	8.77121	1.49441	2.74	1.43585	3.46841	6.51527	13.995	22.8061	19.9374	-2.18582	7.93e-06
ENSG00000104960	PTOV1	132.554	141.797	127.218	96.8795	149.369	130.65	160.698	197.311	82.9418	88.125	91.7109	91.8821	93.7396	222.008	257.202	204.002	-0.794422	8.7e-06
ENSG00000178026	LRRC75B	13.6035	10.8436	12.0662	12.7909	23.8861	28.6422	28.065	25.7457	5.54982	5.19116	8.41633	9.5051	11.1881	17.3161	16.1288	17.4691	-1.17155	8.72e-06
ENSG00000131187	F12	4.62299	5.82068	6.62698	3.09722	9.58999	9.6053	9.83211	18.7296	4.96411	2.74567	4.12611	5.39728	12.3719	16.7924	17.0538	14.133	-1.58045	8.87e-06
ENSG00000198740	ZNF652	52.1634	45.9955	51.1096	50.333	57.537	52.243	61.4276	59.0272	33.4547	28.976	36.949	28.9653	76.4245	73.4083	71.7906	83.503	-0.786442	9.04e-06
ENSG00000173442	EHBP1L1	19.7572	18.6167	18.8904	23.7825	32.8008	29.7486	31.4438	25.002	8.06448	4.08643	9.6564	5.52235	25.6271	23.0304	26.4558	24.3626	-1.13409	9.77e-06
ENSG00000165688	PMPCA	192.151	193.439	201.659	120.623	200.405	173.397	195.258	301.652	99.7989	73.4267	85.2839	95.57	127.552	223.876	266.681	234.521	-0.829335	9.84e-06
ENSG00000147383	NSDHL	44.7495	52.8128	58.5452	45.1608	75.2559	85.1401	82.6074	86.6378	40.5031	24.7289	32.1766	47.3554	49.8218	38.9381	72.0449	59.0425	-0.732453	9.95e-06
ENSG00000056558	TRAF1	6.05508	6.72016	5.22661	7.45947	20.2681	25.0136	30.0926	20.6728	9.84598	9.95817	7.76764	5.86395	17.6158	16.0661	12.1374	12.0222	-1.43837	1.01e-05
ENSG00000125520	SLC2A4RG	46.8226	55.6782	56.504	53.8612	98.2876	103.683	104.098	87.7351	30.4835	38.9114	61.0821	42.9441	50.6299	56.1397	77.9573	59.6962	-0.774606	1.05e-05
ENSG00000240771	ARHGEF25	12.4146	12.9203	13.3655	16.6397	32.0203	28.5476	32.9609	22.2148	11.0579	11.7206	12.1459	11.1539	20.4599	23.4137	19.9464	22.5618	-1.07315	1.06e-05
ENSG00000196123	KIAA0895L	51.4141	53.316	44.2591	40.74	57.6017	51.785	68.7192	73.4152	31.7233	37.0376	46.1651	32.6106	42.6837	72.2324	90.8199	74.1994	-0.724016	1.11e-05
ENSG00000197756	RPL37A	1036.91	1050.02	991.636	571.522	1102.99	1137.87	1077.54	2133.8	724.13	952.759	709.185	1106.56	1027.17	1395.37	1906.25	1717.61	-0.741923	1.13e-05
ENSG00000125826	RBCK1	92.3577	82.4973	94.1916	89.8662	133.027	129.613	150.976	136.679	69.3165	70.0372	72.2183	57.3046	82.7055	99.5692	100.035	70.8238	-0.594179	1.14e-05
ENSG00000111275	ALDH2	21.5293	26.489	30.3101	22.5639	41.7477	39.0872	40.947	50.3078	23.2522	23.477	23.7074	27.4376	27.2941	40.6971	42.5471	43.4121	-0.785565	1.19e-05
ENSG00000135486	HNRNPA1	1772.95	1746.35	1759.23	1046.66	1602.67	1559.92	1626.58	2835	1197.62	1714.61	893.916	1223.46	2718.79	3859.24	4553.33	4866.29	-1.02833	1.21e-05
ENSG00000001630	CYP51A1	14.6749	13.2768	18.2	10.0189	22.0608	21.6365	20.1372	33.2751	13.6966	12.8375	12.5292	15.2373	20.4997	27.2432	39.2505	31.6506	-1.01055	1.33e-05
ENSG00000111907	TPD52L1	41.9818	38.1981	41.1466	28.3674	47.7383	50.1668	45.6941	70.8471	39.8619	40.8181	47.9013	40.5834	49.7544	72.2759	78.9541	69.3242	-0.661059	1.34e-05
ENSG00000160917	CPSF4	71.8856	69.2592	60.995	44.8867	68.7648	68.597	77.4649	111.123	68.8285	58.45	59.9298	57.4111	70.7214	102.884	118.642	103.684	-0.613709	1.34e-05
ENSG00000101752	MIB1	186.207	178.731	176.626	163.743	209.183	196.114	204.658	245.703	150.63	222.218	173.759	158.707	179.554	259.796	260.091	282.395	-0.440532	1.34e-05
ENSG00000125901	MRPS26	92.1828	88.4516	118.511	76.3297	125.985	125.471	114.291	160.603	101.142	82.9959	86.6544	96.0932	97.0891	134.719	185.758	120.998	-0.582687	1.35e-05
ENSG00000088881	EBF4	38.5758	51.9756	46.9335	57.5105	117.101	106.819	120.189	94.1716	73.1569	75.93	83.9115	58.6177	78.5045	109.077	110.584	91.8218	-0.84497	1.36e-05
ENSG00000206557	TRIM71	0.784657	0.226204	0.43993	0.518765	3.18533	1.52195	2.24724	2.80709	6.26613	12.1063	10.0317	8.752	15.5733	27.5343	39.2086	35.6433	-1.74324	1.39e-05
ENSG00000249115	HAUS5	154.215	173.542	148.322	150.657	273.056	257.184	267.6	268.587	99.1608	92.865	107.98	98.826	82.8415	127.588	131.58	141.771	-0.610061	1.39e-05
ENSG00000140464	PML	60.4423	66.7714	63.2233	44.0046	67.0117	61.2335	67.4799	92.657	22.0052	22.7581	20.8201	28.6442	38.8878	56.7588	69.4907	55.3693	-0.764787	1.4e-05
ENSG00000172340	SUCLG2	26.4222	26.1465	28.8994	11.7134	23.1157	25.1017	24.9142	58.7787	25.6475	25.8617	19.4	17.4752	49.5733	64.1979	69.706	67.4862	-1.08373	1.46e-05
ENSG00000131263	RLIM	186.32	180.389	197.246	133.364	187.014	159.739	181.634	269.983	139.579	126.319	135.289	100.863	193.731	251.673	328.099	274.57	-0.68723	1.46e-05
ENSG00000188229	TUBB4B	756.902	829.947	885.099	508.244	763.213	803.233	805.388	1228.99	249.621	397.412	313.439	316.715	500.243	1049.06	1182.38	882.024	-0.941287	1.46e-05
ENSG00000100344	PNPLA3	4.89829	2.78936	3.57652	1.69264	5.73449	7.1202	6.07538	14.4219	3.88911	4.01254	4.05489	5.89327	10.6386	18.0709	20.253	19.1205	-1.67936	1.47e-05
ENSG00000232442	MHENCR	7.64859	6.78304	7.57391	3.2095	8.27521	7.56576	8.26926	19.9798	2.56801	3.30752	3.39392	3.60635	12.4939	25.1313	26.3536	22.4727	-1.74321	1.49e-05
ENSG00000137818	RPLP1	1224.32	1221.56	1242.07	608.485	1384.18	1399.22	1356.85	3145.04	1066.69	1018.6	943.451	1457.06	1229.71	2021.25	2674.87	2483.15	-0.884644	1.5e-05
ENSG00000072840	EVC	24.8306	29.324	24.6179	36.5614	41.6327	49.8773	42.2999	32.9244	22.3404	10.8729	15.0697	12.9411	34.0708	39.1241	37.1545	44.3499	-0.964102	1.59e-05
ENSG00000185513	L3MBTL1	36.6469	28.73	23.2819	27.8117	36.0258	32.926	36.2683	36.1551	24.2269	15.5626	17.5759	18.1492	40.3286	71.2909	64.7905	66.5292	-1.02919	1.6e-05
ENSG00000138768	USO1	73.3436	65.4416	78.8179	51.3716	65.2692	72.4941	65.0882	90.4945	58.4337	47.2387	62.3152	61.2907	130.771	144.518	139.401	163.489	-0.812358	1.61e-05
ENSG00000111276	CDKN1B	66.4538	79.0619	82.4686	58.2597	88.2797	88.2806	91.9058	114.82	31.999	56.991	47.3341	38.9858	94.5971	80.0461	64.1456	73.3736	-0.696683	1.63e-05
ENSG00000170037	CNTROB	125.442	127.752	114.787	74.0329	116.321	114.592	123.704	193.715	68.2871	58.3469	69.6198	47.7341	91.3833	149.067	171.197	136.751	-0.785766	1.65e-05
ENSG00000054690	PLEKHH1	43.1544	44.357	36.3994	41.9196	60.9042	60.5356	63.3618	62.2241	49.0817	31.3133	51.0257	50.5917	52.456	70.0026	74.5655	83.3006	-0.663435	1.67e-05
ENSG00000242071	RPL7AP6	11.293	5.39687	6.64474	6.20008	8.78079	10.5045	9.61988	23.0206	4.57133	6.06505	2.93321	7.11153	13.9136	19.618	23.3448	22.6063	-1.45358	1.68e-05
ENSG00000250182	EEF1A1P13	2.9576	3.47534	3.48682	4.0991	5.60327	6.19258	5.92766	14.8598	2.17419	2.9493	3.12252	2.4479	9.95184	11.4886	16.2299	13.6427	-1.90634	1.71e-05
ENSG00000150961	SEC24D	28.8561	28.9584	30.9809	18.0647	34.3213	36.0742	26.4559	52.1208	20.1988	28.0901	33.4978	37.966	41.1368	96.0843	79.8802	100.647	-1.02423	1.77e-05
ENSG00000167604	NFKBID	4.34683	4.03301	3.80317	4.14073	11.4554	10.5306	16.0425	13.7183	1.9639	2.99398	1.85628	3.4578	4.08693	9.33188	11.4838	8.54219	-1.78878	1.86e-05
ENSG00000066248	NGEF	12.4644	13.1893	14.1923	12.5252	30.358	28.9497	28.7064	33.705	10.3243	8.70978	12.2251	10.8653	18.1587	16.7269	16.3459	14.7081	-1.06249	1.86e-05
ENSG00000149212	SESN3	72.3589	69.2308	77.9336	86.3449	95.1697	88.951	97.2519	79.9521	36.1753	36.2264	35.2447	20.7281	94.6343	99.9745	87.9537	92.4996	-0.934085	1.86e-05
ENSG00000164649	CDCA7L	50.1026	59.3333	64.5664	51.6581	57.8383	59.1807	68.4096	69.2422	27.7294	21.9891	24.7053	21.0398	63.6069	66.5008	82.229	83.4173	-0.916346	1.87e-05
ENSG00000011243	AKAP8L	123.517	131.368	121.415	74.3661	147.268	130.762	134.252	246.791	119.992	146.974	148.698	148.262	142.152	241.859	290.105	229.777	-0.671599	1.87e-05
ENSG00000153044	CENPH	35.7095	42.661	43.5161	37.0635	49.4358	48.5945	44.8311	52.2128	42.2843	52.7136	44.7741	43.6218	75.162	70.8048	85.2268	88.4123	-0.623114	1.88e-05
ENSG00000124181	PLCG1	199.386	206.546	180.583	173.996	210.567	209.047	241.582	243.975	124.563	136.088	150.126	142.381	142.078	266.317	319.114	325.012	-0.64373	1.9e-05
ENSG00000130208	APOC1	5.92903	6.22333	5.68698	1.55808	9.62104	7.46768	9.95628	36.7472	5.31982	8.89491	7.3313	13.3267	14.2719	28.2723	33.2035	28.16	-1.6712	1.93e-05
ENSG00000184207	PGP	38.4995	49.4486	63.6516	50.8594	63.7142	64.8953	64.2414	62.3616	18.1347	18.746	25.5546	25.1827	34.9752	69.4829	76.6922	68.832	-0.941056	1.94e-05
ENSG00000168214	RBPJ	118.81	109.507	111.762	89.2506	122.262	107.138	114.106	149.567	137.502	149.208	123.495	108.884	151.687	194.792	228.808	227.678	-0.485305	1.96e-05
ENSG00000141552	ANAPC11	112.639	115.843	108.041	71.9709	132.477	125.987	138.211	249.192	84.0127	110.277	85.0331	122.921	106.228	160.883	210.767	153.529	-0.711557	2.11e-05
ENSG00000119681	LTBP2	6.93709	11.2983	11.6878	8.02585	23.9716	25.2698	29.7169	34.658	6.60523	4.29857	5.33956	3.63894	10.0235	10.7472	7.44147	5.4565	-1.37516	2.12e-05
ENSG00000224578	HNRNPA1P48	7.39253	8.43017	9.02601	7.51483	7.65636	11.8369	10.2982	16.5372	7.72802	10.8053	6.13707	7.63387	20.5748	24.9743	29.2608	34.1498	-1.26378	2.15e-05
ENSG00000139289	PHLDA1	7.47976	5.08623	8.54222	10.3161	14.3661	14.609	16.7295	10.0125	1.09799	1.01058	1.31863	0.896864	11.1348	12.7042	7.86447	14.7522	-1.77916	2.22e-05
ENSG00000105372	RPS19	1648.77	1724.1	1738.1	1139.17	2556.03	2725.96	2530.25	4514.57	1354.35	2021.42	1412.18	2494.6	1555.48	2589.97	3499.7	3007.24	-0.818778	2.24e-05
ENSG00000150995	ITPR1	15.3903	14.7618	15.9855	20.8806	37.9814	33.5447	35.4085	26.6689	15.2423	11.5967	17.0762	10.4419	17.4007	23.8716	24.0204	31.3506	-0.994544	2.3e-05
ENSG00000149273	RPS3	1775.11	1764.06	1682.13	793.857	1391.52	1458.45	1399.66	3489.31	1231.31	946.954	876	1078.11	2493.2	3529.65	4615.57	4400.22	-1.16367	2.33e-05
ENSG00000167658	EEF2	4578.36	5077.37	5410.22	2638.24	4844.06	4813.11	4874.51	9650.94	5863.28	3863.91	4810.38	5633.21	6591.43	11000.2	11967.9	12290.5	-0.805066	2.35e-05
ENSG00000186868	MAPT	15.5839	15.9337	18.032	12.1461	35.3427	34.7009	39.6016	50.7172	19.084	10.7958	16.6737	13.9436	24.9025	21.0875	22.8377	17.3899	-1.04515	2.37e-05
ENSG00000141542	RAB40B	27.5511	28.4817	27.2588	25.1867	38.2321	38.1385	40.0841	41.4636	10.4876	11.813	10.7864	17.5872	19.4091	30.0624	31.8706	28.8019	-0.850614	2.41e-05
ENSG00000149090	PAMR1	0.756182	0.962993	0.842969	1.37505	11.1183	9.69078	6.77809	6.22331	2.35076	4.81727	3.60296	3.90195	8.34983	10.3771	8.15605	15.2302	-2.07554	2.43e-05
ENSG00000141295	SCRN2	46.258	52.9111	42.9565	28.6175	48.363	49.1978	44.7938	78.5391	14.5316	6.35888	14.8811	8.56679	34.8582	43.6389	57.7681	43.9864	-1.14815	2.43e-05
ENSG00000134222	PSRC1	41.3767	43.4574	39.7278	31.3176	44.2819	45.7955	42.5111	58.686	37.406	44.6493	37.3623	29.0853	76.9986	65.0177	81.057	62.1514	-0.705597	2.44e-05
ENSG00000141337	ARSG	4.17317	4.96322	4.70231	3.90066	13.0419	11.9005	13.8744	16.7754	8.6306	9.88277	11.6479	9.97484	18.5838	18.8329	22.5644	17.6468	-1.26566	2.45e-05
ENSG00000117707	PROX1	14.6912	11.6076	14.3197	16.3974	23.1667	20.5962	20.1219	19.2608	8.74941	13.6519	12.6244	11.3592	20.2017	30.5155	35.4656	34.761	-1.02262	2.48e-05
ENSG00000108389	MTMR4	92.7979	98.3556	95.1492	72.9368	94.9077	88.1689	99.3918	119.547	81.8394	60.9047	71.1128	68.5268	95.7803	123.73	136.163	141.567	-0.550836	2.48e-05
ENSG00000116903	EXOC8	55.1491	57.6771	53.4158	33.8995	53.5179	46.8973	52.0732	87.688	42.4727	42.2656	42.3772	32.3823	67.7699	84.1052	93.6622	92.9224	-0.747633	2.49e-05
ENSG00000116171	SCP2	65.8877	63.0595	68.3014	50.0942	62.8879	64.2071	65.9537	82.9687	31.5925	41.4062	36.8884	34.831	62.8633	77.5817	108.567	101.43	-0.762326	2.52e-05
ENSG00000185753	CXorf38	20.1157	23.1721	24.4638	13.4331	23.6322	21.1528	22.4705	38.6136	16.5342	16.158	14.7592	14.9648	31.4535	39.3896	46.6903	40.8622	-0.932969	2.53e-05
ENSG00000116106	EPHA4	27.5483	27.2613	26.4215	39.3551	49.791	44.4331	55.3032	34.2813	11.3049	17.0768	11.7928	11.0409	35.2552	36.3053	21.9284	39.5663	-1.0252	2.54e-05
ENSG00000164615	CAMLG	48.2654	60.3922	61.0183	29.7722	47.7835	52.3514	47.963	100.697	45.9063	34.5289	29.0007	48.5139	92.1918	121.863	120.806	127.47	-0.996869	2.54e-05
ENSG00000272316		3.82215	2.18327	3.98546	2.38752	8.70615	8.59435	9.1573	14.691	2.96779	2.83831	5.09205	3.42999	6.22705	10.5396	15.3572	11.2675	-1.76806	2.55e-05
ENSG00000112218	GPR63	21.2966	21.1033	26.6331	15.2338	23.2717	23.853	19.5514	35.4513	14.8452	18.3494	15.7856	18.3476	31.5733	52.3056	55.2427	55.7976	-0.990526	2.59e-05
ENSG00000105258	POLR2I	25.5558	24.921	33.9104	21.586	51.5699	48.796	56.0238	71.0491	16.1762	11.5849	16.7586	16.8264	15.6136	18.3053	27.2572	20.7957	-0.903307	2.62e-05
ENSG00000069702	TGFBR3	20.723	15.4928	16.9728	17.9149	27.6274	32.4251	29.0929	29.6614	12.7148	15.2228	23.5163	15.1702	21.4345	33.1207	37.5225	36.2022	-0.90305	2.66e-05
ENSG00000166532	RIMKLB	91.687	79.2139	79.1669	55.3865	98.4259	79.6795	95.0221	147.465	72.4479	56.8973	57.6954	37.9906	74.1204	91.9194	118.335	102.395	-0.677016	2.66e-05
ENSG00000178802	MPI	78.1236	88.4442	81.9637	53.3726	82.0046	84.5892	98.6138	132.407	113.412	82.9869	112.27	72.9983	120.638	145.217	172.201	173.501	-0.607465	2.66e-05
ENSG00000138326	RPS24	821.037	777.357	779.181	380.692	761.398	769.034	730.871	1667.03	868.723	680.228	637.977	866.652	1055.64	1521.7	1927.97	1821.25	-0.833985	2.66e-05
ENSG00000050426	LETMD1	49.5302	46.0259	42.0563	25.1795	45.3242	43.3066	53.4691	95.1711	64.1909	41.6089	54.9888	33.4778	82.556	99.4033	105.014	105.196	-0.840889	2.73e-05
ENSG00000225697	SLC26A6	35.1597	38.3558	28.0897	21.55	30.8934	32.0716	42.6793	51.0775	14.2601	11.6434	12.7562	16.927	27.0931	44.377	60.1819	48.6877	-1.02844	2.77e-05
ENSG00000109099	PMP22	26.6907	22.5354	25.7892	18.6636	32.5241	30.7573	32.5997	42.1144	4.16968	2.65203	3.64507	4.81778	15.6197	15.2712	15.738	14.3224	-1.03821	2.78e-05
ENSG00000185686	PRAME	2.74976	3.46952	3.90227	1.91278	12.3387	11.9294	12.7792	22.79	12.6512	21.5046	18.7867	22.0548	18.3728	44.9613	33.9492	38.8629	-1.34809	2.78e-05
ENSG00000108256	NUFIP2	408.572	366.144	351.905	178.187	327.455	265.889	319.608	707.359	117.907	134.277	119.139	120.939	308.137	479.237	632.347	511.226	-1.18663	2.8e-05
ENSG00000182670	TTC3	241.481	222.03	235.081	209.544	237.683	236.243	245.951	264.338	111.149	73.0515	94.656	101.816	163.41	228.865	239.689	263.803	-0.719191	2.85e-05
ENSG00000105404	RABAC1	80.1121	96.0845	100.407	75.1006	119.514	123.649	129.483	163.268	50.9431	66.1682	51.7228	87.9756	55.7458	97.789	106.094	102.492	-0.622845	2.88e-05
ENSG00000188846	RPL14	763.488	762.205	737.658	261.02	613.549	609.921	614.345	1890.81	468.718	258.458	275.594	291.637	865.769	1288.61	1655.16	1489.33	-1.34208	2.9e-05
ENSG00000140521	POLG	182.773	190.992	169.434	94.9606	176.442	154.52	183.784	334.663	97.7105	66.2921	88.4523	84.1927	121.217	208.676	256.021	198.101	-0.863898	2.92e-05
ENSG00000140939	NOL3	10.0838	8.98187	7.16603	7.57115	10.4288	11.3616	12.3124	12.7873	3.95414	6.03305	7.62815	5.41107	15.6589	26.5926	31.8989	26.0444	-1.36772	2.93e-05
ENSG00000168209	DDIT4	13.5295	13.7415	18.7108	16.8644	44.5239	43.5314	42.6059	51.4603	50.196	46.7688	64.4079	42.3793	102.611	51.1031	68.1269	74.8323	-1.0369	3.01e-05
ENSG00000165312	OTUD1	24.99	27.5392	36.5411	29.8308	43.0107	42.2579	38.9587	40.5012	25.0293	29.4957	29.1433	19.7031	33.8417	50.9252	52.7588	53.9757	-0.742844	3.03e-05
ENSG00000071894	CPSF1	230.268	255.825	230.215	154.11	216.429	222.012	241.053	336.689	188.521	164.287	224.099	192.29	238.264	365.515	447.267	393.122	-0.6255	3.06e-05
ENSG00000112599	GUCA1B	2.26032	1.36686	1.58834	1.62872	6.76649	3.04087	6.73388	7.22919	1.48036	1.63112	3.13736	1.65058	4.9104	12.1673	15.0255	11.9589	-2.2078	3.23e-05
ENSG00000157881	PANK4	61.4139	67.8084	60.8569	38.8876	64.1129	63.934	65.212	104.146	38.8139	48.6707	42.1658	51.4615	50.5058	98.3995	122.366	101.766	-0.764684	3.25e-05
ENSG00000142327	RNPEPL1	46.2195	47.7411	52.7281	50.0297	65.8969	69.4633	82.7834	68.1405	33.308	40.2041	42.3271	45.8144	43.6366	61.2621	70.8438	60.9732	-0.617952	3.29e-05
ENSG00000223855		1.78104	1.83485	0.787198	1.72678	6.88248	10.6138	7.83825	6.894	0.293459	0.0570215	0.435062	0.205182	3.43087	4.63896	4.90506	3.66568	-2.99798	3.3e-05
ENSG00000133315	MACROD1	24.3348	22.885	27.2685	18.0451	40.0988	33.7475	37.9937	54.2983	50.8608	69.8058	65.3295	75.7828	62.0224	93.8025	122.478	109.268	-0.716241	3.34e-05
ENSG00000273151		10.6727	8.48589	7.37116	11.8154	21.6442	14.009	20.7736	16.1016	2.68871	3.15126	3.32165	3.62993	8.35018	11.9625	15.9608	13.2933	-1.38139	3.37e-05
ENSG00000113196	HAND1	0.827249	0.999357	0.369035	0.935351	1.73461	1.91312	0.84732	1.23473	9.15374	15.5266	10.8752	14.6315	22.5175	38.0153	40.3032	64.3178	-1.6139	3.38e-05
ENSG00000178522	AMBN	0.0824896	0.227808	0.379012	0.248944	6.53118	4.89235	5.73482	3.4256	0.51432	0.231614	0.210588	0.32279	1.5997	2.34787	2.2807	3.19683	-3.98141	3.49e-05
ENSG00000137411	VARS2	138.507	141.363	110.495	134.546	173.685	159.456	179.3	158.208	87.6897	88.2187	121.882	103.843	113.174	153.175	247.828	188.563	-0.634789	3.56e-05
ENSG00000125652	ALKBH7	19.8672	20.7461	21.8315	9.51558	19.7233	22.6358	20.6581	47.2122	24.1161	14.4695	17.3027	24.4941	31.4928	48.6877	59.1498	50.7171	-1.0067	3.59e-05
ENSG00000168918	INPP5D	9.99844	11.901	13.0436	29.9257	49.7067	59.0293	58.1569	28.0621	1.61898	8.39844	5.17192	5.51009	8.90544	9.04376	11.3561	18.194	-1.50503	3.61e-05
ENSG00000109046	WSB1	99.1861	97.0259	103.54	93.8091	105	104.196	120.776	125.18	64.3653	51.0095	57.346	47.6439	72.8822	85.6881	99.6469	101.276	-0.504478	3.89e-05
ENSG00000156990	RPUSD3	66.4426	61.355	63.93	40.1406	62.0335	51.6341	63.1718	94.2963	39.4663	20.6392	32.1803	30.8112	72.469	75.4822	92.6512	98.2495	-0.885264	3.98e-05
ENSG00000113231	PDE8B	11.9434	11.898	12.9564	19.2214	36.3015	33.287	39.3802	23.906	4.79873	3.70597	4.38824	5.24905	8.49238	9.87088	7.80195	8.21351	-1.24174	4.01e-05
ENSG00000105185	PDCD5	148.299	144.396	186.455	91.7312	196.951	174.614	164.336	312.859	79.6418	91.1349	74.4367	100.217	85.5361	144.092	233.283	159.882	-0.76624	4.04e-05
ENSG00000063046	EIF4B	490.004	506.556	507.83	251.79	418.33	430.74	425.293	893.631	401.659	292.537	258.566	300.309	685.131	782.172	846.932	896.368	-0.888922	4.06e-05
ENSG00000042088	TDP1	30.8515	29.3777	27.8376	17.7651	30.7586	31.6122	29.6354	46.4852	24.2079	15.9589	20.9453	28.134	36.337	46.1282	49.7491	55.2157	-0.797558	4.09e-05
ENSG00000131089	ARHGEF9	13.8754	15.4934	14.0525	13.2172	33.712	36.7515	33.229	33.107	30.0307	29.3568	29.6827	30.2628	44.6698	43.3959	38.5882	36.2183	-0.878271	4.14e-05
ENSG00000204366	ZBTB12	25.9743	27.0124	28.2669	25.9813	39.0502	35.5791	47.6146	40.2153	15.6573	14.2291	31.9744	14.1421	37.2126	34.2891	42.2752	33.6896	-0.841295	4.14e-05
ENSG00000099875	MKNK2	98.0855	114.947	120.058	103.294	173.646	197.529	189.27	192.929	150.99	183.261	211.163	185.588	170.186	231.902	313.322	209.339	-0.615899	4.18e-05
ENSG00000142937	RPS8	1207.39	1217.87	1299.58	602.512	1322.67	1402.57	1265.62	2921.25	1028.84	1103.97	1322.47	1681.23	1415.16	2227.36	3315	3037.97	-0.868326	4.18e-05
ENSG00000135390	ATP5MC2	183.038	201.165	191.719	99.2893	198.765	177.979	203.08	410.986	204.839	237.809	211.377	281.953	276.473	405.653	512.776	445.334	-0.737694	4.33e-05
ENSG00000079739	PGM1	46.0785	54.9619	51.9122	50.2315	79.2257	78.7325	80.8177	80.473	57.9436	55.8813	64.6084	68.731	59.8701	73.0763	94.1747	101.482	-0.585185	4.42e-05
ENSG00000112096	SOD2	159.452	157.99	180.605	132.056	172.808	168.211	150.14	207.263	52.7337	63.6741	63.1967	63.5026	88.5561	145.804	189.806	162.729	-0.741192	4.45e-05
ENSG00000196208	GREB1	10.1415	8.24145	10.8368	7.01951	24.6245	20.0135	26.4003	32.7153	24.3938	23.1614	25.1973	33.1346	23.9567	49.1639	35.9662	52.7738	-1.03538	4.55e-05
ENSG00000123485	HJURP	89.3256	90.1389	85.4857	46.9176	81.7615	83.1599	83.3402	157.547	53.7564	53.516	60.5681	44.8089	74.2818	126.425	153.789	114.621	-0.80878	4.55e-05
ENSG00000140332	TLE3	247.436	279.553	286.36	245.356	291.624	296.813	306.499	308.783	98.0684	157.652	130.102	153.723	161.468	283.508	332.73	303.283	-0.646671	4.6e-05
ENSG00000084754	HADHA	215.732	200.039	214.25	117.62	183.252	179.188	195.429	324.166	163.261	142.311	140.062	128.599	217.583	288.675	299.191	341.539	-0.677836	4.65e-05
ENSG00000108465	CDK5RAP3	171.644	165.253	122.634	98.6959	157.764	147.916	182.052	246.662	145.56	132.699	156.242	163.23	152.954	230.896	303.57	275.302	-0.598897	4.7e-05
ENSG00000213058		21.0903	16.3541	22.2371	9.12886	21.9164	24.6526	23.8253	44.2219	12.011	16.7578	9.04642	11.1033	21.3883	24.5065	30.2529	28.5529	-0.986639	4.71e-05
ENSG00000198585	NUDT16	51.5989	43.9899	43.9632	26.4003	44.9999	39.5737	44.4414	74.7317	85.8963	77.2283	72.8953	52.8708	125.831	143.103	146.825	131.384	-0.703872	4.76e-05
ENSG00000146067	FAM193B	103.57	103.691	86.2251	59.3336	88.4331	91.19	95.9153	149.837	52.9044	62.5298	50.6042	68.6155	85.5668	174.182	214.887	160.069	-0.900001	4.86e-05
ENSG00000147100	SLC16A2	35.2244	35.004	39.9549	43.7848	49.3609	58.2556	54.2399	44.5207	29.6646	13.5014	21.2764	21.5783	37.0234	47.1481	48.0945	46.3294	-0.769018	4.87e-05
ENSG00000099840	IZUMO4	5.54908	5.03983	4.58207	4.91609	11.1696	10.8265	16.9	13.5997	3.08437	3.62785	5.00921	3.49899	5.27701	13.8297	17.1906	10.4377	-1.53238	4.88e-05
ENSG00000165617	DACT1	25.2007	28.1008	29.0547	28.6354	36.021	34.5458	33.088	31.2373	7.41049	7.31288	10.8324	10.1067	24.0137	29.8925	35.5689	34.7485	-1.0017	5.01e-05
ENSG00000092295	TGM1	5.74554	6.75392	2.77737	2.37905	7.96935	6.79295	6.49128	13.2349	2.11852	1.45935	1.63079	2.05325	4.78584	21.0563	21.6708	18.697	-2.03227	5.18e-05
ENSG00000034510	TMSB10	372.03	365.693	409.472	218.009	320.056	334.442	312.298	592.402	71.5754	94.398	47.4318	110.972	275.685	460.17	522.449	414.849	-1.32561	5.26e-05
ENSG00000065882	TBC1D1	68.4477	70.4162	72.3351	48.6655	59.6901	63.656	72.0081	91.516	57.2552	38.6244	45.7128	40.9722	92.9361	92.5563	114.027	96.7947	-0.696361	5.28e-05
ENSG00000124749	COL21A1	8.14002	8.53734	9.74608	20.7094	32.8344	47.5336	38.1271	17.5443	1.9413	0.0796568	1.10432	0.209964	5.48321	2.55577	5.69153	3.1732	-1.81243	5.29e-05
ENSG00000128524	ATP6V1F	65.5156	78.8433	74.343	42.6686	68.1361	72.7982	66.2307	117.646	35.0319	32.0052	29.595	40.3153	51.042	73.2222	92.5151	78.6596	-0.748803	5.33e-05
ENSG00000125895	TMEM74B	5.53066	10.8075	7.99914	11.1309	26.0214	26.1586	27.4374	20.7208	6.86249	5.23464	6.75297	5.01045	10.2078	11.6076	12.6434	6.19529	-1.2817	5.54e-05
ENSG00000187867	PALM3	7.66827	11.3605	11.7353	5.13053	9.26262	11.4858	13.1524	23.2831	2.70684	2.71405	5.12	2.6733	13.2597	16.4463	21.0431	21.4354	-1.4405	5.54e-05
ENSG00000136828	RALGPS1	32.9186	27.3715	29.5783	34.167	40.5418	46.8295	43.4295	39.3684	19.732	14.1217	20.1321	15.3049	30.7964	34.8141	37.7192	33.5207	-0.768779	5.54e-05
ENSG00000164938	TP53INP1	21.4276	27.6356	31.557	31.498	38.2693	50.0705	51.828	45.6148	10.5948	27.0501	10.9792	16.6922	23.9777	38.1361	35.348	25.0527	-0.876958	5.82e-05
ENSG00000186020	ZNF529	61.4978	54.1102	49.9798	50.2036	105.5	83.1915	92.4012	112.424	49.6517	42.6336	40.8939	21.6796	55.155	54.959	71.1972	39.3267	-0.768101	6.04e-05
ENSG00000116251	RPL22	223.274	226.577	236.74	126.841	255.491	238.156	245.992	581.383	204.988	300.598	192.537	293.659	265.604	423.513	604.684	537.677	-0.840297	6.11e-05
ENSG00000176444	CLK2	101.122	96.1248	85.134	68.5573	93.2047	90.0622	99.4578	125.428	57.5783	67.0863	69.1123	83.3585	82.9735	113.063	146.527	149.756	-0.581899	6.2e-05
ENSG00000259803	SLC22A31	2.7734	1.42575	2.04688	1.24977	4.60801	5.19173	3.4254	6.84701	0.616821	0.511499	0.953304	0.841768	4.64248	11.6606	12.4123	9.32366	-2.42147	6.22e-05
ENSG00000121210	TMEM131L	23.3572	26.2006	21.019	19.8319	27.1102	24.5321	25.0354	28.4256	12.8329	13.902	16.1928	16.178	30.4101	44.5948	40.2255	52.8563	-0.9243	6.27e-05
ENSG00000204628	RACK1	1956.86	2086.32	2020.08	933.794	1916.16	1853.73	1895.52	4209.93	2212.82	1738.13	1481.96	1945.43	2501.68	4005.09	4014.08	4342.79	-0.809012	6.46e-05
ENSG00000168397	ATG4B	114.442	111.362	109.201	85.1165	112.684	115.896	131.99	154.643	69.8111	86.6899	86.9368	88.6387	78.1521	147.151	185.578	144.667	-0.576859	6.49e-05
ENSG00000163644	PPM1K	23.2591	19.4349	20.992	20.2817	33.1456	29.2602	28.3046	34.5761	44.1045	41.6404	43.7059	33.0425	49.5921	69.9537	65.9067	71.2461	-0.677189	6.59e-05
ENSG00000103942	HOMER2	91.5671	94.2431	103.611	62.1128	84.844	82.5453	85.1475	141.876	67.0362	53.7693	61.1524	55.7982	99.0727	135.083	155.444	146.516	-0.722935	6.59e-05
ENSG00000107281	NPDC1	127.762	140.89	130.128	117.492	192.337	203.347	244.184	245.277	71.3461	81.0902	90.5824	131.867	78.6097	126.318	182.523	125.018	-0.682574	6.59e-05
ENSG00000205544	TMEM256	6.11688	6.017	6.9039	3.40447	8.69922	11.6445	9.3572	21.256	2.17707	3.23514	2.86424	3.47342	5.65684	11.4302	14.2406	11.141	-1.58281	6.6e-05
ENSG00000139636	LMBR1L	41.6299	52.0907	33.4091	27.5569	42.2243	37.0633	44.7023	65.8082	26.2699	22.87	24.3026	24.1176	37.5195	63.2771	68.9351	64.9373	-0.828895	6.71e-05
ENSG00000198034	RPS4X	3532.57	3558.24	3334.83	1537.45	3380.6	3318.39	3438.65	7900.73	1897.92	1816.73	1405.33	2250.69	2406.09	3558.28	4329.91	4122.89	-0.834348	6.73e-05
ENSG00000172893	DHCR7	144.748	162.012	157.188	62.2936	120.085	126.997	133.852	293.976	92.0476	69.9484	76.7043	80.721	161.201	267.857	368.213	278.546	-1.10233	6.77e-05
ENSG00000129244	ATP1B2	10.2106	12.907	8.11113	5.58596	15.2357	12.3964	12.4828	22.6473	3.70591	1.31815	2.82166	1.33346	13.1051	14.9704	15.8424	9.15524	-1.48599	6.8e-05
ENSG00000155368	DBI	46.9143	55.1094	55.4835	37.9296	47.9272	58.9107	48.782	71.8926	22.3222	22.4667	20.9473	30.1865	37.9945	63.7633	77.8197	64.5025	-0.821521	6.8e-05
ENSG00000091129	NRCAM	53.3548	53.109	54.3386	53.7204	69.5891	69.036	68.4793	67.6809	28.8617	14.7585	25.0389	19.9933	46.209	42.4063	39.0609	41.414	-0.669372	6.82e-05
ENSG00000143258	USP21	61.8074	61.3998	56.4106	34.2679	57.109	61.4776	69.7289	108.498	48.3558	46.5992	51.1138	52.0221	51.9884	85.7644	129.453	98.5661	-0.736532	6.91e-05
ENSG00000146676	PURB	137.139	125.034	128.906	102.614	125.961	117.964	122.805	170.192	68.0503	65.4936	72.2632	56.1962	156.709	137.252	131.347	135.398	-0.665264	7.04e-05
ENSG00000181085	MAPK15	9.52053	9.32733	7.6921	4.42635	9.18212	9.79815	11.2392	18.6649	15.7432	11.778	21.6214	13.8773	22.3926	45.5625	60.5545	41.5167	-1.16396	7.21e-05
ENSG00000119655	NPC2	47.8377	47.2539	49.1238	23.7187	48.2391	46.297	48.3073	101.659	13.4236	19.175	13.4801	25.1217	27.8151	45.1118	53.1376	49.8628	-0.957834	7.24e-05
ENSG00000181523	SGSH	68.0091	64.8184	57.6046	41.2153	67.3409	67.9241	79.7458	115.61	55.4752	39.6518	55.0414	49.5051	48.8071	81.5451	106.268	90.4807	-0.667512	7.32e-05
ENSG00000104805	NUCB1	177.381	196.573	215.324	137.096	183.441	190.416	172.787	260.261	88.8298	64.432	83.8214	62.6295	120.214	167.374	200.876	179.279	-0.691354	7.32e-05
ENSG00000122861	PLAU	2.51684	5.33998	1.78189	1.37765	3.1515	7.17273	5.99753	12.1184	0.721196	0.888019	2.48042	0.642734	4.34371	11.4325	15.9984	11.6898	-2.19068	7.38e-05
ENSG00000124224	PPP4R1L	11.3241	13.1235	6.4875	4.97802	11.1379	8.52354	14.4499	24.8121	6.46646	5.38055	6.06966	5.31358	10.5744	23.9976	24.9916	21.5759	-1.35977	7.66e-05
ENSG00000162244	RPL29	666.2	708.974	729.446	288.197	612.144	624.219	613.521	1681.66	487.635	434.127	348.512	629.554	799.184	1184.92	1463.34	1311.5	-0.994645	7.71e-05
ENSG00000153094	BCL2L11	45.4206	43.4678	43.8634	57.4835	62.572	60.9612	62.6833	46.1668	13.6718	16.333	16.0226	17.883	31.2134	46.7762	52.2181	43.484	-0.859362	7.78e-05
ENSG00000262877		4.65557	3.41981	4.30976	7.64138	15.1386	15.1123	15.7457	6.46252	4.02065	4.36662	2.89837	5.23916	13.5011	13.6793	7.46129	15.4339	-1.58453	7.85e-05
ENSG00000108448	TRIM16L	10.324	10.3334	12.165	7.05252	15.1301	13.702	10.8858	20.1173	9.35947	4.08052	7.14757	4.40286	17.8499	19.861	19.8502	19.2007	-1.19056	7.86e-05
ENSG00000162148	PPP1R32	2.47002	2.75685	1.58423	1.13684	4.10672	4.31323	5.17976	9.59424	1.70298	1.46099	2.71844	1.98827	3.47305	14.046	19.3047	14.1547	-2.17782	7.91e-05
ENSG00000182472	CAPN12	1.14277	1.10096	2.07974	0.95727	5.97602	4.86926	6.28554	10.0083	0.499692	0.454776	0.575239	0.562122	3.07416	6.25875	7.36753	5.31748	-2.8639	8.01e-05
ENSG00000182372	CLN8	29.8943	32.5546	31.0029	24.8646	35.8235	38.0147	33.8565	46.4497	26.1376	24.4317	21.7205	22.14	29.8917	49.9078	53.4164	47.0774	-0.714097	8.01e-05
ENSG00000168090	COPS6	201.24	203.443	227.507	133.79	186.476	183.601	187.152	292.356	104.16	79.5969	93.3316	67.2719	156.647	206.978	228.903	211.037	-0.733162	8.28e-05
ENSG00000233476	EEF1A1P6	10.7345	9.41046	9.63916	7.50618	13.1875	11.1384	6.25222	29.6383	6.81802	5.50855	6.34266	6.21471	15.5115	23.6125	28.7354	30.374	-1.36159	8.63e-05
ENSG00000196531	NACA	767.521	785.537	834.147	393.197	632.97	665.967	661.192	1288.51	417.126	370.019	287.6	496.757	839.929	1108.06	1512.15	1434.55	-0.987154	8.68e-05
ENSG00000157404	KIT	14.5985	17.6373	16.1721	11.9104	15.0837	18.1516	16.1138	21.1681	3.8386	3.97241	5.63235	6.57019	22.1536	47.1729	51.3045	59.4404	-1.62206	8.81e-05
ENSG00000141524	TMC6	24.3264	17.966	17.6506	18.2295	28.5627	27.5208	23.4976	27.3848	18.362	7.15873	16.0569	12.4244	27.2673	26.531	38.3824	34.0857	-0.903104	8.81e-05
ENSG00000182240	BACE2	50.1709	52.2955	58.3692	38.9106	50.5094	56.6435	60.6912	77.1449	23.3699	13.718	22.3732	21.1281	30.2179	48.1918	58.6431	41.0306	-0.738036	8.87e-05
ENSG00000115042	FAHD2A	25.5502	28.5871	27.0935	21.191	32.0418	30.6435	36.8652	43.7706	35.0483	22.59	33.1529	17.0404	43.2411	51.4142	50.1471	49.9053	-0.733964	9.13e-05
ENSG00000213563	C8orf82	15.3157	18.0902	22.3485	8.86101	19.899	18.9604	20.6045	39.1149	24.4431	10.9596	22.8715	10.6705	27.6589	45.4697	58.7398	42.0514	-1.05209	9.14e-05
ENSG00000171703	TCEA2	37.6161	37.8979	47.1202	51.8364	89.9714	88.9882	96.5937	71.6408	45.9953	53.4301	56.0395	67.3345	54.7944	74.3363	76.4209	79.5713	-0.738864	9.33e-05
ENSG00000142065	ZFP14	7.19302	8.97928	9.21847	14.7367	28.9238	28.8689	29.2611	17.6913	3.53682	3.04591	2.76254	2.77983	7.77379	5.90335	6.55381	5.34452	-1.37673	9.39e-05
ENSG00000168758	SEMA4C	33.4931	39.8034	34.496	40.0138	50.1782	49.7028	52.1469	44.282	24.1427	29.5484	27.7287	31.3061	37.6255	51.1801	49.0075	55.0224	-0.655644	9.41e-05
ENSG00000198435	NRARP	101.291	107.155	117.252	35.6553	92.0219	83.6881	79.7528	281.243	17.8175	17.9728	19.8103	27.7607	56.2778	84.9397	154.149	93.6376	-1.40005	9.75e-05
ENSG00000188612	SUMO2	255.509	277.941	315.653	173.526	245.114	240.683	227.031	415.684	105.115	136.036	112.876	149.795	263.42	314.302	451.087	343.901	-0.846125	9.76e-05
ENSG00000168268	NT5DC2	170.981	179.088	176.069	96.8467	140.616	155.881	160.252	281.228	95.281	83.7315	81.0761	106.627	141.307	232.865	206.405	231.484	-0.747838	9.84e-05
ENSG00000163053	SLC16A14	20.3089	17.3343	21.7227	26.7371	48.7073	44.8058	43.8515	33.6134	3.22822	4.64955	4.0461	5.19385	8.22313	7.40369	6.63895	7.81566	-1.06804	9.89e-05

## Sheet: DOWNinSuspension
Gene ID	Gene Symbol	WTAD	WTAD	WTAD	WTAD	WTSU	WTSU	WTSU	WTSU	KOAD	KOAD	KOAD	KOAD	KOSU	KOSU	KOSU	KOSU	log2FoldChange	padj
ENSG00000117318	ID3	83.1155	89.0815	92.0761	57.9058	4.35727	4.79451	4.33818	6.95422	72.9921	107.659	87.9608	99.039	4.15426	5.4255	12.9562	6.53462	3.75898	6.24e-51
ENSG00000120738	EGR1	78.9954	101	94.3009	151.369	6.72131	9.44159	5.94885	2.65476	97.4805	145.329	154.676	135.356	15.6594	20.618	14.1883	22.0563	3.32202	9.58e-36
ENSG00000165916	PSMC3	234.413	255.256	261.254	172.067	103.757	103.264	97.9914	134.934	260.852	282.487	239.799	215.775	118.645	110.688	137.47	132.406	0.967027	1.08e-21
ENSG00000115738	ID2	71.0812	64.4581	66.3221	75.3133	21.6134	21.6453	19.9829	15.7222	72.2445	104.403	66.3156	132.931	13.2371	13.7974	19.9629	19.6351	2.06763	3.07e-20
ENSG00000085563	ABCB1	65.6008	63.6224	63.0042	57.691	21.0037	25.4754	22.2375	22.4331	91.1862	117.958	70.3286	82.0016	23.0358	24.2958	20.2248	20.4051	1.70669	6.55e-20
ENSG00000148677	ANKRD1	56.9065	52.6093	57.3877	32.7939	1.18397	2.9062	1.41581	1.94665	33.2328	20.1385	15.2317	12.5466	1.60333	1.57479	1.97208	1.05375	4.18998	1.01e-18
ENSG00000198730	CTR9	104.888	104.961	115.076	92.2601	36.994	41.0485	41.094	36.5121	139.942	155.924	137.131	141.49	76.9923	70.2446	51.0715	81.5725	1.14089	3.46e-18
ENSG00000146223	RPL7L1	328.913	313.6	350.27	299.848	167.1	188.146	158.658	178.506	491.85	706.481	607.238	638.66	222.39	212.322	253.221	251.268	1.08025	4.28e-18
ENSG00000147649	MTDH	135.394	134.199	147.763	130.371	69.1727	75.9407	63.9799	63.6449	292.93	286.163	248.332	303.919	145.828	120.264	116.11	132.95	1.01216	1.04e-17
ENSG00000124225	PMEPA1	58.4816	61.7201	58.115	47.2643	8.91582	10.5286	7.89819	8.08757	29.2854	28.0111	26.6788	31.6584	9.78412	9.36508	7.58113	12.7554	2.04892	1.08e-17
ENSG00000147041	SYTL5	14.7353	14.2315	13.8559	30.8304	2.21105	2.7049	3.07	0.794046	73.8386	381.088	194.512	236.906	1.86594	11.4202	10.0025	15.483	3.99613	5.46e-17
ENSG00000183020	AP2A2	105.032	107.145	119.855	102.517	49.1413	49.6019	48.197	45.2488	129.475	134.489	135.054	144.175	70.7353	69.0203	85.1914	88.2737	0.906236	7.25e-16
ENSG00000125503	PPP1R12C	155.758	159.189	155.875	120.239	79.5552	74.0915	72.462	82.9414	151.401	222.515	152.79	194.081	64.1358	80.4447	95.5733	82.0869	0.985093	9.46e-16
ENSG00000164889	SLC4A2	130.074	135.171	153.898	136.424	71.8548	72.5977	80.1338	69.2043	217.778	247.959	247.02	287.282	116.362	93.8055	114.68	100.755	1.01934	9.58e-16
ENSG00000168496	FEN1	141.233	150.96	142.108	108.069	65.2181	66.2673	67.2836	81.4566	172.477	211.843	163.744	153.554	78.2912	88.4488	72.7469	97.1206	0.947384	9.85e-16
ENSG00000253729	PRKDC	738.846	712.876	631.903	607.16	410.613	323.692	373.977	439.907	980.099	923.726	934.384	972.068	594.815	560.29	612.876	754.986	0.628381	3.18e-15
ENSG00000149532	CPSF7	163.965	159.715	158.995	116.573	82.8032	82.7022	92.1871	104.825	277.273	303.004	266.729	286.642	119.34	141.498	170.73	163.703	0.783754	4.01e-15
ENSG00000110696	C11orf58	191.364	179.532	208.846	165.522	89.4164	85.2093	78.1074	89.4742	275.788	495.906	286.677	373.103	169.775	174.955	164.523	191.337	1.00868	6.17e-15
ENSG00000078269	SYNJ2	82.0173	78.8191	79.5228	73.2004	34.6971	32.7409	38.1839	34.2046	56.5915	79.0113	77.304	61.6606	29.3604	24.7866	25.2092	25.5912	1.19522	6.96e-15
ENSG00000152137	HSPB8	32.0104	31.0311	33.3369	18.7943	5.11292	5.24635	1.95692	6.24118	30.2609	95.3477	28.3278	65.8475	5.19173	8.78031	4.9558	1.81665	2.98191	1.54e-14
ENSG00000125266	EFNB2	123.742	124.965	118.802	84.0309	26.9362	33.765	27.453	34.0486	40.7446	124.152	92.441	54.2416	21.9052	28.1811	16.8281	28.2955	1.72481	1.71e-14
ENSG00000101057	MYBL2	489.176	528.428	531.897	396.204	286.886	287.829	296.681	347.463	646.263	838.813	795.162	818.142	339.882	386.784	483.991	391.975	0.750645	4.11e-14
ENSG00000170421	KRT8	852.447	935.193	969.175	492.105	238.62	265.475	274.392	447.815	81.6473	68.6023	106.021	97.8476	29.5234	35.7966	44.3485	21.215	1.3384	6.98e-14
ENSG00000170242	USP47	102.286	97.3725	108.625	106.675	43.8671	43.8593	46.4604	37.3044	200.894	178.225	168.7	138.995	97.4627	75.7433	69.3311	91.146	1.08552	9.81e-14
ENSG00000141076	UTP4	86.4179	89.0623	81.4277	70.9657	40.3881	40.4711	37.9818	42.9774	230.618	162.234	217.888	195.629	96.4182	64.8402	84.4524	95.8157	1.09075	2e-13
ENSG00000153187	HNRNPU	975.757	1016.17	1142.87	978.663	707.937	651.09	671.044	645.174	1504.01	1689.44	1406.93	1531.93	884.919	839.327	1048.31	1019.49	0.590209	2.09e-13
ENSG00000139514	SLC7A1	211.248	235.444	214.217	154.006	86.6962	94.6158	88.2326	124.699	457.383	669.632	541.08	677.661	251.737	159.14	174.869	223.165	1.22616	2.68e-13
ENSG00000166199	ALKBH3	26.6402	26.2613	22.7105	18.0782	9.74262	7.66006	8.2099	10.5803	57.4813	61.2683	58.5358	66.661	23.0636	14.7354	17.3726	16.2286	1.57126	5.2e-13
ENSG00000161671	EMC10	109.094	120.462	134.718	113.391	53.3968	59.7558	51.5551	49.7643	47.3171	69.3608	43.3654	58.8555	16.6497	19.0949	29.5458	20.8975	1.13235	5.78e-13
ENSG00000110107	PRPF19	228.201	233.906	227.664	164.201	119.494	113.716	108.375	147.789	314.668	343.406	298.09	443.44	125.853	138.763	176.523	169.287	0.942562	5.78e-13
ENSG00000166900	STX3	86.1392	84.3057	87.7035	60.785	36.9015	34.7981	29.5069	49.2262	103.637	171.066	106.804	116.271	42.0424	56.1474	62.8297	54.4404	1.0915	1.15e-12
ENSG00000179431	FJX1	22.2899	22.7318	29.3192	18.2559	3.37494	4.63105	2.73666	3.41883	71.7643	88.8084	62.2375	80.6247	33.6937	21.4341	11.7428	26.4135	1.95604	1.22e-12
ENSG00000110075	PPP6R3	124.704	117	122.842	124.944	67.873	69.8495	59.5605	55.0547	172.284	212.054	153.33	168.354	93.045	95.7962	80.7846	97.925	0.879879	1.38e-12
ENSG00000101846	STS	17.5637	17.8751	16.565	16.555	2.57745	2.95707	3.63838	2.63529	27.0564	24.2073	18.7586	26.3697	4.49425	3.82103	3.3357	3.72372	2.50788	1.75e-12
ENSG00000005339	CREBBP	163.404	172.406	162.189	201.48	100.724	98.8796	99.7573	72.0482	245.032	317.584	312.11	304.31	110.482	129.931	119.797	135.129	1.02114	1.75e-12
ENSG00000125845	BMP2	31.2357	31.7969	38.8121	45.1728	11.6101	15.3628	12.4258	7.33908	35.0577	28.2533	27.2483	37.0548	5.5424	3.07761	3.92565	9.4776	1.96172	2.11e-12
ENSG00000110104	CCDC86	60.3823	65.2252	65.9091	37.8758	25.3969	23.7553	22.4399	31.3084	169.657	94.8996	112.743	128.025	46.428	40.1675	49.117	51.0674	1.26651	4.02e-12
ENSG00000134313	KIDINS220	108.742	110.301	104.948	101.565	57.6702	67.2587	59.3378	61.0573	160.921	148.927	151.145	125.573	63.8957	63.2471	59.882	63.9501	0.951849	4.02e-12
ENSG00000060982	BCAT1	81.5445	73.7419	83.1915	50.8587	32.3824	29.5361	26.6981	46.1699	210.942	173.345	187.448	172.099	105.59	71.5911	83.4934	91.237	1.03044	5.83e-12
ENSG00000124541	RRP36	70.2404	70.9521	73.9063	58.7537	35.7836	36.5772	35.2584	38.1961	69.2129	98.5479	82.8825	105.092	33.2656	33.9788	43.653	35.9251	1.03243	1.26e-11
ENSG00000144043	TEX261	69.0506	73.3221	64.2204	91.6015	31.5474	33.9246	39.0085	19.3425	199.099	258.929	175.688	259.935	66.9191	40.9357	39.2479	53.6063	1.65856	1.26e-11
ENSG00000102024	PLS3	881.279	809.807	882.131	532.997	307.79	356.714	318.633	492.092	1287.88	1000.22	976.821	1362.57	533.829	587.392	863.183	726.253	0.859878	1.26e-11
ENSG00000152601	MBNL1	88.5356	82.047	83.8002	51.7665	28.526	31.9777	31.474	42.9779	113.275	175.71	116.39	111.593	65.816	64.3105	64.8089	56.602	1.0386	2.25e-11
ENSG00000187634	SAMD11	64.2163	64.2399	65.377	55.3908	20.0166	29.9127	28.6875	26.0615	92.4476	112.023	165.222	99.8173	10.1892	17.9977	32.3984	29.2606	1.76822	2.34e-11
ENSG00000137337	MDC1	311.553	339.1	284.337	311.601	194.908	168.655	201.15	163.573	399.469	520.099	530.691	514.555	233.908	290.498	352.56	305.905	0.690796	2.7e-11
ENSG00000084073	ZMPSTE24	66.7776	59.8647	69.9234	63.2247	39.6454	38.324	32.705	35.47	90.2451	85.1031	90.8444	84.8493	32.3443	28.7229	36.3026	35.6353	1.0566	2.85e-11
ENSG00000113407	TARS	287.342	291.135	338.112	262.511	177.084	164.185	170.441	185.313	715.885	713.17	608.915	620.216	343.582	222.786	311.78	309.78	0.897425	3.25e-11
ENSG00000162144	CYB561A3	24.0317	29.2543	24.9999	26.6864	9.51793	8.93293	9.90228	8.17661	56.5915	54.9333	49.2373	50.9906	25.5457	17.5455	18.2634	18.4207	1.39313	3.32e-11
ENSG00000204217	BMPR2	100.992	89.4833	92.8061	110.386	38.4885	40.2013	40.3384	29.0328	69.2079	66.6414	66.5959	48.7189	37.2941	33.0528	28.7236	33.1095	1.11512	3.32e-11
ENSG00000167900	TK1	134.322	139.797	158.127	95.0891	64.4617	65.7845	62.9328	95.4044	181.71	260.562	179.153	189.884	83.2698	81.2375	89.3881	68.2218	1.04237	3.4e-11
ENSG00000213593	TMX2	66.4833	62.9093	66.4856	42.648	26.728	26.7445	26.7518	36.5881	88.3793	102.067	75.5936	79.5041	43.5016	35.9695	34.9967	39.3692	1.03304	3.94e-11
ENSG00000171988	JMJD1C	89.5892	84.6634	79.079	78.9373	45.9695	43.6913	46.1139	44.613	105.896	121.274	103.597	94.5011	47.5278	52.2555	32.5376	48.3077	0.992205	4.05e-11
ENSG00000132824	SERINC3	113.478	107.806	114.627	99.5453	62.9606	68.0525	60.6261	69.2504	146.014	195.111	146.807	152.537	82.1637	89.3319	92.3671	89.2643	0.746611	4.22e-11
ENSG00000118058	KMT2A	208.932	188.508	163.93	185.442	115.284	101.97	121.128	129.233	274.106	294.398	310.304	265.055	152.263	164.249	173.747	198.99	0.647587	4.24e-11
ENSG00000101294	HM13	133.545	138.514	130.805	123.8	73.1204	81.5606	80.9374	77.7712	260.871	195.009	244.056	275.139	121.834	116.927	120.614	141.67	0.801945	4.66e-11
ENSG00000167522	ANKRD11	272.868	269.374	282.386	336.65	157.865	161.19	154.333	129.736	306.091	351.504	331.636	402.047	201.549	195.719	232.98	230.874	0.749992	4.77e-11
ENSG00000163939	PBRM1	131.227	109.156	123.73	108.926	68.9937	67.5361	69.9877	71.6165	124.723	149.501	123.169	121.244	68.4337	66.6956	60.641	72.9224	0.786313	4.81e-11
ENSG00000119969	HELLS	130.005	121.925	117.47	109.741	69.4947	69.2841	67.1908	76.5581	177.911	224.638	175.865	182.23	96.3187	105.714	115.926	139.533	0.690361	7.43e-11
ENSG00000136824	SMC2	182.439	170.554	181.147	185.976	110.627	115.388	105.461	94.3382	191.837	224.084	198.944	179.558	116.207	113.266	120.106	124.507	0.685792	9.99e-11
ENSG00000075151	EIF4G3	318.736	313.768	298.469	299.68	203.842	201.072	206.547	191.218	325.831	420.452	401.67	379.596	172.66	181.511	223.904	230.703	0.70143	1.19e-10
ENSG00000197081	IGF2R	236.682	227.015	216.862	269.945	114.503	117.101	115.723	89.6152	162.608	318.731	259.677	282.654	119.949	86.7347	72.4184	102.795	1.1905	1.65e-10
ENSG00000149294	NCAM1	95.8737	92.4996	96.6339	94.0245	45.9593	49.0458	48.6873	44.749	123.39	127.379	114.798	104.479	58.6989	68.8009	61.7731	89.5298	0.803556	2.06e-10
ENSG00000215218	UBE2QL1	31.5703	33.4351	38.9555	24.9688	5.43939	8.94099	6.44132	8.45891	11.2419	7.44319	6.01731	11.9103	1.13246	0.996465	0.754297	0.584418	2.293	2.1e-10
ENSG00000159063	ALG8	48.9467	42.7439	44.9678	39.4261	22.6877	21.652	19.3226	20.8231	81.174	98.4497	67.7864	63.3609	35.6952	25.218	26.8559	30.8452	1.17216	2.12e-10
ENSG00000164251	F2RL1	77.9984	71.7072	80.5727	48.7819	18.4993	22.5273	17.5119	26.9443	26.9907	36.9801	27.7509	41.0612	17.2923	20.0922	17.9948	16.7091	1.26005	2.41e-10
ENSG00000049656	CLPTM1L	268.531	266.284	263.23	222.655	160.504	160.594	161.618	171.869	292.711	299.46	258.95	362.136	126.53	119.994	143.423	138.641	0.845201	2.41e-10
ENSG00000110768	GTF2H1	43.22	38.019	47.5342	40.3702	16.2493	17.6735	16.1897	14.5145	66.6364	62.6386	57.1066	54.2542	37.3624	24.1953	22.8304	27.4371	1.16897	2.48e-10
ENSG00000103257	SLC7A5	184.248	206.363	198.782	117.61	38.2024	47.2475	39.0274	63.3083	350.146	422.485	418.18	545.346	277.811	147.409	223.102	278.404	1.30443	2.64e-10
ENSG00000185238	PRMT3	35.6079	33.59	36.219	24.2421	16.1026	16.6002	14.1948	19.0227	100.248	112.901	93.8643	100.276	51.6326	41.0534	38.1599	48.696	1.06146	2.68e-10
ENSG00000111799	COL12A1	200.883	179.378	159.87	119.199	42.7682	38.4426	43.8206	63.0351	6.58031	11.3128	5.75615	16.5424	4.95612	6.52299	6.61294	4.27879	1.47164	3.87e-10
ENSG00000108064	TFAM	105.761	101.504	113.326	91.3677	61.3373	64.6821	59.1408	65.0273	241.079	338.449	225.172	266.776	83.3449	79.1652	94.3771	101.618	1.10944	4.68e-10
ENSG00000100393	EP300	204.046	203.217	184.322	221.831	130.839	120.944	127.726	104.182	194.752	216.334	182.275	208.459	99.7673	99.9044	90.1202	102.08	0.815026	4.68e-10
ENSG00000174744	BRMS1	65.7013	68.4881	71.2737	46.0092	30.74	30.506	27.8233	40.1185	78.0865	79.5015	62.7534	74.7036	32.0863	37.3963	42.2199	34.9596	0.922313	5.55e-10
ENSG00000156599	ZDHHC5	108.454	105.289	109.41	97.0801	51.6185	47.9081	53.4162	49.8631	95.2724	104.761	92.5984	111.358	63.2666	60.5023	75.437	71.2862	0.738828	5.58e-10
ENSG00000140564	FURIN	170.344	180.277	191.058	189.154	93.1663	102.213	101.482	78.5315	134.841	128.234	136.614	126.423	81.0794	86.1806	95.8035	87.1148	0.710196	5.58e-10
ENSG00000139800	ZIC5	15.5771	17.1445	16.531	16.7487	7.53848	6.76546	7.12761	5.67964	66.756	135.914	113.635	92.6833	32.2693	39.7561	28.0755	37.9891	1.44202	5.63e-10
ENSG00000108021	FAM208B	201.241	170.072	177.738	148.873	108.271	95.0736	100.819	112.828	432.967	351.225	377.469	348.193	182.138	157.048	124.804	174.41	0.932411	1.02e-09
ENSG00000122042	UBL3	34.6532	30.7088	40.9254	34.8723	15.2315	18.7744	17.7715	13.7373	44.6762	83.7845	56.7836	73.9318	21.2142	21.208	14.9418	22.7321	1.36232	1.04e-09
ENSG00000023287	RB1CC1	113.396	92.105	106.263	100.103	51.6279	58.6121	53.0929	50.5671	167.409	145.936	175.555	126.407	96.2213	81.0613	79.027	86.6657	0.820844	1.06e-09
ENSG00000244300	GATA2-AS1	24.2163	23.9774	32.0278	24.7948	11.8176	12.5174	10.8358	11.9377	66.8445	84.3112	90.8558	42.6375	15.3091	14.4686	14.1189	11.6558	1.7423	1.09e-09
ENSG00000179348	GATA2	34.0682	39.8987	46.3025	22.8067	12.3326	13.1866	14.4181	20.6696	91.9438	204.171	223.482	147.474	20.6497	36.2861	60.8501	34.9653	1.69955	1.09e-09
ENSG00000095139	ARCN1	203.038	212.062	203.493	174.721	110.229	106.541	112.751	116.649	308.266	357.487	336.082	356.823	222.7	279.06	243.688	278.39	0.53002	1.28e-09
ENSG00000176095	IP6K1	77.4507	71.1541	75.5954	62.281	46.3137	44.4156	42.2346	49.667	116.498	120.881	115.323	115.991	48.309	50.3921	44.5508	50.2905	0.91717	1.32e-09
ENSG00000053372	MRTO4	99.6791	98.6555	99.6316	73.4095	57.8456	54.5462	54.721	67.309	164.124	164.992	168.441	185.794	71.4927	74.1246	103.388	111.374	0.755084	1.32e-09
ENSG00000151503	NCAPD3	205.978	208.173	208.179	163.915	112.95	109.564	114.123	129.836	202.293	324.063	235.96	263.847	151.429	170.958	171.781	173.533	0.615937	1.41e-09
ENSG00000104067	TJP1	119.177	121.976	113.61	113.524	68.2898	63.6153	74.3574	59.6132	161.619	174.111	161.898	164.779	81.6271	58.6598	47.1657	71.6098	1.01199	1.54e-09
ENSG00000139372	TDG	69.1857	58.9183	68.8519	67.3335	38.0221	39.158	38.9629	35.0449	74.5068	91.5513	69.0822	78.3398	28.5791	33.5499	32.8685	39.6515	0.941018	1.59e-09
ENSG00000099783	HNRNPM	480.963	528.252	567.62	535.351	320.223	304.241	291.095	256.613	777.991	789.337	657.037	486.934	379.36	349.163	430.44	387.115	0.761462	1.67e-09
ENSG00000139737	SLAIN1	27.4248	25.8557	28.9869	34.8879	9.93997	14.3598	12.5514	7.32997	78.7794	83.5047	83.2902	82.4592	39.1147	17.1125	12.4507	19.8981	1.61817	1.95e-09
ENSG00000102317	RBM3	193.498	180.315	180.106	119.381	95.0228	72.89	68.5192	120.628	241.028	378.64	185.877	291.651	73.941	103.756	122.086	104.102	1.11675	2.01e-09
ENSG00000172954	LCLAT1	29.0464	30.4172	30.7095	32.8155	16.7844	16.6475	17.5257	13.0943	70.2592	68.7362	65.5891	59.5514	20.9789	15.9839	15.6641	15.4538	1.41585	2.16e-09
ENSG00000005889	ZFX	89.3607	84.7992	86.5651	87.148	46.904	48.2574	53.6393	43.2949	162.459	160.305	148.968	124.477	91.7323	82.278	78.3592	85.197	0.776255	2.86e-09
ENSG00000184281	TSSC4	57.5504	53.2099	56.8671	32.3955	21.839	26.5038	22.148	37.5025	82.539	67.7589	66.5441	72.7191	25.0278	24.4384	26.4431	27.1535	1.13716	3.77e-09
ENSG00000105063	PPP6R1	412.586	413.419	423.08	221.454	128.733	137.354	138.471	206.459	253.038	266.662	242.111	279.469	123.68	186.089	197.049	184.574	0.864365	4.29e-09
ENSG00000172531	PPP1CA	150.588	158.643	164.897	136.82	81.5657	82.9995	80.6599	85.7681	152.203	158.626	133.529	179.439	96.1032	108.642	128.115	118.629	0.600668	4.8e-09
ENSG00000110497	AMBRA1	76.3636	77.1656	75.6773	57.8511	27.1668	32.2472	27.4679	34.7301	74.7555	78.8964	73.5556	77.083	46.0205	48.6711	52.0956	55.0514	0.828111	4.93e-09
ENSG00000132294	EFR3A	43.6949	40.0103	42.5692	40.2209	17.4276	19.0257	19.3549	16.8937	40.881	51.4586	40.1623	41.1855	15.7652	17.4661	27.0998	21.3593	1.08919	5.13e-09
ENSG00000115414	FN1	1361.93	1368.36	1191.33	1139.73	113.509	148.093	122.253	138.912	114.214	84.4469	111.387	112.896	77.1167	56.6643	52.3449	67.1565	1.95788	5.14e-09
ENSG00000165609	NUDT5	84.7049	81.4355	80.4724	70.7564	52.1536	46.0732	46.842	51.4786	127.183	171.25	135.67	189.613	72.588	78.6531	78.6685	87.5999	0.788772	5.77e-09
ENSG00000110619	CARS	95.3662	90.0441	98.7313	69.6996	38.0573	45.7147	45.7536	59.4232	241.645	199.763	173.297	187.846	122.582	70.8052	95.3893	95.4443	0.928126	6.23e-09
ENSG00000173120	KDM2A	126.852	142.828	121.284	103.842	63.785	66.6593	66.1587	75.7752	128.033	148.551	129.263	123.195	75.04	95.8442	97.148	96.108	0.627815	6.26e-09
ENSG00000033050	ABCF2	114.706	113.366	112.499	102.285	63.4527	64.296	60.3861	58.9763	347.424	213.088	236.213	270.822	139.572	109.456	111.982	151.454	0.898443	6.44e-09
ENSG00000108588	CCDC47	138.055	133.748	145.958	108.022	82.9104	79.7405	84.6518	100.1	159.368	157.229	142.457	143.503	81.1363	81.9983	93.6963	95.2493	0.620961	6.45e-09
ENSG00000197170	PSMD12	119.116	120.146	122.773	103.404	76.9901	77.0014	70.0686	75.8362	157.517	238.429	165.277	189.304	81.2729	88.8363	99.927	100.892	0.769904	6.77e-09
ENSG00000231074	HCG18	42.0039	34.3117	33.5185	57.9511	19.2731	20.6407	19.8363	10.9668	69.1768	55.9977	57.966	51.3796	23.7389	16.0704	13.5409	16.8198	1.41966	7.14e-09
ENSG00000104635	SLC39A14	84.9649	75.0625	81.8268	54.7227	30.68	35.0293	32.7717	44.2072	177.075	139.867	136.476	151.505	87.5298	67.8483	40.1274	58.7929	1.08478	7.18e-09
ENSG00000101347	SAMHD1	55.9745	61.4634	59.9315	61.5431	30.8903	29.9528	36.2298	25.7383	62.3359	69.69	55.6805	71.5535	29.8685	31.6606	33.4331	37.9618	0.897559	8.14e-09
ENSG00000162174	ASRGL1	24.0712	26.2785	26.0054	18.392	8.37515	7.85247	7.26411	10.2728	24.7186	26.881	24.5475	23.9645	9.5117	5.82083	10.2252	6.4485	1.51753	8.76e-09
ENSG00000185950	IRS2	146.427	154.861	176.317	72.1136	26.9772	31.663	21.8964	48.4036	58.2071	80.3725	94.093	78.1297	45.6651	45.9408	42.954	39.4334	1.38445	8.97e-09
ENSG00000100867	DHRS2	35.3979	41.1097	34.3273	27.2504	13.15	8.68813	9.03537	12.0091	21.1366	28.2691	8.82861	18.4434	3.90604	6.24397	8.31317	3.79756	1.63326	9.56e-09
ENSG00000100029	PES1	209.373	222.798	233.859	169.814	134.745	122.105	121.206	147.817	439.301	281.547	318.102	356.129	150.413	135.271	151.776	173.574	0.86866	9.56e-09
ENSG00000198176	TFDP1	175.856	181.351	190.448	132.103	93.4878	101.366	84.8885	114.91	122.158	224.338	205.24	178.013	96.3826	95.3424	98.6462	92.1135	0.786422	1.02e-08
ENSG00000096060	FKBP5	81.9558	91.144	94.5246	99.551	54.4512	54.7997	49.4212	38.739	133.034	159.931	160.115	126.086	88.622	72.1778	80.3379	69.3381	0.835823	1.09e-08
ENSG00000213341	CHUK	58.4912	48.7613	55.0535	41.6656	31.9429	30.9843	27.2068	36.4967	100.268	96.4562	93.0961	86.4622	37.8034	37.5281	48.5269	49.394	0.873285	1.13e-08
ENSG00000166326	TRIM44	127.344	124.794	130.697	108.755	50.0569	56.8486	51.7934	56.501	164.336	162.376	145.802	135.285	114.714	103.048	101.433	114.21	0.740239	1.13e-08
ENSG00000094804	CDC6	130.642	141.897	135.297	116.311	84.684	87.3329	73.4663	86.2986	113.552	144.104	132.414	152.693	67.0951	62.7335	62.7026	88.5269	0.730992	1.15e-08
ENSG00000183696	UPP1	66.992	77.5238	72.6948	53.9547	27.4104	27.7092	28.0127	35.2369	61.2926	188.724	72.5765	182.195	23.4794	35.6348	33.3185	30.3059	1.56499	1.15e-08
ENSG00000137834	SMAD6	21.9829	27.3908	27.8518	23.5796	3.41319	4.66873	4.02877	3.57116	13.248	8.88158	8.98798	15.4922	3.48735	4.60942	4.18737	4.89487	2.03551	1.22e-08
ENSG00000100139	MICALL1	179.409	175.804	190.497	192.144	121.655	122.225	126.971	104.784	205.102	259.082	243.281	271.868	128.116	121.103	120.533	131.439	0.731227	1.38e-08
ENSG00000177628	GBA	35.1965	35.5524	32.875	29.3966	12.6948	16.0073	14.3344	15.3559	26.9505	32.6244	24.8531	36.6296	13.2109	9.50227	9.2032	9.70755	1.2795	1.43e-08
ENSG00000127124	HIVEP3	12.3641	12.5572	12.0504	19.6268	5.21905	4.27296	6.13427	2.47344	23.2435	29.3768	21.0707	18.6625	5.64791	2.31756	2.39178	4.03912	2.17993	1.47e-08
ENSG00000133789	SWAP70	65.7514	64.3324	70.7005	56.6036	20.702	19.5934	19.9543	20.9129	45.5797	63.2623	49.209	49.1626	38.6442	28.9493	34.3679	31.5372	1.04511	1.8e-08
ENSG00000177311	ZBTB38	22.6804	20.8428	21.5564	21.9518	9.42104	9.40388	10.8843	7.73671	56.3802	87.6179	75.2226	53.9076	29.9631	26.3408	13.3091	14.6376	1.46087	1.99e-08
ENSG00000048544	MRPS10	39.3449	39.0488	47.6959	35.3122	21.4359	24.383	19.8435	23.4721	63.8788	83.1651	82.7866	71.9759	38.5778	31.0345	40.1432	32.0863	0.942527	2.11e-08
ENSG00000176046	NUPR1	1.14238	1.02968	1.61759	2.78645	0.966661	0.46841	0.724624	0.323555	12.0985	24.7636	23.3899	27.2763	1.46971	0.435914	1.46895	0.750748	3.84227	2.65e-08
ENSG00000048649	RSF1	108.501	108.562	97.6202	124.07	64.7599	66.6758	68.0523	55.0653	161.271	180.497	173.042	154	98.7618	100.137	106.93	114.902	0.661966	2.68e-08
ENSG00000004961	HCCS	33.7497	38.6957	39.9037	27.0124	14.7604	15.9287	12.6366	17.5707	75.5535	101.713	73.5894	76.3748	29.5982	48.0044	52.3109	47.565	0.944855	2.69e-08
ENSG00000131626	PPFIA1	75.5758	71.2096	74.3679	70.4117	38.8771	39.4486	39.3838	37.4878	82.5101	91.8122	90.8587	105.117	51.7255	53.5959	62.2369	66.2652	0.71949	2.85e-08
ENSG00000125968	ID1	27.2169	26.3153	35.4112	27.5342	1.38706	2.32074	1.51443	1.55161	9.23029	10.7027	7.51118	7.65993	2.15199	3.95702	4.50197	3.74869	2.56612	2.99e-08
ENSG00000112578	BYSL	77.8026	72.5224	81.9058	56.4602	46.4323	43.9811	46.6476	56.283	151.448	137.514	147.671	158.014	56.4866	50.5342	74.2028	63.4317	0.899854	3.44e-08
ENSG00000072518	MARK2	90.2569	88.5487	100.474	64.8969	39.0403	40.4247	42.0374	49.8721	121.411	126.861	118.142	130.317	61.1044	80.3458	107.142	89.6662	0.695311	3.56e-08
ENSG00000120800	UTP20	55.6652	55.0961	49.9537	53.7075	30.2712	26.3142	25.5098	21.7035	82.2928	57.9997	55.7936	51.7343	33.0322	25.7724	28.63	32.1861	0.982392	3.59e-08
ENSG00000128283	CDC42EP1	93.6227	103.258	107.429	74.9195	65.4457	57.5369	54.9595	70.6243	488.499	486.007	522.589	493.834	143.156	114.455	171.312	149.6	1.1694	3.69e-08
ENSG00000165732	DDX21	483.256	472.295	490.22	268.15	250.41	229.127	221.198	374.173	1211.62	1215.85	1146.11	1146.16	485.34	459.344	633.474	652.848	0.820141	3.7e-08
ENSG00000164715	LMTK2	70.7469	63.4528	69.8871	77.0833	43.6532	43.8537	39.905	34.3186	71.8962	85.3384	69.2566	94.3782	38.2025	37.8258	33.2222	36.2544	0.897528	4.5e-08
ENSG00000139687	RB1	55.4458	46.0092	53.1875	67.8234	29.3633	32.3254	27.2598	18.0221	60.9467	146.026	102.413	74.0721	25.6897	22.2814	21.9845	19.0521	1.5135	4.66e-08
ENSG00000204394	VARS	282.104	305.506	273.899	202.46	138.956	115.689	124.99	148.991	375.585	249.392	432.014	294.308	140.529	156.731	279.823	204.755	0.838282	5.27e-08
ENSG00000030066	NUP160	146.897	135.44	130.875	89.8316	44.4453	47.2	48.5165	63.4849	180.088	198.556	169.105	168.156	121.01	118.826	123.559	151.991	0.78578	5.3e-08
ENSG00000131467	PSME3	209.711	205.271	229.685	172.972	137.994	133.761	121.94	142.326	245.402	287.076	235.875	313.667	99.3263	75.2142	99.7029	105.451	0.98423	5.77e-08
ENSG00000169905	TOR1AIP2	103.097	92.1161	96.3571	90.9876	51.0819	57.7262	55.9375	55.2258	143.294	141.418	127.626	122.101	77.4478	81.0541	105.823	94.3664	0.617648	5.84e-08
ENSG00000169067	ACTBL2	38.4566	34.5291	35.6735	14.7107	1.09775	2.6222	1.50798	2.63981	0.542415	0.229504	0.144286	0.193766	0.297814	0.211847	0.197388	0.125022	3.21166	6.18e-08
ENSG00000234127	TRIM26	75.7168	92.8188	92.1266	117.191	56.0994	52.9346	55.5526	36.3417	109.725	86.7337	117.727	87.522	43.6056	36.4568	37.7295	38.1017	1.06543	6.6e-08
ENSG00000071127	WDR1	241.127	258.571	268.971	219.411	152.247	160.833	163.392	167.352	173.025	164.446	144.6	195.332	118.247	101.616	121.512	120.377	0.512115	7.28e-08
ENSG00000088205	DDX18	158.376	149.278	158.169	119.765	99.3489	99.1994	96.5056	110.894	235.428	219.535	222.654	244.56	134.196	106.462	132.348	140.408	0.631695	7.31e-08
ENSG00000143631	FLG	1.06479	0.745722	0.491421	1.06311	0.0261269	0.177854	0.136924	0.0443092	27.9505	29.5989	18.6429	25.6208	6.14212	3.18927	1.50036	1.06504	2.92924	7.47e-08
ENSG00000198131	ZNF544	67.4332	67.661	61.807	47.8844	23.3433	26.6746	22.1198	30.3877	63.0003	53.8191	39.6746	37.2982	33.0883	23.1363	26.1877	15.6119	1.05345	8.15e-08
ENSG00000120149	MSX2	21.8404	25.832	23.0447	22.5088	10.9965	10.9993	12.5828	10.6395	30.4351	53.3478	45.6343	54.8893	8.4454	17.0533	13.2556	20.1032	1.33122	8.67e-08
ENSG00000148719	DNAJB12	56.9127	62.4484	56.8488	45.3834	36.4775	36.5507	36.5002	40.2047	120.887	135.213	110.026	122.116	55.2731	60.6877	58.8861	63.933	0.775607	9.44e-08
ENSG00000147050	KDM6A	105.214	105.28	101.103	110.985	69.7291	66.2445	68.771	57.7517	144.734	155.946	141.809	118.036	66.6196	84.1172	63.7353	80.7336	0.741196	9.47e-08
ENSG00000164930	FZD6	33.6972	34.4187	35.4743	39.7339	20.9801	22.5313	17.3003	15.8342	53.1554	79.4689	58.9745	71.8421	21.9433	15.9503	11.4113	13.5859	1.41023	9.51e-08
ENSG00000130413	STK33	20.942	20.2857	19.9119	16.2198	6.10208	6.21958	5.66814	6.42027	29.6161	33.6413	18.8701	24.5677	12.511	8.89375	8.7036	8.67186	1.47891	9.6e-08
ENSG00000057252	SOAT1	52.3673	51.3697	55.405	56.7086	32.2419	30.6843	29.4893	27.8566	64.4759	80.6983	64.3635	61.424	37.3047	26.4434	35.3968	33.7796	0.876673	9.93e-08
ENSG00000134575	ACP2	36.2887	35.8108	34.4485	30.5166	11.8396	11.0431	9.2761	9.67302	25.8936	31.5775	25.993	27.3311	16.74	15.3229	13.7472	15.2382	1.19903	9.97e-08
ENSG00000130224	LRCH2	38.8753	36.2999	36.6067	50.5661	25.7589	23.1249	23.5599	16.4313	71.6814	62.7508	77.8959	64.7278	28.9863	28.4839	27.287	30.1675	1.0396	1.06e-07
ENSG00000158234	FAIM	25.1595	24.4028	26.9278	11.7695	8.18851	8.97389	8.13959	15.5233	60.4274	79.8989	54.9297	61.8224	27.6225	28.5781	32.2993	24.4077	1.11309	1.07e-07
ENSG00000133265	HSPBP1	109.746	119.017	137.977	64.4085	49.2393	50.2179	44.8653	75.5964	108.677	97.7569	91.086	114.613	39.045	53.7272	75.1208	59.7838	0.849645	1.07e-07
ENSG00000175416	CLTB	66.0632	72.703	90.4055	59.3808	41.6728	39.9062	39.9218	49.8526	103.416	141.982	84.4428	159.585	45.1417	45.6019	48.7383	49.2826	1.00176	1.14e-07
ENSG00000149150	SLC43A1	9.62842	8.53562	7.68996	5.80521	2.43909	2.63637	2.49659	3.6953	90.2826	56.5352	67.1707	85.5025	36.7575	13.2155	18.883	22.9972	1.6389	1.17e-07
ENSG00000134371	CDC73	52.6309	51.1912	62.043	51.4515	31.6185	34.6575	32.8653	32.546	80.4071	109.14	90.459	82.9252	40.2945	45.1692	43.1723	54.3375	0.807051	1.18e-07
ENSG00000248498	ASNSP1	0.549224	0.379151	0.524122	0.951427	0.422049	0.277815	0.516982	0.204381	38.9248	14.7745	35.0522	23.5484	3.81654	0.210324	0.890293	0.675518	3.54169	1.22e-07
ENSG00000103489	XYLT1	3.06274	3.59354	2.94335	2.31722	0.0856674	0.151334	0.17273	0.122547	11.5637	5.7958	7.37937	12.6515	0.300428	0.278957	0.315555	0.277489	4.82764	1.22e-07
ENSG00000114491	UMPS	38.5647	39.6017	42.385	32.2939	25.7663	21.469	21.5201	25.2659	133.968	125.974	119.542	85.5724	51.4053	45.2739	43.3886	48.5752	1.00388	1.34e-07
ENSG00000152443	ZNF776	50.038	43.7514	40.3211	34.1	18.6564	17.3946	16.7409	19.9956	38.8322	46.2179	39.7516	32.4717	27.3688	14.4295	11.408	10.2195	1.18909	1.35e-07
ENSG00000134243	SORT1	174.516	173.225	176.934	172.417	98.4528	108.363	100.598	97.6776	118.009	136.663	126.816	127.817	96.7857	61.3597	64.1734	57.6858	0.741266	1.35e-07
ENSG00000037474	NSUN2	152.996	164.016	170.008	154.02	108.814	104.8	105.42	97.6377	214.074	168.124	177.529	169.317	112.322	101.693	112.646	119.929	0.596588	1.54e-07
ENSG00000103549	RNF40	296.944	329.695	313.696	272.324	198.292	192.619	205.107	203.444	318.433	443.443	481.981	447.619	189.285	277.012	286.091	307.108	0.577198	1.62e-07
ENSG00000166181	API5	120.061	113.958	127.954	102.391	56.5568	61.2937	57.0386	59.3169	106.646	142.183	105.493	124.726	87.1616	85.3964	76.5506	93.8449	0.653386	1.64e-07
ENSG00000005810	MYCBP2	105.316	100.214	84.0099	71.8999	42.2421	31.5123	35.7718	49.7875	304.94	259.487	268.506	176.526	154.9	155.424	151.881	181.512	0.814501	1.65e-07
ENSG00000168014	C2CD3	49.4499	46.7596	49.6009	47.5912	25.832	31.089	29.5049	28.2774	58.7408	68.7264	58.6837	50.9586	25.6626	24.8205	25.8889	29.2294	0.897702	1.66e-07
ENSG00000169288	MRPL1	11.084	10.0914	11.1097	8.57851	6.09113	5.82647	5.29221	5.76163	39.7581	37.1452	34.5724	46.3951	8.54546	7.3603	7.69458	7.25392	1.70856	1.72e-07
ENSG00000227354	RBM26-AS1	2.72922	2.01263	2.10397	2.56008	0.762825	0.63814	0.424723	0.40275	17.8734	48.0299	20.7176	34.857	7.73962	2.00535	1.36036	2.90948	2.93001	1.88e-07
ENSG00000166086	JAM3	66.4278	71.9928	67.4697	53.9659	23.0425	26.3068	23.4278	26.924	88.4278	103.833	73.986	97.8725	53.8619	66.9704	68.0114	67.7168	0.813929	1.89e-07
ENSG00000181555	SETD2	122.524	122.819	112.088	95.1751	70.4539	67.4996	79.2698	86.2003	150.921	140.777	132.909	141.468	82.1621	78.7627	78.1939	97.705	0.60508	1.9e-07
ENSG00000100297	MCM5	295.691	301.089	304.699	223.764	174.072	189.734	190.398	243.865	383.854	425.146	329.89	375.844	157.1	173.235	225.707	183.854	0.701892	1.92e-07
ENSG00000179241	LDLRAD3	42.5391	38.6372	41.8515	26.9361	10.7947	9.80609	11.5773	13.1783	51.8547	48.8483	38.4734	43.8402	28.8994	25.0496	27.7949	30.4408	1.06511	1.98e-07
ENSG00000180370	PAK2	108.605	112.834	120.769	82.6597	56.5942	56.7046	54.8095	67.6674	117.902	117.623	103.671	86.9072	73.7553	70.0201	68.4177	67.1771	0.65862	2.06e-07
ENSG00000154945	ANKRD40	80.3163	79.4577	80.1022	71.448	54.7636	55.2702	54.6747	50.3245	146.053	157.66	153.037	140.054	77.4714	74.4953	72.7278	73.7133	0.725641	2.07e-07
ENSG00000086062	B4GALT1	85.5224	88.5958	90.8828	88.6466	37.3132	38.7431	35.4901	35.4715	65.0388	74.8041	66.5111	67.5425	48.3872	47.9852	54.9963	52.8576	0.781117	2.19e-07
ENSG00000204054	LINC00963	30.4162	25.6429	23.5806	28.3504	16.9138	14.9046	15.762	15.1857	92.4539	99.6772	84.8919	63.3128	33.3503	21.7636	21.3846	25.3539	1.27142	2.23e-07
ENSG00000110344	UBE4A	67.1712	65.9852	59.4979	61.5662	31.6281	34.0196	35.6597	31.2112	62.8302	77.1213	57.4297	74.8093	41.9889	39.5924	29.3243	41.7053	0.81151	2.26e-07
ENSG00000100325	ASCC2	116.172	120.538	130.331	93.9993	75.6759	68.8016	74.1178	84.6456	131.088	121.306	110.114	139.856	70.0581	73.2169	84.1477	80.0536	0.589059	2.29e-07
ENSG00000135269	TES	102.306	114.511	115.978	112.69	63.7075	74.9227	70.9983	59.7456	164.907	296.729	219.965	197.045	109.861	88.9462	89.0067	97.333	0.89636	2.3e-07
ENSG00000070614	NDST1	123.838	138.231	130.865	115.681	73.2835	87.4091	85.4182	85.0981	162.093	165.683	115.434	158.942	80.4788	87.7017	69.0536	82.0278	0.701306	2.45e-07
ENSG00000109133	TMEM33	66.9054	69.5253	69.689	58.5462	46.5036	41.7853	42.4915	49.577	130.032	198.368	140.832	182.536	62.9963	66.6339	70.4541	70.7045	0.88224	2.51e-07
ENSG00000178921	PFAS	162.601	173.269	151.448	140.578	110.206	98.6657	107.199	101.189	224.482	184.119	195.266	201.76	106.843	106.591	123.431	156.001	0.587656	2.63e-07
ENSG00000179195	ZNF664	236.673	231.856	241.631	178.527	126.131	129.942	127.334	160.736	228.227	207.545	200.086	198.809	145.757	153.851	180.933	173.583	0.461854	2.71e-07
ENSG00000141367	CLTC	604.142	586.272	602.729	471.177	393.567	373.912	411.619	470.314	504.657	637.993	529.371	603.583	379.9	447.796	464.432	479.032	0.34142	2.81e-07
ENSG00000136802	LRRC8A	106.823	116.653	119.039	99.7017	65.2994	72.002	60.9963	73.7393	105.362	84.681	96.9403	87.2112	51.3371	60.4751	63.9001	62.2501	0.612292	2.83e-07
ENSG00000134809	TIMM10	24.4673	26.8489	25.0021	20.9688	16.0843	11.4063	14.8263	17.0722	59.5387	68.9069	46.4989	54.5402	19.4291	16.0956	18.8074	18.443	1.19834	3.15e-07
ENSG00000007923	DNAJC11	59.8095	59.7908	56.3767	89.9086	42.9799	40.0171	43.4566	21.219	140.342	180.546	161.997	163.48	56.8299	47.305	49.1552	67.7064	1.15659	3.4e-07
ENSG00000151532	VTI1A	44.6848	44.4966	38.8919	30.0755	20.8888	20.7083	21.3763	29.2613	50.685	77.0605	41.5066	59.2888	19.6048	17.269	20.332	18.0502	1.12823	3.55e-07
ENSG00000169379	ARL13B	20.3685	18.2292	19.4332	23.0313	13.3064	11.8833	10.8615	8.96769	64.8513	95.9184	73.6296	53.7385	23.8658	17.051	15.6891	14.7031	1.4444	3.73e-07
ENSG00000146476	ARMT1	38.767	37.6805	43.7004	40.3585	26.565	25.8387	20.8578	21.1673	40.9382	77.4536	62.8383	62.6465	18.628	17.5666	19.803	22.2267	1.12987	3.95e-07
ENSG00000134954	ETS1	18.3591	23.8243	18.895	30.0439	4.9168	4.94882	3.58701	2.24983	12.2438	15.8282	17.0766	11.4164	5.58117	8.16502	2.18721	5.90163	1.85757	4.23e-07
ENSG00000105825	TFPI2	39.1099	35.5821	38.4101	11.4518	1.42802	2.21585	1.44888	3.40366	0.903468	0.803326	0.972689	0.893016	1.07102	0.929774	1.49658	1.12639	3.0547	4.31e-07
ENSG00000009830	POMT2	54.0712	58.0701	52.2933	43.515	31.7477	35.3586	34.3036	37.0592	109.506	133.023	102.497	161.164	29.9612	34.9784	44.7392	42.4124	1.1302	4.37e-07
ENSG00000125630	POLR1B	57.6668	59.5733	61.6907	55.3739	38.3045	34.9007	38.8102	35.4703	161.776	114.106	131.591	121.676	67.7464	48.5215	47.5541	61.3447	0.915406	4.59e-07
ENSG00000101928	MOSPD1	15.4265	13.6856	11.6598	16.9411	10.1519	9.409	9.06105	6.77361	65.8943	95.3751	66.2843	89.9841	26.811	18.3899	18.4257	20.4397	1.42933	4.64e-07
ENSG00000169393	ELSPBP1	1.75941	2.82097	2.11704	3.12118	0.0971119	0.0929514	0.0713345	0.0460802	4.56578	20.8853	4.0239	22.745	0.414861	0.153493	0.0503918	0.0503918	4.96749	4.71e-07
ENSG00000136603	SKIL	140.603	124.447	128.493	59.5274	15.7185	18.8017	14.6633	31.3078	48.0183	42.8066	47.0299	20.4929	21.1035	27.5645	24.3823	21.1226	1.565	4.71e-07
ENSG00000172346	CSDC2	24.4847	25.7071	29.7242	12.9775	3.86677	3.65091	3.27273	6.65614	7.56133	9.6917	8.14888	7.69869	4.42966	3.18299	2.97936	2.02844	1.94631	4.72e-07
ENSG00000256663		22.1739	24.6061	31.2744	27.5011	13.1494	15.8393	14.6616	13.1787	46.049	61.9056	50.7975	57.3824	22.6575	22.4635	22.0128	29.1708	1.00845	4.74e-07
ENSG00000112242	E2F3	94.2484	89.7607	92.1825	131.058	67.1392	63.5665	63.3912	39.7024	121.302	172.699	138.841	145.44	53.3005	42.205	36.8235	51.1077	1.15258	4.99e-07
ENSG00000107854	TNKS2	135.538	117.132	124.644	122.9	84.634	91.4073	87.0184	87.4137	153.69	157.133	158.74	132.003	70.7234	83.6821	79.3025	87.8731	0.644989	5.1e-07
ENSG00000162496	DHRS3	19.8412	21.0198	23.899	16.4133	4.03538	3.3073	4.00727	4.67546	7.57324	15.2303	13.287	14.4657	4.39582	5.32792	6.24324	6.34326	1.73375	5.43e-07
ENSG00000148688	RPP30	47.7739	43.8294	45.7758	36.1034	26.1474	26.524	24.0987	28.567	67.9234	110.385	74.7206	88.7712	39.3402	43.567	42.7835	42.3249	0.83657	5.49e-07
ENSG00000165650	PDZD8	85.4882	85.0164	91.0376	72.9412	48.4339	46.5799	43.3554	50.3773	131.234	122.664	94.645	120.679	71.1936	79.86	71.7968	91.8073	0.629806	5.94e-07
ENSG00000143398	PIP5K1A	141.852	132.154	126.884	106.813	84.9412	82.3	88.7351	105.288	200.448	251.994	209.327	218.755	106.554	130.723	155.726	157.471	0.537377	5.94e-07
ENSG00000080839	RBL1	40.1976	38.2942	36.414	52.7809	26.948	28.1368	28.2345	18.5095	81.5142	108.756	76.3185	87.1735	25.9455	22.9941	25.6777	27.318	1.21136	6.15e-07
ENSG00000204519	ZNF551	39.9544	36.742	35.6736	24.9479	12.9862	11.8733	10.9539	15.8191	24.9774	25.4816	18.6535	18.4423	14.9049	7.03646	9.54578	5.82884	1.23269	6.28e-07
ENSG00000149136	SSRP1	538.614	547.981	564.176	305.792	248.614	234.723	238.301	391.033	716.269	822.788	715.393	722.526	464.609	447.323	572.757	565.552	0.607453	6.28e-07
ENSG00000128973	CLN6	71.345	68.6761	67.4235	94.0446	50.1901	40.8426	45.4918	30.7547	176.197	113.134	154.266	133.79	60.7782	34.1667	43.3874	56.9694	1.15099	6.4e-07
ENSG00000165675	ENOX2	20.2282	21.6457	21.9145	31.9535	15.0083	14.1495	14.093	8.39942	61.0258	58.2993	63.7507	84.3618	23.1057	13.3314	12.3182	20.6212	1.42196	6.94e-07
ENSG00000109066	TMEM104	52.2877	54.9881	50.4155	40.098	25.8359	29.8509	25.7389	31.373	41.703	42.522	41.8232	41.408	18.2103	20.1487	18.0065	20.2187	0.880886	7.09e-07
ENSG00000100997	ABHD12	57.3393	71.2905	65.7673	56.6328	39.7909	36.9635	31.4942	40.9816	56.0858	79.3684	55.3825	73.7602	32.1084	32.5405	39.13	32.514	0.780546	7.41e-07
ENSG00000156802	ATAD2	167.5	161.052	174.466	139.357	101.568	99.5007	107.305	116.233	136.217	216.653	163.207	149.297	94.3579	102.146	99.1317	108.511	0.586848	7.6e-07
ENSG00000106305	AIMP2	25.7091	25.0622	29.5157	27.1123	18.9124	17.7438	13.0046	13.8895	71.9132	59.2872	69.9739	95.2644	19.8503	14.4303	11.1111	19.1733	1.45226	7.69e-07
ENSG00000171606	ZNF274	82.9486	82.697	74.081	56.8188	48.2522	43.1912	45.3835	58.4959	127.709	127.276	130.23	118.252	76.3192	72.0471	78.4158	60.1888	0.665261	7.71e-07
ENSG00000182973	CNOT10	49.9977	44.2646	52.0268	39.0163	27.6729	32.8235	30.6416	34.7994	106.173	106.027	95.8998	116.107	46.1452	38.125	38.4041	48.735	0.904682	7.89e-07
ENSG00000072364	AFF4	205.046	195.869	181.564	184.936	130.151	112.98	123.683	130.628	180.289	191.119	141.049	170.969	105.809	127	96.1015	122.352	0.541632	8.3e-07
ENSG00000197498	RPF2	60.5788	66.44	65.2763	43.2312	38.9299	36.8525	34.591	44.5389	124.523	198.624	133.424	185.608	55.9118	53.7109	72.9782	73.8751	0.932213	8.35e-07
ENSG00000154114	TBCEL	25.7053	23.7702	23.6427	35.3613	12.9925	13.2305	10.6193	7.13072	40.8564	42.8805	33.0023	27.693	20.1818	14.1695	10.5581	14.4654	1.23834	8.49e-07
ENSG00000100280	AP1B1	261.949	286.188	286.663	230.181	181.263	185.977	180.566	196.617	199.273	201.856	201.008	218.682	130.316	153.283	178.599	154.815	0.394816	8.93e-07
ENSG00000184743	ATL3	28.6294	27.8036	28.4644	38.1258	13.3369	13.6958	13.6846	9.62223	63.2219	69.306	64.5236	69.638	40.5361	33.6591	40.9921	41.5228	0.892412	9.36e-07
ENSG00000224531	SMIM13	50.2396	48.5323	54.1643	60.3203	27.7366	30.1622	31.5884	23.846	45.4163	52.1447	57.094	42.167	26.7269	19.3922	27.3411	22.7841	0.892957	9.41e-07
ENSG00000113194	FAF2	82.4279	79.0523	74.6564	97.97	51.9368	54.5094	48.1611	34.2523	222.294	262.392	175.804	227.247	100.781	87.0062	51.0823	82.5876	1.08241	9.78e-07
ENSG00000213639	PPP1CB	95.5607	83.821	98.4991	86.5631	64.1466	70.3365	60.2871	64.7889	142.657	165.535	143.965	142.311	75.7998	63.6788	79.8309	81.5063	0.686251	1.05e-06
ENSG00000234745	HLA-B	106.783	124.332	120.281	118.444	72.6652	70.9627	61.3076	71.1777	44.8275	72.0112	72.3	92.7524	16.5075	33.5106	35.7292	21.107	0.966736	1.05e-06
ENSG00000068383	INPP5A	31.8106	31.5497	29.9717	30.5753	14.6637	17.3498	14.3063	13.212	39.9366	56.8724	32.1894	66.3644	23.197	20.4665	21.2147	23.8847	1.05816	1.06e-06
ENSG00000149792	MRPL49	56.6171	53.2171	57.1693	37.8591	29.6728	29.2165	27.3899	42.5088	71.9171	92.4415	78.3846	95.6105	32.584	46.1151	51.9117	42.9931	0.772314	1.1e-06
ENSG00000055208	TAB2	115.046	106.891	117.465	111.01	60.2309	66.8868	65.2685	56.5539	102.167	96.7569	130.95	81.1373	68.7244	59.8232	47.6277	64.6311	0.736521	1.1e-06
ENSG00000112118	MCM3	577.795	585.412	585.721	446.443	365.73	359.76	380.01	474.695	460.909	536.807	608.788	534.223	291.03	296.648	428.243	373.477	0.483897	1.13e-06
ENSG00000167797	CDK2AP2	25.2836	26.9802	32.7324	22.4765	12.283	11.1479	12.6194	13.6989	37.4365	49.9297	59.0994	73.7775	22.4494	23.7977	33.0047	24.535	1.03813	1.14e-06
ENSG00000136937	NCBP1	102.143	92.9378	98.3154	107.955	58.6797	61.4579	62.4698	48.8285	140.777	156.145	114.905	127.412	88.8812	88.1728	78.1758	92.396	0.645101	1.16e-06
ENSG00000179041	RRS1	24.4102	24.7022	28.715	22.5431	15.9355	16.0975	13.6023	14.0999	97.0418	62.5431	65.8375	70.7431	30.2347	20.5846	17.092	27.096	1.20108	1.23e-06
ENSG00000074319	TSG101	83.4996	74.0507	84.7068	49.7456	34.0078	39.0703	35.5437	55.0939	73.2522	90.7093	76.2378	78.3999	46.7055	49.0869	50.4294	50.1839	0.696886	1.23e-06
ENSG00000009335	UBE3C	144.345	130.488	151.593	158.584	100.982	101.647	99.7602	82.6296	239.136	259.685	212.582	223.063	140.608	133.871	129.89	158.349	0.604896	1.23e-06
ENSG00000116237	ICMT	151.684	156.922	177.986	173.594	109.58	116.99	103.617	91.3532	194.414	406.538	287.802	359.031	90.5385	98.4012	89.8238	110.694	1.09311	1.25e-06
ENSG00000146842	TMEM209	30.5686	25.5024	29.6635	35.7638	19.2864	22.0384	19.0792	14.0717	73.6026	79.4612	73.2896	70.6697	34.2131	22.0891	21.7888	33.0272	1.06177	1.31e-06
ENSG00000181472	ZBTB2	45.8792	39.592	46.0628	30.713	20.7244	21.4205	20.9318	25.9981	41.5142	39.9491	48.1027	32.9826	17.5236	18.2335	19.8324	18.0929	0.931793	1.34e-06
ENSG00000033100	CHPF2	57.9576	67.6131	54.5068	65.5149	38.622	37.9262	40.7988	31.3166	92.6378	95.5617	100.337	108.32	44.8721	54.5393	28.8251	52.4145	0.875754	1.34e-06
ENSG00000165632	TAF3	34.0335	39.3391	36.434	41.814	26.3109	27.5263	25.0972	21.012	81.3966	100.904	89.3215	78.5667	33.2143	37.6567	43.7658	42.4692	0.867354	1.39e-06
ENSG00000086827	ZW10	33.6474	27.4243	36.0106	28.5037	14.4599	12.7888	13.5604	12.8766	46.478	34.8752	37.7518	36.863	22.7916	15.0168	20.6629	22.8871	0.999503	1.44e-06
ENSG00000143850	PLEKHA6	15.6336	15.4156	13.9339	7.38805	1.58611	2.10969	1.75014	3.18154	14.0983	6.99978	11.5432	9.06898	4.05728	2.40184	1.71591	1.64909	2.22884	1.45e-06
ENSG00000122482	ZNF644	65.5574	62.0195	73.7112	67.7108	46.4351	48.7987	42.6526	41.3764	112.633	123.863	141.032	105.888	54.6356	42.1263	43.2448	57.9577	0.889523	1.46e-06
ENSG00000215190	LINC00680	15.4546	15.0902	14.3697	16.4827	7.19962	5.46328	4.58925	4.59943	19.7667	21.2095	17.097	18.4432	6.32456	4.5837	6.64135	4.81527	1.53246	1.47e-06
ENSG00000155097	ATP6V1C1	42.405	40.1311	38.4158	32.8708	16.4735	16.8382	13.6726	15.3441	40.356	55.1946	28.3383	52.5558	26.5731	23.1485	16.987	27.4192	1.01955	1.48e-06
ENSG00000118007	STAG1	39.7516	39.11	40.807	48.6462	26.2644	26.017	26.0633	18.3956	126.53	116.722	107.49	82.1034	47.0301	27.0948	23.3683	28.4026	1.25907	1.48e-06
ENSG00000145391	SETD7	114.021	100.065	108.246	118.184	75.7746	76.1348	74.5041	63.5182	163.192	267.857	217.075	251.489	81.7975	93.077	89.2512	123.564	0.852921	1.48e-06
ENSG00000117899	MESD	51.2335	55.1974	56.0434	59.1078	37.4409	38.6628	36.2013	30.0589	93.665	101.77	93.3423	79.8809	43.9993	37.7244	29.84	37.441	0.918488	1.53e-06
ENSG00000253540	FAM86HP	0.574866	0.394568	0.838352	1.08504	0.450473	0.762224	0.486472	0.227555	19.6538	24.1199	16.8338	16.9543	4.14573	1.51713	1.85039	1.10013	2.79627	1.56e-06
ENSG00000135521	LTV1	72.0885	68.5783	68.1273	60.9908	46.8466	47.4391	44.3623	44.1119	98.4743	94.9102	106.446	79.6199	41.1838	36.3643	46.036	54.594	0.772942	1.6e-06
ENSG00000166897	ELFN2	20.8166	19.8499	22.1074	20.0684	1.42183	1.50875	1.41457	1.15161	2.38557	1.68692	2.02044	1.39688	2.18225	0.472439	0.940255	1.53748	2.87389	1.61e-06
ENSG00000184677	ZBTB40	71.6287	63.4282	58.037	71.5815	41.9809	41.3706	51.1701	37.0034	86.9926	119.753	102.288	130.299	37.4191	41.4599	33.8748	51.7068	0.968475	1.63e-06
ENSG00000129292	PHF20L1	47.1332	48.6838	54.3311	43.0109	33.8491	32.4371	30.6847	35.4495	90.3889	89.2909	81.1715	70.0071	33.7133	37.4706	35.3382	39.9188	0.823789	1.65e-06
ENSG00000087269	NOP14	74.4783	76.8806	85.0635	57.3295	46.8106	39.8854	39.6119	50.6001	226.262	181.195	177.244	205.701	117.523	115.151	144.684	154.057	0.581093	1.68e-06
ENSG00000156639	ZFAND3	97.6496	102.553	110.698	92.3926	66.4981	72.7683	63.1147	72.6296	143.446	172.442	194.592	156.383	76.3642	56.3412	80.0563	54.0742	0.876502	1.73e-06
ENSG00000180537	RNF182	21.7594	17.6901	23.2259	20.8193	8.2038	9.41145	8.81617	8.19225	14.4241	14.2031	15.9953	11.0386	4.63703	1.62478	2.42266	2.05189	1.57455	1.75e-06
ENSG00000014138	POLA2	74.1887	78.8951	74.2905	66.5205	50.2241	54.5249	56.328	58.7827	172.304	176.483	173.965	157.928	73.1538	80.3334	80.643	88.985	0.720898	1.75e-06
ENSG00000064313	TAF2	62.5867	50.8785	52.1474	48.8559	38.6633	38.2291	38.1849	38.3955	130.186	162.171	147.912	140.305	57.4683	57.0469	48.5902	67.1531	0.89188	1.78e-06
ENSG00000108018	SORCS1	4.52939	4.45348	4.82621	50.9239	2.55257	2.3333	2.10906	0.103546	83.3258	195.932	33.957	178.092	3.30854	6.22877	1.42383	9.97037	3.96664	1.79e-06
ENSG00000153201	RANBP2	215.85	182.794	198.467	221.393	145.541	132.764	153.816	121.851	227.737	247.417	246.049	249.833	141.177	121.361	130.91	159.401	0.618949	1.8e-06
ENSG00000189369	GSPT2	10.3221	10.0702	11.9613	16.1881	5.91299	6.73403	6.86325	3.22738	36.3978	37.4541	28.2583	33.9545	12.0608	4.60626	4.343	4.79504	1.7338	1.94e-06
ENSG00000106723	SPIN1	129.205	129.646	141.155	130.27	87.7259	85.4352	78.9355	83.0453	117.602	111.196	106.94	89.3016	74.7902	57.8535	67.356	67.6572	0.590062	1.94e-06
ENSG00000142396	ERVK3-1	43.6917	41.2181	35.346	21.7193	13.941	12.2676	13.9136	22.2952	26.2244	25.5211	20.9897	28.0736	11.4653	12.6413	8.42244	12.2561	1.11844	1.97e-06
ENSG00000112159	MDN1	242.597	211.574	168.878	199.496	143.761	105.866	127.829	142.397	285.214	247.403	287.956	222.566	93.2942	123.392	171.99	183.596	0.71112	1.97e-06
ENSG00000125107	CNOT1	442.713	421.306	397.717	357.132	275.933	236.81	271.828	308.462	430.362	591.086	535.515	603.884	294.262	416.145	417.51	462.59	0.44042	1.97e-06
ENSG00000213699	SLC35F6	38.3689	38.6739	38.5046	52.6305	22.1058	23.5458	25.9937	13.791	64.3585	75.5045	53.0794	71.6596	33.9663	20.9907	12.7554	21.8263	1.19803	2.02e-06
ENSG00000110713	NUP98	217.876	214.413	198.717	148.173	78.7756	76.5502	80.6876	97.1436	205.246	213.812	191.077	210.997	152.963	168.302	174.705	178.881	0.662779	2.05e-06
ENSG00000143570	SLC39A1	103.226	99.7893	106.394	75.2726	49.6149	54.5915	51.5586	70.9309	129.509	136.908	131.168	160.236	82.6098	88.4806	115.939	111.093	0.547704	2.13e-06
ENSG00000198168	SVIP	25.6146	28.2726	26.6205	17.5717	7.58305	9.55784	10.1696	12.5795	19.8356	21.9405	17.1215	16.9369	8.35551	7.42771	8.38687	3.62709	1.28976	2.15e-06
ENSG00000173706	HEG1	62.3806	59.9418	55.0348	44.2924	25.8971	23.7063	24.7667	31.4475	74.0009	94.6361	105.33	55.8827	46.3338	55.4819	45.111	51.6402	0.81961	2.31e-06
ENSG00000166913	YWHAB	286.745	277.452	309.111	272.972	193.145	206.214	177.572	182.625	244.152	379.251	242.632	335.371	158.895	188.851	216.91	208.905	0.544825	2.31e-06
ENSG00000006042	TMEM98	62.3299	59.5673	62.2686	65.5296	35.1342	34.8546	34.0608	30.4276	50.2627	54.5119	40.3952	61.6296	32.5919	30.6639	25.5659	26.4827	0.794976	2.32e-06
ENSG00000169756	LIMS1	62.5236	60.1338	63.5703	63.099	32.4423	38.2492	30.902	29.6878	70.2432	100.366	80.4211	102.957	52.1813	58.12	59.0811	63.517	0.685909	2.38e-06
ENSG00000164961	WASHC5	26.0279	26.0744	27.4171	32.3835	12.3446	14.7933	14.2875	8.54554	40.8273	39.594	34.6305	48.2876	25.7354	17.0006	11.3739	17.5578	1.10532	2.48e-06
ENSG00000111845	PAK1IP1	27.3274	29.8263	26.9224	19.5663	15.1508	15.5205	11.9246	17.1849	81.8497	50.8895	73.0686	48.5647	23.7966	20.5314	29.6859	27.1447	1.05356	2.53e-06
ENSG00000109220	CHIC2	7.02205	9.70449	10.8452	10.1113	6.09127	6.86462	5.23507	5.1732	35.9954	65.2474	39.9836	57.7713	10.365	9.49656	14.6521	13.8184	1.53542	2.63e-06
ENSG00000084733	RAB10	91.4014	97.8245	105.679	112.977	67.9206	74.506	66.2521	53.128	154.283	225.574	165.613	177.768	97.6391	87.9775	84.6726	102.927	0.737506	2.64e-06
ENSG00000115806	GORASP2	94.6113	93.7421	102.833	82.3187	69.8213	65.4086	65.6902	69.9922	204.104	250.333	203.485	272.007	118.177	140.568	134.166	154.241	0.580203	2.69e-06
ENSG00000174996	KLC2	83.8924	93.8331	89.3769	81.9626	57.418	60.1893	63.5368	57.2477	132.498	145.986	131.078	166.883	63.676	79.5372	105.368	97.7743	0.594871	2.7e-06
ENSG00000145833	DDX46	318.431	299.854	291.189	209.414	162.554	143.366	153.709	210.81	278.329	336.571	218.176	254.366	164.381	208.142	206.177	216.689	0.526176	2.74e-06
ENSG00000093000	NUP50	155.354	139.216	155.101	139.264	94.1676	85.8148	93.5708	91.875	139.657	137.965	118.208	128.307	81.7209	90.064	118.063	98.6216	0.491073	2.77e-06
ENSG00000133318	RTN3	201.989	189.293	215.041	127.135	89.4584	92.9028	82.2042	137.304	181.684	282.509	211.912	267.339	152.581	151.856	191.343	156.721	0.627447	2.79e-06
ENSG00000257923	CUX1	153.503	144.689	144.514	161.377	96.2536	100.037	94.9424	86.0311	135.343	149.508	122.28	147.118	92.3111	102.533	101.285	97.9808	0.519005	2.88e-06
ENSG00000093009	CDC45	97.4321	100.898	106.843	86.0605	62.4073	69.4225	65.715	71.2715	94.6607	143.168	134.977	123.329	47.755	68.0802	75.8826	77.9659	0.651394	2.89e-06
ENSG00000134982	APC	51.598	45.0723	50.5737	64.4914	28.8836	28.874	25.5069	17.0186	111.438	85.2697	97.6535	87.7578	63.4271	33.1645	26.5101	31.7863	1.11502	2.91e-06
ENSG00000242372	EIF6	81.1664	78.2759	77.442	61.2181	51.6682	45.7962	55.5236	61.1759	110.556	134.432	113.342	136.61	50.7673	56.6787	70.6753	69.9223	0.685205	3.06e-06
ENSG00000075407	ZNF37A	51.4229	47.9387	48.2234	68.3711	33.922	29.1086	32.7416	19.3853	129.863	76.7676	82.7525	67.3455	35.5186	33.8361	26.1584	32.649	1.12876	3.18e-06
ENSG00000107669	ATE1	39.0031	37.5945	39.1124	31.5755	21.1653	22.5516	19.0334	23.3459	59.0209	68.903	66.2644	72.3883	35.0588	37.0642	40.3109	38.5373	0.752245	3.25e-06
ENSG00000112701	SENP6	127.989	117.384	121.456	114.696	88.9448	87.9367	84.8883	81.6497	158.879	178.236	172.479	169.616	100.869	114.732	115.305	116.649	0.484993	3.25e-06
ENSG00000118961	LDAH	10.4964	9.60361	9.85836	22.3948	5.65669	7.39575	6.90777	2.26681	24.8103	38.161	31.568	33.3005	10.4589	9.49903	9.90568	9.27538	1.50059	3.29e-06
ENSG00000124795	DEK	421.608	417.665	522.899	356.04	257.185	262.148	232.045	291.614	349.459	560.479	520.697	390.32	256.841	253.742	405.619	285.363	0.593566	3.3e-06
ENSG00000078124	ACER3	34.6569	34.4166	32.6517	40.8597	18.4815	21.7824	17.7389	14.5643	49.7697	55.6913	48.4387	43.5872	24.6761	27.4055	22.2845	30.9747	0.881501	3.31e-06
ENSG00000117410	ATP6V0B	107.89	111.127	111.308	89.4828	50.5925	56.8999	59.3231	69.8004	79.7632	186.946	106.157	183.695	41.3355	58.3182	83.1944	71.118	0.920667	3.32e-06
ENSG00000148773	MKI67	758.021	766.153	669.088	823.862	499.512	421.286	500.515	396.564	702.24	657.332	726.152	550.339	475.635	398.027	371.434	416.407	0.623938	3.37e-06
ENSG00000198087	CD2AP	152.746	142.105	152.667	123.172	70.02	76.0283	65.5183	72.6226	61.7638	101.085	84.1567	79.0689	47.2196	58.2346	81.7229	59.9069	0.64885	3.43e-06
ENSG00000130119	GNL3L	60.1397	58.4463	55.1372	45.7165	31.7526	30.725	34.3152	36.7667	84.9564	88.6139	75.9408	96.3392	45.5521	50.3573	54.2106	63.1991	0.649111	3.55e-06
ENSG00000102974	CTCF	101.43	98.4214	110.854	91.2202	65.5174	61.4144	68.9842	69.1511	107.799	127.551	115.438	110.519	61.2053	79.4138	84.0065	85.4729	0.526066	3.55e-06
ENSG00000143368	SF3B4	94.9566	100.28	102.772	75.5739	61.0988	63.3766	63.528	70.9971	98.1278	106.066	83.1441	115.345	50.54	53.3811	62.8966	57.9057	0.612678	3.64e-06
ENSG00000091656	ZFHX4	44.6346	47.2886	37.5556	50.7534	21.1927	21.6818	23.4152	17.4441	61.8578	68.4632	47.655	55.4414	41.6325	33.4062	27.9229	31.9667	0.874566	3.76e-06
ENSG00000143942	CHAC2	8.56694	7.73758	10.3368	8.62251	5.25884	5.60134	4.63416	4.32897	29.1465	29.9216	25.8185	33.2309	9.30148	6.55599	4.67639	8.34085	1.53068	3.9e-06
ENSG00000168003	SLC3A2	299.1	317.357	303.67	157.261	135.392	121.681	111.527	265.442	586.271	614.401	534.587	589.819	239.741	210.227	365.772	272.356	0.876232	3.9e-06
ENSG00000013588	GPRC5A	155.36	143.861	130.086	107.089	10.4894	16.0679	11.287	14.725	8.08594	9.30517	8.43391	8.57875	4.9831	6.68273	11.2832	6.39762	1.96992	4.07e-06
ENSG00000134294	SLC38A2	230.308	214.517	233.714	314.9	128.706	131.562	125.684	85.6694	238.462	263.914	258.048	251.989	184.531	94.2056	84.9354	135.953	0.961955	4.32e-06
ENSG00000174405	LIG4	30.2475	32.9527	32.9987	23.7306	16.4587	15.5207	13.233	18.4056	28.2446	52.0071	41.5415	27.9155	16.9482	14.7572	13.9983	12.8436	1.07199	4.38e-06
ENSG00000176853	FAM91A1	75.8208	78.5894	90.2355	57.2042	42.2062	42.9566	41.9353	55.8661	79.73	97.4393	77.8972	78.8079	41.9586	52.807	62.1605	56.311	0.621251	4.38e-06
ENSG00000162819	BROX	40.5419	35.5273	42.5369	39.2032	23.1848	26.314	22.7847	20.1229	44.6759	59.4549	48.1226	54.2377	30.4559	22.713	25.0328	25.374	0.834904	4.52e-06
ENSG00000197798	FAM118B	15.3749	15.4656	20.9322	13.1244	7.37145	7.47046	7.52433	8.73788	24.2994	36.1643	24.1926	32.7797	11.0451	11.0098	7.74292	11.1619	1.25666	4.55e-06
ENSG00000162851	TFB2M	9.9622	8.65073	10.5625	8.07658	4.13972	4.25764	4.39118	4.50024	31.3428	33.2353	19.8326	24.8398	8.99324	6.56972	8.79106	9.41309	1.45912	4.73e-06
ENSG00000173705	SUSD5	29.6561	32.0601	31.5235	11.4612	6.45006	6.15293	5.0635	13.9833	57.4595	76.8442	69.9965	80.968	33.6008	39.7568	40.7809	49.7469	1.07803	4.83e-06
ENSG00000171566	PLRG1	58.514	63.0859	51.4026	50.8466	34.9623	38.6737	38.9878	36.6886	106.82	192.183	131.181	183.615	55.7855	44.7364	41.9959	57.2085	1.05634	4.85e-06
ENSG00000180398	MCFD2	97.0876	90.6593	107.291	109.408	68.5071	75.7451	70.623	58.8598	155.449	196.79	151.616	198.283	95.9428	84.9719	83.3102	95.3661	0.703982	4.85e-06
ENSG00000171307	ZDHHC16	58.3918	60.4862	58.9945	53.7863	39.3683	39.4251	42.6217	42.7249	90.6975	107.375	79.2244	99.7549	44.7268	47.2952	45.2336	47.3857	0.719913	4.86e-06
ENSG00000214517	PPME1	63.922	57.9122	56.5201	64.9714	42.5557	38.8498	45.8315	35.0384	87.7227	137.155	98.372	102.04	39.7237	48.1736	52.7521	58.5856	0.790984	5.03e-06
ENSG00000112851	ERBIN	106.13	96.8698	107.351	102.869	52.7489	51.1892	52.4408	44.5878	124.538	117.736	113.116	97.5025	94.6436	79.8061	75.2087	81.6924	0.658624	5.13e-06
ENSG00000198356	ASNA1	63.1166	64.8329	60.2876	56.8555	34.216	39.7031	40.6604	38.4247	47.0822	65.1942	40.6562	61.9952	24.8075	25.7376	26.6248	24.6666	0.780274	5.17e-06
ENSG00000113648	H2AFY	260.95	273.859	309.056	268.358	173.112	181.189	173.699	161.643	318.282	465.117	248.851	478.576	210.937	190.342	153.047	196.851	0.770562	5.18e-06
ENSG00000187735	TCEA1	65.2929	53.9054	68.7044	45.1747	34.1365	35.8226	31.5513	48.0817	91.2581	127.06	117.645	152.717	63.7187	39.4879	53.2029	55.3172	0.878571	5.19e-06
ENSG00000135956	TMEM127	42.5999	43.6357	48.7339	80.8348	28.0438	32.6038	28.2663	12.7243	61.5054	61.6317	65.3633	59.7185	30.69	21.2435	16.3816	24.2524	1.18877	5.21e-06
ENSG00000162722	TRIM58	23.3726	26.0385	26.7676	11.2862	2.94206	3.76637	2.03382	5.05063	6.21789	1.50465	1.33277	1.63915	1.70582	0.296052	0.0517241	0.169153	2.47512	5.26e-06
ENSG00000166123	GPT2	55.2206	55.3011	57.3794	64.6467	40.5632	41.5612	31.1512	32.8339	119.962	147.055	147.206	173.12	76.6068	39.6423	56.1647	61.6193	0.947485	5.27e-06
ENSG00000031003	FAM13B	42.4419	42.2969	41.4707	34.6721	17.0833	19.0085	16.9643	20.6996	79.1754	48.5468	44.6566	36.6355	20.8554	31.266	26.4727	32.9186	0.951637	5.3e-06
ENSG00000150551	LYPD1	17.7949	17.5818	25.7429	13.6285	4.59068	2.84514	3.73919	4.29027	3.85333	11.0624	6.86124	13.8762	1.85615	3.42743	1.49235	5.71178	1.88408	5.35e-06
ENSG00000139734	DIAPH3	63.6315	61.5712	76.8793	46.0614	28.5115	29.1486	29.532	36.2603	66.3254	121.921	96.0333	59.8138	47.8813	50.4905	53.1527	48.7809	0.820092	5.44e-06
ENSG00000228716	DHFR	112.621	112.868	115.17	139.593	79.2406	92.4253	80.1726	63.9754	272.645	434.44	287.939	366.743	151.84	137.049	110.538	144.305	0.910017	5.56e-06
ENSG00000198056	PRIM1	37.4124	34.4585	32.504	29.0222	21.4107	18.5186	17.9027	21.094	53.5934	78.5956	53.0832	55.9183	33.9666	22.2567	19.5512	29.3341	0.937371	5.61e-06
ENSG00000066739	ATG2B	54.426	50.3079	49.3305	52.8301	38.7321	35.2149	38.4444	34.4453	91.1329	86.9011	85.2328	96.2866	38.0518	35.3943	34.1992	44.8295	0.824362	5.62e-06
ENSG00000120451	SNX19	92.5251	99.175	93.6038	126.539	59.7032	79.702	63.1943	44.0229	166.167	190.433	139.575	162.154	61.6554	51.7714	30.3844	38.1608	1.21263	5.71e-06
ENSG00000179119	SPTY2D1	46.2631	47.5461	45.3242	32.2483	22.1727	19.9472	17.3967	25.7324	47.365	46.848	43.8527	50.9662	23.0294	31.8595	24.4915	33.553	0.804029	5.77e-06
ENSG00000135763	URB2	82.7388	80.3796	68.1153	72.1176	52.4671	49.8902	49.9705	49.2302	155.34	103.454	117.103	108.613	60.9964	48.2976	51.4444	65.3833	0.793447	5.77e-06
ENSG00000101935	AMMECR1	22.9494	18.5024	23.2442	27.6633	12.3624	12.2595	12.8405	7.97061	36.7319	56.9747	39.2497	36.7973	23.3508	15.9342	17.0458	18.6725	1.06738	5.89e-06
ENSG00000162607	USP1	131.6	122.82	135.635	115.296	85.6836	94.9578	80.3783	91.2418	168	177.781	217.915	162.947	108.927	105.55	129.486	127.889	0.515554	5.9e-06
ENSG00000118200	CAMSAP2	99.6431	91.814	93.0936	64.1252	41.3929	40.1451	37.7183	54.5193	113.179	113.792	79.5994	94.1774	70.7111	72.7983	63.2342	78.4209	0.664552	5.99e-06
ENSG00000111057	KRT18	115.552	122.609	116.51	64.7772	38.771	45.2539	38.9257	63.8423	42.675	25.108	39.2392	36.1112	26.8804	20.0679	23.9928	17.1371	0.892054	6.04e-06
ENSG00000225470	JPX	65.8318	71.7158	67.6188	57.4597	33.6652	41.3823	39.5237	42.6055	64.4298	56.5057	52.6356	37.812	28.3121	29.5104	25.9402	26.1747	0.757228	6.42e-06
ENSG00000152492	CCDC50	128.851	126.11	123.67	69.7885	44.451	45.9156	47.9485	77.3197	121.71	226.129	164.022	110.639	82.6308	95.9491	109.762	72.313	0.852619	6.43e-06
ENSG00000173674	EIF1AX	217.798	203.872	238.092	207.522	162.278	162.455	141.965	157.189	348.137	547.979	340.64	475.237	193.631	196.347	203.08	215.932	0.71719	6.45e-06
ENSG00000226328	NUP50-DT	1.95798	2.52284	2.28703	6.14508	2.01731	2.11939	1.25734	0.629342	17.5386	21.9305	17.3789	18.6404	3.57528	2.35441	2.43222	2.77138	2.27264	6.5e-06
ENSG00000140941	MAP1LC3B	56.9792	64.198	69.9417	68.6426	38.7331	40.6952	36.8029	33.596	58.6131	129.709	79.6065	102.846	30.9144	47.1923	56.2376	45.6014	0.859277	6.87e-06
ENSG00000143515	ATP8B2	84.9986	78.506	71.1879	72.9478	51.7123	55.5092	56.8946	55.1322	152.89	244.217	171.416	241.327	79.8785	84.0418	79.9659	92.3143	0.837743	6.88e-06
ENSG00000089195	TRMT6	38.5034	33.5305	37.5728	35.0434	25.058	24.4302	19.8396	18.9133	76.1807	74.5356	53.2934	52.5775	34.9601	25.5385	24.9474	25.6026	0.920023	6.89e-06
ENSG00000160588	MPZL3	11.9526	10.9858	9.82405	8.61417	4.15948	5.05502	4.76418	5.94875	16.7646	32.0114	16.9301	22.3735	5.85812	4.75737	4.06499	3.26914	1.66735	7.07e-06
ENSG00000064012	CASP8	21.3466	22.6286	22.8577	17.8874	12.8902	13.8044	12.2432	13.8739	49.9246	54.5391	49.813	50.6949	28.2081	19.0301	18.275	19.3203	0.991916	7.07e-06
ENSG00000168411	RFWD3	116.573	122.559	117.683	170.203	80.4933	77.23	95.0383	54.8786	139.867	257.316	171.603	233.093	75.2927	94.172	72.8365	105.795	0.928966	7.07e-06
ENSG00000164902	PHAX	65.88	61.2557	68.6	60.746	41.8066	39.7165	40.7569	38.5826	81.7118	96.3481	89.0488	82.7501	51.994	54.1072	58.9712	57.9089	0.598034	7.13e-06
ENSG00000186660	ZFP91	73.1058	69.7381	73.5939	63.2901	39.4562	39.1619	37.28	41.2707	113.088	101.81	104.19	83.706	61.2755	67.2929	79.0136	79.1143	0.590315	7.39e-06
ENSG00000102471	NDFIP2	57.4127	49.2126	54.1722	28.4162	15.9584	19.2163	15.234	28.8373	90.3969	153.781	106.066	112.481	65.4036	78.7433	82.1486	73.7242	0.81335	7.44e-06
ENSG00000161217	PCYT1A	47.2677	42.7521	46.656	34.5372	24.9941	25.731	25.8541	32.2766	69.6944	90.0169	73.4007	53.182	36.3692	37.1084	33.3429	29.6941	0.820448	7.65e-06
ENSG00000115946	PNO1	31.4545	31.3107	34.365	25.7448	22.642	20.2624	18.1725	21.3946	98.6983	63.5617	80.0441	70.3151	32.3833	22.227	27.3492	28.1618	1.03682	7.86e-06
ENSG00000196453	ZNF777	39.0675	45.4984	47.0266	40.4323	30.3396	31.7183	30.2226	30.0854	106.258	83.9474	96.5832	109.609	46.3692	40.3092	42.3597	37.8864	0.851399	7.87e-06
ENSG00000103222	ABCC1	108.668	102.498	100.096	99.9691	60.7457	58.9714	62.5374	58.7397	93.7983	110.937	104.38	142.156	64.3746	83.7655	84.9443	88.2783	0.557757	7.93e-06
ENSG00000038532	CLEC16A	57.1961	55.2866	61.2076	54.5108	29.4948	35.5613	35.62	32.626	46.9063	62.1684	64.4599	60.6042	27.9518	37.084	35.5999	38.1994	0.69323	8.19e-06
ENSG00000112249	ASCC3	151.303	137.508	134.432	144.476	105.44	97.8309	108.062	95.8534	145.288	182.861	176.802	172.194	80.0667	108.355	102.188	116.294	0.544792	8.24e-06
ENSG00000178691	SUZ12	156.009	155.743	156.131	127.934	94.7528	103.667	97.9667	110.028	97.8627	118.685	99.5878	102.942	69.0844	65.5786	79.1558	73.8994	0.470969	8.28e-06
ENSG00000158169	FANCC	31.1461	32.6513	34.0439	39.7454	23.338	25.9853	25.7581	19.0232	75.1273	84.6503	74.2585	87.1088	37.4669	33.9197	31.2103	36.7044	0.867542	8.41e-06
ENSG00000163694	RBM47	13.6884	14.4665	16.9491	17.7878	8.65576	8.00606	8.66995	6.10298	17.8021	25.0229	24.9074	28.5694	9.42226	5.87417	6.46606	6.78887	1.33565	8.51e-06
ENSG00000111737	RAB35	75.1864	80.0892	84.7343	68.5988	50.1905	48.3493	50.0251	52.5782	74.8338	78.9749	63.9264	67.3642	39.3703	40.9156	46.2699	44.5332	0.606026	8.53e-06
ENSG00000159792	PSKH1	18.1424	17.8959	19.265	64.2634	15.8071	16.0977	16.9882	3.55694	67.4056	90.8018	100.812	101.395	15.6268	6.73312	5.23951	7.06105	2.18256	8.64e-06
ENSG00000057019	DCBLD2	53.8885	49.809	53.8822	76.5438	32.3114	33.8415	35.3049	18.8387	85.5812	95.6311	77.4891	61.968	44.5996	25.7119	19.4761	22.9724	1.15879	8.64e-06
ENSG00000120693	SMAD9	47.5967	42.9285	46.48	33.5099	23.9261	21.7533	20.5748	29.7475	56.3856	65.1159	76.5814	68.0571	30.7471	40.0131	44.9157	44.4487	0.716584	8.68e-06
ENSG00000115514	TXNDC9	15.0996	16.2077	13.3772	13.9756	6.37318	8.32723	7.68582	6.64991	25.7856	37.6223	25.7973	25.2645	10.9174	9.549	9.72996	10.4067	1.2339	8.8e-06
ENSG00000164933	SLC25A32	13.6958	15.012	14.6275	10.0593	5.40174	7.47127	6.65871	7.34268	38.3879	46.8005	32.3746	33.2516	16.9865	14.3226	14.8749	17.7291	1.1287	8.87e-06
ENSG00000144036	EXOC6B	36.3272	38.0632	38.5782	64.5454	26.6369	27.8078	31.7072	13.4464	71.6024	130.457	82.6896	108.938	30.5836	27.9972	23.0728	29.8328	1.27049	8.87e-06
ENSG00000119414	PPP6C	75.8119	71.2411	86.4432	72.4536	51.9904	51.1082	49.1574	51.064	103.96	148.098	109.094	108.916	73.7549	65.1927	66.9806	70.8761	0.618543	9e-06
ENSG00000105088	OLFM2	30.8885	30.8799	39.7935	11.0771	5.12384	5.52885	6.26145	15.7344	16.6684	11.5234	17.0363	13.3211	8.6253	4.1918	4.19073	2.72014	1.59746	9.34e-06
ENSG00000184967	NOC4L	67.6141	57.8442	65.9018	38.1163	36.1729	32.3916	34.7579	52.9285	87.6956	80.6689	96.3466	87.1593	30.69	31.5356	49.3467	45.1683	0.813103	9.39e-06
ENSG00000120549	KIAA1217	15.2841	20.8407	17.2431	21.5248	8.28165	8.00389	9.711	6.46209	17.0021	20.4928	17.3087	15.5394	8.79544	4.36614	4.03871	2.74583	1.41157	9.44e-06
ENSG00000148484	RSU1	34.9025	35.6179	40.1216	35.9374	23.698	25.0033	23.6679	19.7621	72.8218	77.6611	72.9155	88.8803	46.2251	39.4497	40.8234	46.8998	0.725785	9.56e-06
ENSG00000065243	PKN2	79.4043	77.0005	86.7816	89.8512	58.6288	61.3779	62.0077	49.4087	110.029	150.756	134.409	125.961	58.1047	61.1135	74.8155	81.9242	0.671015	9.71e-06
ENSG00000087191	PSMC5	149.828	173.492	156.058	120.46	99.3871	104.093	108.936	128.081	209.295	315.159	220.765	273.884	90.0163	109.507	139.967	116.123	0.744732	9.81e-06
ENSG00000130635	COL5A1	96.3996	98.4257	106.278	85.3896	16.1527	19.7695	16.2632	15.6957	12.7165	8.93116	20.3909	27.7359	17.3733	12.3832	7.66231	13.3266	1.50953	9.88e-06
ENSG00000166501	PRKCB	15.2296	12.5502	14.3449	5.62257	1.59159	0.889524	1.28528	2.30681	29.6578	8.91819	4.67179	7.75609	6.08304	1.24602	0.965903	0.664255	2.66521	1.01e-05
ENSG00000052850	ALX4	9.64684	7.19815	9.20574	10.9699	3.37376	4.51079	3.56222	2.44819	22.6239	34.2419	24.1512	49.1147	11.4507	10.8422	8.68369	13.8619	1.45034	1.01e-05
ENSG00000151208	DLG5	159.954	175.291	172.186	156.615	107.625	127.517	108.15	117.891	178.528	161.05	171.634	154.918	89.4088	122.997	122.895	131.6	0.454082	1.01e-05
ENSG00000113312	TTC1	50.7923	52.5484	61.7988	36.9042	29.4592	29.7898	25.2296	36.4649	76.9707	102.063	58.6493	77.4091	43.995	46.809	40.9754	43.4182	0.744671	1.02e-05
ENSG00000131165	CHMP1A	124.612	129.041	134.715	95.1409	67.6999	71.5913	71.967	92.1376	90.8088	161.972	124.756	152.415	44.6397	84.5665	93.2346	77.6573	0.680512	1.02e-05
ENSG00000107521	HPS1	42.4821	45.3355	45.0742	50.5186	30.4471	31.9906	34.9715	25.8454	89.3754	102.561	70.6346	108.035	44.0869	36.1477	41.0781	44.4347	0.836579	1.03e-05
ENSG00000243137	PSG4	2.61575	3.50584	2.9222	2.67925	0.173699	0.548595	0.218838	0.201654	6.89383	16.9863	4.76445	10.1261	0.693466	0.452168	0.476574	0.717474	3.82703	1.04e-05
ENSG00000197771	MCMBP	135.05	131.814	144.558	133.76	105.238	104.345	104.75	99.3294	235.117	308.207	230.442	277.101	120.069	130.238	135.403	149.866	0.635775	1.04e-05
ENSG00000132356	PRKAA1	71.8796	68.6051	72.9172	74.7252	44.864	45.3789	45.8821	38.9848	64.9502	73.9703	55.4609	68.8808	37.3898	37.7867	43.6512	43.7505	0.638089	1.05e-05
ENSG00000174106	LEMD3	73.8265	63.4246	79.8075	71.3815	48.6195	48.1075	42.3989	44.0362	61.735	84.7079	60.2796	68.5906	33.4536	40.5012	38.6277	43.6319	0.661798	1.05e-05
ENSG00000111875	ASF1A	19.4112	17.8785	21.1521	20.9058	12.4977	13.4137	12.3497	9.49833	30.2746	67.4027	40.9949	52.8093	15.4714	15.3624	11.0006	17.5275	1.22801	1.08e-05
ENSG00000182318	ZSCAN22	18.1752	20.9352	18.8574	13.9759	9.24723	7.09853	9.57771	9.42706	30.7649	24.584	22.2582	26.101	14.2207	8.30902	6.92261	7.65215	1.21502	1.11e-05
ENSG00000183741	CBX6	166.567	177.05	161.145	185.552	114.448	112.764	105.742	82.5007	139.682	316.449	149.766	327.583	73.0121	77.2644	99.7702	90.894	1.02033	1.13e-05
ENSG00000090905	TNRC6A	122.698	120.369	118.274	130.887	82.1883	73.8891	85.7422	66.501	93.8536	160.063	124.063	135.315	57.923	84.0003	85.8109	86.9324	0.62156	1.17e-05
ENSG00000105948	TTC26	12.2695	12.4839	13.7302	16.1023	11.5474	10.2458	9.00858	6.90889	65.701	81.9437	62.9531	68.8918	24.1344	16.3501	15.7448	20.857	1.28251	1.18e-05
ENSG00000090530	P3H2	28.2144	29.4651	32.5441	20.7245	6.58305	6.49958	6.22586	7.56704	9.70385	17.7045	10.8331	13.3045	8.02962	9.11395	6.4483	8.66271	1.33957	1.22e-05
ENSG00000113845	TIMMDC1	39.0603	31.8147	33.2413	30.8804	20.2972	24.129	22.0153	22.7435	101.742	122.686	94.8749	100.653	64.5461	42.9025	43.5493	45.2888	0.838093	1.23e-05
ENSG00000157502	MUM1L1	3.11131	2.72207	2.96719	3.85265	0.0670082	0.255803	0.0938299	0.0585165	18.9172	12.5991	8.3461	7.02106	4.05595	1.14397	0.753804	0.215282	3.27806	1.25e-05
ENSG00000116459	ATP5PB	157.72	140.468	160.97	111.073	92.2368	91.2386	85.5746	118.512	191.329	272.881	177.133	274.913	135.08	123.223	137.102	146.112	0.594963	1.26e-05
ENSG00000132254	ARFIP2	84.8079	88.5099	74.0089	43.5164	29.3525	30.0957	35.5714	54.1675	121.952	104.049	100.469	126.949	52.4651	81.8276	79.2505	85.3281	0.712542	1.29e-05
ENSG00000163811	WDR43	106.287	102.688	105.184	82.8426	63.7708	59.6359	56.5171	65.2178	199.747	160.911	165.285	147.667	107.531	102.46	117.854	146.209	0.531421	1.3e-05
ENSG00000099995	SF3A1	300.734	350.922	341.901	258.342	215.044	197.056	218.584	232.722	328.816	436.118	357.656	418.035	150.201	219.379	314.802	275.998	0.549292	1.3e-05
ENSG00000036672	USP2	8.54134	11.1592	9.63959	5.76302	2.88053	3.57052	2.53666	4.26579	28.7951	31.7325	30.9367	22.3194	13.1263	10.7824	10.5886	9.43606	1.3339	1.34e-05
ENSG00000213762	ZNF134	58.6588	54.9222	55.1426	33.9384	26.301	23.3845	25.8282	37.6623	40.7836	37.0814	37.8414	27.197	21.2909	13.54	14.0955	8.72156	0.960638	1.35e-05
ENSG00000130382	MLLT1	63.785	71.3933	74.8951	54.8153	47.0401	49.9314	46.9332	49.7111	112.726	105.915	107.224	96.9372	51.9257	57.9267	63.8502	54.4262	0.625676	1.45e-05
ENSG00000175727	MLXIP	158.288	183.052	163.773	158.485	121.795	114.095	122.842	118.162	190.294	180.486	183.834	215.449	117.246	133.459	148.065	145.979	0.423774	1.45e-05
ENSG00000129173	E2F8	28.5811	27.0374	29.541	16.4696	11.3799	9.56294	9.99864	16.1878	35.7507	44.3962	32.4861	30.3386	19.5567	19.4929	16.5719	16.4269	0.979657	1.46e-05
ENSG00000041982	TNC	257.882	276.371	226.666	182.264	100.54	114.399	122.167	160.598	53.3185	23.3182	19.2341	28.25	13.1614	10.7109	16.6772	18.6331	0.870422	1.46e-05
ENSG00000187079	TEAD1	162.128	147.336	149.122	100.372	47.4183	53.1603	46.8098	69.0182	136.592	160.907	105.461	104.909	89.4856	107.269	97.3022	104.436	0.776739	1.5e-05
ENSG00000080345	RIF1	171.237	156.928	138.148	165.947	116.217	97.905	104.912	93.8323	270.551	221.457	258.179	206.746	161.058	138.731	134.411	160.349	0.586141	1.5e-05
ENSG00000137693	YAP1	97.225	103.346	99.1804	85.3279	29.618	32.5477	29.9182	34.7354	60.6466	88.7121	62.6497	65.4974	47.0064	59.3835	60.6484	60.5378	0.848157	1.51e-05
ENSG00000062650	WAPL	106.005	101.305	116.582	130.222	73.1012	84.2859	82.502	57.1599	256.394	261.497	264.271	218.251	123.528	113.252	77.4424	122.819	0.841784	1.52e-05
ENSG00000145022	TCTA	13.3672	14.5245	12.5812	16.5233	9.09033	9.18085	10.3072	6.64877	35.5204	51.732	31.8025	48.2758	10.7718	5.18438	3.8335	4.48938	1.70796	1.58e-05
ENSG00000113384	GOLPH3	101.386	92.7272	100.724	101.53	74.3287	72.458	65.0371	66.2162	141.152	114.695	140.822	112.88	67.4638	79.0775	81.3944	78.7993	0.569653	1.58e-05
ENSG00000112081	SRSF3	300.821	305.249	327.157	342.58	233.918	248.098	235.365	197.127	629.763	566.644	729.735	509.905	283.436	231.082	266.434	271.574	0.780234	1.59e-05
ENSG00000038002	AGA	8.60717	6.59745	9.42025	11.5799	4.48052	5.52662	4.77549	3.0942	14.1302	19.8197	21.4823	19.2667	4.42092	2.01915	3.81818	2.40691	1.78249	1.63e-05
ENSG00000110367	DDX6	142.193	136.033	140.846	154.857	99.1269	86.2364	89.1698	75.7342	194.992	301.256	181.007	208.954	132.124	146.099	148.162	162.001	0.584598	1.65e-05
ENSG00000068654	POLR1A	116.379	124.241	104.927	143.169	89.8981	72.053	80.4143	55.3529	204.445	151.299	151.192	171.327	86.6324	52.0626	43.6116	65.8128	0.999959	1.65e-05
ENSG00000080371	RAB21	75.0111	65.2549	79.8761	64.1804	49.4537	46.9965	46.8469	50.7875	83.6341	129.048	88.5396	91.5539	50.3436	55.5789	61.2499	51.7548	0.641442	1.66e-05
ENSG00000132256	TRIM5	24.0946	28.4515	27.9005	18.4599	6.43981	6.14021	7.64487	8.81999	11.6242	26.0245	19.2339	22.7981	12.4215	12.8121	11.7514	6.80374	1.21738	1.68e-05
ENSG00000166432	ZMAT1	1.84941	0.962795	0.68137	0.942625	0.374514	0.114853	0.0639755	0.148937	12.7273	16.2967	6.68768	12.045	2.30539	0.654566	0.358702	0.698697	3.29503	1.72e-05
ENSG00000125304	TM9SF2	101.406	98.7243	122.713	95.3854	67.1662	70.3137	64.7039	69.213	73.471	148.759	93.7044	105.516	52.9543	57.1051	56.3639	44.3143	0.736298	1.76e-05
ENSG00000189306	RRP7A	107.878	113.664	120.938	93.674	72.6474	65.2127	61.6407	72.273	143.12	101.61	124.432	94.9258	78.6326	69.682	81.2155	79.9546	0.565477	1.78e-05
ENSG00000130935	NOL11	95.9514	92.9111	97.4612	73.3887	65.8713	63.8856	63.3694	70.7569	141.316	151.808	126.191	143.27	87.573	76.2883	89.9546	87.6066	0.528702	1.79e-05
ENSG00000128422	KRT17	52.5102	55.5349	69.0306	15.0234	2.65735	5.20117	3.15501	11.7249	0.0680523	0.03785	0.0776069	0.03785	0.177991	0.0407382	0.219839	0.0407382	2.56191	1.8e-05
ENSG00000113742	CPEB4	30.0654	30.6195	25.7736	35.4268	16.5471	20.2181	19.0023	13.6104	51.7441	77.4934	41.7921	54.9501	27.2431	29.2659	19.0051	23.1714	0.961866	1.8e-05
ENSG00000167114	SLC27A4	62.6949	65.5225	67.0873	64.8406	35.9904	38.147	33.6035	30.462	97.4394	60.1072	71.6613	81.8668	50.0709	48.609	54.7926	55.3627	0.671787	1.8e-05
ENSG00000084090	STARD7	153.928	152.316	164.135	202.012	116.655	117.106	107.49	74.6564	331.696	271.645	278.382	282.87	166.786	121.104	102.666	148.608	0.82989	1.8e-05
ENSG00000138363	ATIC	171.204	161.537	159.427	109.686	102.766	102.279	108.377	142.158	315.586	308.588	290.045	354.851	172.717	158.909	176.298	197.257	0.575776	1.82e-05
ENSG00000109654	TRIM2	44.9504	41.2969	43.7722	58.3275	25.4612	30.4069	28.9429	17.9918	34.4329	53.965	54.5407	54.8079	26.9333	22.7291	19.5439	24.6897	0.899182	1.86e-05
ENSG00000136731	UGGT1	163.848	149.939	150.284	186.044	94.6098	97.5473	98.1907	74.0161	157.404	117.538	128.998	114.525	91.1821	86.727	78.4428	94.3614	0.632266	1.93e-05
ENSG00000185085	INTS5	18.6596	20.9095	22.0011	30.038	13.0532	11.526	14.4351	6.89638	46.6375	46.526	42.135	55.7746	26.267	16.7191	6.52295	16.8542	1.21643	1.94e-05
ENSG00000182379	NXPH4	56.3684	61.3483	79.616	34.9861	12.2985	14.9794	10.403	20.1523	32.7865	10.9035	23.994	16.7849	19.308	7.85915	13.1862	7.94586	1.38865	1.94e-05
ENSG00000106070	GRB10	116.064	115.045	123.224	99.8808	55.721	60.1504	58.549	64.3427	145.376	114.048	102.874	123.777	109.671	68.0707	79.5727	83.821	0.636471	2e-05
ENSG00000188419	CHM	29.8989	25.2528	31.8537	27.4306	16.7643	13.5006	17.0683	15.0523	29.921	46.4879	28.7567	38.5033	17.8912	16.9497	12.1071	17.2579	0.950515	2.01e-05
ENSG00000129116	PALLD	96.502	100.455	108.522	98.1893	59.6966	62.3299	64.2164	57.1079	75.7933	129.932	136.413	86.9669	59.0496	74.223	58.6981	64.1127	0.669283	2.04e-05
ENSG00000040275	SPDL1	42.8571	40.5266	46.824	62.5054	23.6508	30.0396	28.0978	13.765	108.508	146.615	85.1865	118.074	65.0612	38.9135	21.8578	40.2249	1.17278	2.06e-05
ENSG00000077147	TM9SF3	241.157	223.927	252.107	202.476	163.169	175.598	141.081	181.775	274.021	348.644	284.441	262.488	177.07	211.674	233.959	237.392	0.394784	2.07e-05
ENSG00000118363	SPCS2	40.4542	43.8013	53.5275	38.7726	23.654	24.2996	18.8101	26.9435	46.3376	80.5583	62.1281	56.1949	35.3188	33.8958	42.3877	37.8034	0.745179	2.1e-05
ENSG00000227051	C14orf132	18.6047	19.4292	21.5736	26.5528	10.4979	11.697	11.0594	7.61569	22.4377	25.6908	20.834	31.872	13.3029	9.7049	1.95143	7.02256	1.28846	2.11e-05
ENSG00000079215	SLC1A3	27.3896	31.3585	33.1203	24.3063	19.8531	19.6813	18.9451	22.7039	65.7259	78.0644	60.9397	56.5378	26.1916	30.4624	31.3028	27.8245	0.837282	2.11e-05
ENSG00000170185	USP38	31.4274	28.9808	33.8885	32.5532	21.9649	22.0577	25.0037	19.2603	50.9357	66.7981	67.4421	62.2208	27.0073	27.3419	24.51	26.9534	0.850897	2.11e-05
ENSG00000185515	BRCC3	35.9763	32.5821	36.972	42.4648	23.242	21.6834	20.3368	14.9005	56.5606	45.8809	58.7009	61.5327	27.7573	21.9817	39.5693	35.1647	0.80768	2.12e-05
ENSG00000213853	EMP2	49.1761	42.7489	41.9492	49.4646	22.1786	26.358	24.6706	20.6868	36.5142	56.266	52.0398	58.6412	23.4489	38.4847	25.6602	35.2682	0.782587	2.12e-05
ENSG00000129925	TMEM8A	81.0858	82.1944	94.6419	84.6718	45.8975	50.7577	55.4861	46.0799	53.7962	73.4053	83.7865	71.4836	33.2963	48.8554	58.0695	47.7452	0.624142	2.12e-05
ENSG00000103035	PSMD7	66.6841	74.1806	68.1871	72.6722	49.1107	48.0813	47.8162	45.2855	76.027	112.087	103.82	106.56	44.8929	56.9574	58.1153	71.4522	0.625666	2.13e-05
ENSG00000170270	GON7	5.53309	6.65101	8.23431	9.00382	4.73186	4.93189	4.25984	2.88936	17.5229	29.3227	20.1128	26.621	5.19589	4.27893	3.27976	4.83531	1.71042	2.14e-05
ENSG00000174775	HRAS	81.7886	95.9255	106.539	56.9238	34.4222	32.6183	31.824	50.2068	46.8179	45.659	48.6823	51.2767	22.766	34.3202	49.4898	35.0409	0.778629	2.18e-05
ENSG00000136636	KCTD3	105.846	106.352	111.357	91.4657	81.1291	76.0181	70.5638	87.6594	187.16	190.947	174.411	169.548	111.938	106.336	117.683	116.565	0.486101	2.18e-05
ENSG00000165240	ATP7A	30.0803	25.3187	24.3371	45.7883	15.3576	16.5606	16.1428	8.61633	28.1766	33.0342	28.0781	25.467	14.7028	12.0323	9.33558	11.4638	1.13228	2.39e-05
ENSG00000101098	RIMS4	58.279	57.7544	56.0592	37.7134	21.5071	21.4458	21.8474	30.807	47.7028	45.5135	32.774	53.8564	33.8031	29.214	30.9781	27.9208	0.774054	2.41e-05
ENSG00000167778	SPRYD3	20.6966	18.3732	24.2006	19.8133	12.0161	9.4956	11.395	10.6631	30.1981	22.7657	25.1057	33.7871	11.9798	11.2281	8.81233	13.9495	1.06435	2.47e-05
ENSG00000120942	UBIAD1	41.3084	42.8953	41.277	36.2954	30.4794	31.6369	29.4813	33.5857	96.2936	88.5526	98.0833	97.9263	32.156	30.0925	34.7395	32.4905	0.935713	2.47e-05
ENSG00000198793	MTOR	230.294	210.808	192.066	233.031	155.83	153.652	158.837	130.693	230.366	300.167	288.923	335.007	142.822	127.394	142.319	200.684	0.654728	2.47e-05
ENSG00000083799	CYLD	52.0525	50.4602	50.0779	54.7584	34.2958	32.6215	28.6165	29.0075	45.1249	68.518	65.1349	46.3709	24.8063	35.4067	30.192	31.3483	0.745723	2.48e-05
ENSG00000213753	CENPBD1P1	74.5973	81.4441	79.7948	48.2588	26.6532	27.5529	25.3116	36.814	31.298	28.9147	27.5184	39.774	20.8376	25.4361	24.9039	25.5153	0.812282	2.52e-05
ENSG00000080608	PUM3	63.8162	62.6827	64.4142	40.4805	32.301	34.152	30.8421	43.6957	99.1862	71.6805	64.5999	63.0871	42.5246	33.2996	40.6959	44.7091	0.737006	2.52e-05
ENSG00000104142	VPS18	29.0108	32.4466	32.7599	35.1106	20.6749	22.064	18.1053	15.3963	26.1952	36.3729	28.2688	41.4543	15.4636	12.2158	8.66331	10.3992	1.02903	2.54e-05
ENSG00000181830	SLC35C1	18.839	19.6921	21.1533	20.1633	9.60933	8.5253	8.52572	6.71685	40.8645	32.1181	35.1518	33.9706	23.3057	18.6546	7.4497	15.8731	1.09276	2.56e-05
ENSG00000161813	LARP4	92.1228	94.6695	99.6877	93.301	71.9925	64.3791	60.5431	62.1698	130.784	133.972	121.52	97.4808	77.6961	65.5767	68.9787	78.0572	0.580003	2.58e-05
ENSG00000120685	PROSER1	103.914	109.562	102.001	68.435	55.6954	51.2192	54.4445	74.1247	127.754	131.919	140.301	180.007	93.2935	98.5752	104.959	113.805	0.531542	2.59e-05
ENSG00000095787	WAC	193.753	183.072	200.734	158.252	136.649	140.84	131.159	153.876	379.821	325.986	377.511	288.471	187.012	193.135	220.271	222.9	0.509835	2.59e-05
ENSG00000086200	IPO11	36.6448	38.7547	40.8434	31.2739	22.6051	20.5545	21.7043	22.2136	74.2297	73.9805	68.1363	61.0752	40.7316	39.8701	39.6959	46.8312	0.681868	2.61e-05
ENSG00000196367	TRRAP	313.309	300.359	245.785	289.809	205.438	178.038	199.615	194.273	243.129	228.21	231.071	266.621	143.658	186.436	193.89	212.141	0.416514	2.61e-05
ENSG00000117713	ARID1A	175.431	197.746	184.555	208.418	146.302	133.104	157.139	122.775	260.912	340.796	317.736	342.573	141.743	176.125	155.893	196.684	0.623543	2.61e-05
ENSG00000075131	TIPIN	28.2906	30.2834	28.7883	28.2514	21.9313	20.1158	19.4055	18.9692	68.5175	76.8718	66.1425	62.986	35.4314	26.3581	30.2707	37.6468	0.806214	2.63e-05
ENSG00000073921	PICALM	96.9162	99.9622	101.961	76.813	39.2869	43.9513	39.7236	45.9703	97.9266	120.911	91.0103	74.9135	79.2148	70.5196	77.0457	73.158	0.664073	2.63e-05
ENSG00000125484	GTF3C4	144.408	140.771	148.781	149.419	111.161	100.429	115.132	103.688	174.275	178.128	170.11	157.427	107.499	95.3598	108.413	113.376	0.49509	2.64e-05
ENSG00000009954	BAZ1B	294.436	290.354	303.641	351.253	222.325	231.693	220.672	180.216	471.171	430.02	469.501	347.265	240.154	194.284	202.765	246.44	0.678918	2.65e-05
ENSG00000185721	DRG1	138.686	118.318	134.894	99.147	88.219	80.5743	77.5945	109.258	145.55	241.81	165.438	223.491	71.7344	84.3416	110.658	97.1825	0.720142	2.66e-05
ENSG00000081014	AP4E1	23.5086	23.2794	22.0259	30.0858	17.5494	15.524	15.1803	10.5367	42.0537	44.813	38.7942	29.338	15.404	8.71461	7.34671	12.3492	1.2101	2.73e-05
ENSG00000196878	LAMB3	59.0521	61.0962	60.9078	24.9432	8.67354	10.1319	9.88114	20.9138	1.54905	2.09478	1.00658	1.0288	1.82703	2.00974	0.652131	0.398392	1.67828	2.74e-05
ENSG00000115091	ACTR3	163.337	155.919	181.775	167.236	105.084	114.813	98.4825	97.0208	162.661	191.183	158.814	154.947	129.119	114.462	129.249	140.702	0.462493	2.74e-05
ENSG00000213015	ZNF580	63.9565	78.3984	81.8577	42.1898	32.793	32.7103	32.3036	49.9601	55.5036	83.132	70.4242	94.3508	37.887	49.1057	52.2249	48.0109	0.702745	2.75e-05
ENSG00000073969	NSF	46.2896	44.9752	44.7479	52.4838	30.3089	34.2746	33.7946	24.6858	50.8179	72.2838	58.3887	64.6816	28.3483	30.5906	30.8006	33.926	0.741673	2.8e-05
ENSG00000114904	NEK4	41.4241	41.5573	40.8166	45.7826	33.2085	31.3565	31.3903	24.8659	71.9763	96.3059	76.1213	84.7486	36.0301	28.6928	25.1465	35.5016	0.898028	2.84e-05
ENSG00000083312	TNPO1	313.783	273.398	289.26	194.36	170.842	158.255	163.816	249.627	379.148	555.402	415.712	490.867	266.522	303.618	324.61	341.713	0.486966	2.87e-05
ENSG00000104368	PLAT	35.0674	35.39	34.9466	33.8208	13.2075	16.8713	13.919	14.8429	40.7018	31.664	30.7563	31.527	27.8178	18.8172	14.5935	20.4186	0.901599	2.9e-05
ENSG00000225648	SBDSP1	36.9578	34.5242	38.3455	17.9239	16.4584	18.7306	15.3023	32.7187	55.1812	62.5752	57.2973	58.6389	15.1068	19.1098	30.984	20.66	1.00061	2.92e-05
ENSG00000170606	HSPA4	296.645	285.303	327.203	224.331	184.496	190.622	187.779	218.672	476.896	496.63	341.787	396.199	260.322	317.854	272.008	349.062	0.457596	2.99e-05
ENSG00000167767	KRT80	18.2903	18.7489	21.1024	8.79331	0.41331	1.07509	0.709794	1.1328	0.0529858	0.226786	0.159399	0.145683	0.0491106	0.102709	0.0491106	0.127139	3.25191	3.06e-05
ENSG00000167920	TMEM99	14.8262	17.3373	15.3787	16.2502	6.41187	8.96162	8.85087	7.30096	22.2058	26.8187	17.7227	22.3568	9.19889	6.8219	9.12658	7.08074	1.20226	3.09e-05
ENSG00000159720	ATP6V0D1	42.1777	50.7765	46.6984	59.5466	30.63	28.1589	29.8149	20.7123	33.0347	101.112	49.5303	100.049	19.2177	25.905	22.5166	26.3089	1.15934	3.09e-05
ENSG00000204604	ZNF468	28.9586	27.7071	27.9955	17.457	10.4098	11.994	10.4003	16.1181	19.1284	17.706	14.507	17.2484	10.0874	5.87664	3.89613	4.68318	1.15551	3.17e-05
ENSG00000142556	ZNF614	32.7418	31.3528	30.9675	26.8119	16.1082	17.9319	18.5602	17.9458	39.8572	34.116	34.5546	37.781	23.9668	15.062	10.8053	13.191	0.929857	3.21e-05
ENSG00000143970	ASXL2	48.5589	46.5447	47.4729	60.7967	32.2981	28.0338	34.3561	20.7448	53.8641	69.8052	48.1238	68.5071	36.9329	26.4489	18.0401	30.2222	0.898518	3.22e-05
ENSG00000100644	HIF1A	114.312	113.824	108.962	111.719	79.5386	83.099	77.2676	68.6246	84.6259	112.258	92.8556	124.562	57.2813	62.7423	60.5961	68.3208	0.562189	3.24e-05
ENSG00000126003	PLAGL2	67.3757	73.1836	66.8499	74.4103	44.9438	44.916	48.8099	36.3402	89.1011	81.5881	81.6307	94.861	56.31	44.0158	29.0607	52.0181	0.742235	3.38e-05
ENSG00000166454	ATMIN	47.7776	43.8201	45.6683	61.2084	31.2722	34.1656	30.7613	20.8301	33.6546	39.5807	40.9265	51.5047	18.7521	20.3957	14.8647	19.143	0.88645	3.55e-05
ENSG00000186638	KIF24	27.7283	23.5758	25.1165	41.5642	20.2408	20.9786	19.4194	10.8461	47.746	44.5436	40.5779	40.321	16.0171	9.10844	7.74081	8.9372	1.29945	3.56e-05
ENSG00000165480	SKA3	24.3032	22.4856	24.77	21.0043	17.7474	17.6658	16.3512	16.8045	50.742	69.8271	65.5575	60.5302	22.9944	21.3609	22.9858	23.6685	0.946963	3.59e-05
ENSG00000135845	PIGC	24.3735	23.6345	26.7968	29.4959	16.0631	20.3771	16.2452	14.0617	54.2309	42.3487	47.3309	46.2337	25.4146	14.5203	13.8942	15.5424	1.00508	3.59e-05
ENSG00000166313	APBB1	121.321	118.249	131.398	83.7233	63.4076	65.8576	63.407	89.89	108.93	132.597	101.556	110.861	73.6435	90.5025	89.7679	77.1418	0.50169	3.59e-05
ENSG00000096717	SIRT1	49.4551	52.0399	51.8835	50.6283	37.9302	37.759	38.4091	35.9755	76.4551	100.307	84.523	78.4105	33.9584	43.22	47.6843	45.3269	0.680623	3.65e-05
ENSG00000125871	MGME1	49.3769	57.8653	51.2018	51.2197	38.4443	37.8677	38.6337	36.2989	104.688	148.496	117.479	116.812	67.373	65.3665	53.603	65.2824	0.683407	3.71e-05
ENSG00000163347	CLDN1	26.383	24.4494	30.9144	12.7543	3.25996	4.64602	4.06256	7.56901	2.43762	3.06176	1.90754	1.7524	2.06767	0.741571	1.32086	0.174215	1.91534	3.77e-05
ENSG00000155090	KLF10	59.7489	64.2618	61.5944	45.4267	29.763	27.7692	30.321	38.1821	46.203	74.7279	55.3631	58.9942	31.1769	45.0238	35.5869	42.621	0.667025	3.78e-05
ENSG00000006757	PNPLA4	10.3057	7.8876	8.76023	10.2844	5.49164	4.86446	4.71734	3.52028	33.6249	68.6676	43.8875	70.2801	23.1926	23.2177	23.1113	23.2087	1.12997	3.87e-05
ENSG00000083937	CHMP2B	45.8974	41.1939	47.2788	29.308	24.3263	23.9362	20.1669	32.1777	56.7576	81.348	56.7576	50.7851	35.4877	31.3053	34.5469	27.0791	0.770223	3.87e-05
ENSG00000117133	RPF1	47.7689	47.0535	58.4029	35.4966	32.169	29.1194	31.5278	38.8505	87.0694	151.914	109.09	157.929	42.8045	40.4095	65.1258	58.8759	0.876515	3.97e-05
ENSG00000129932	DOHH	24.4161	31.3878	30.0022	18.9742	17.0113	14.9001	17.2314	23.363	55.5009	66.1733	45.7827	63.1323	17.7635	25.7102	30.3645	25.9613	0.867093	4.01e-05
ENSG00000110583	NAA40	67.9593	70.5617	54.6608	55.7226	24.6713	26.2988	29.7724	27.8814	63.3539	62.6592	53.9022	38.2308	42.1074	34.9978	37.8323	42.6573	0.750819	4.04e-05
ENSG00000102401	ARMCX3	79.6582	68.7616	76.7826	69.164	48.667	52.1885	56.4794	65.186	133.169	172.034	156.08	117.833	64.6861	77.9068	86.7638	79.1592	0.622972	4.04e-05
ENSG00000101210	EEF1A2	270.895	293.678	328.8	105.707	79.9676	74.3647	70.1488	221.724	185.762	424.746	247.959	431.696	131.683	148.781	115.439	76.1828	1.23477	4.04e-05
ENSG00000260804	LINC01963	3.68163	2.6214	3.93068	9.14021	2.62983	1.74733	1.37279	0.508814	9.61053	24.1921	7.98671	20.8432	1.68036	1.75218	1.49335	1.2822	2.50526	4.14e-05
ENSG00000009709	PAX7	5.35088	6.37372	6.95966	18.1772	3.2479	3.42294	4.57216	0.981991	12.095	13.0672	6.98225	18.2792	0.968188	0.360801	0.474935	0.643044	2.60645	4.14e-05
ENSG00000169967	MAP3K2	89.4799	73.8687	80.2727	96.747	52.2674	48.6031	54.4553	40.9165	83.1084	93.7209	92.0848	80.2152	60.1206	56.9044	53.429	68.0535	0.603942	4.14e-05
ENSG00000172239	PAIP1	78.7337	87.0258	102.726	74.4433	57.839	56.4526	52.784	60.8997	99.8224	147.864	105.788	152.126	72.7339	79.0598	92.5236	74.3372	0.567076	4.14e-05
ENSG00000087263	OGFOD1	57.2298	50.8902	53.8794	56.2584	43.9709	41.0115	37.2999	36.719	88.811	161.19	122.399	147.638	45.6267	47.2134	45.359	59.1912	0.889046	4.21e-05
ENSG00000114999	TTL	94.0391	84.503	91.9475	102.938	67.0475	63.1149	66.2947	52.2915	191.314	161.212	143.352	153.94	102.911	97.8471	96.758	116.366	0.562833	4.41e-05
ENSG00000114861	FOXP1	50.3663	45.6305	47.525	47.4234	22.5127	26.9566	21.7878	20.3878	49.6052	55.2978	59.5375	45.433	42.5288	32.845	30.4123	34.1326	0.73469	4.43e-05
ENSG00000134508	CABLES1	33.0958	32.7869	37.2646	47.0024	20.3271	22.2444	23.2881	13.8355	38.2228	28.8055	26.9749	39.3232	18.4926	11.5436	17.2674	15.5119	0.926684	4.46e-05
ENSG00000186501	TMEM222	51.1556	57.3119	45.6986	38.999	38.2189	36.6348	29.179	45.1636	99.6343	151.225	126.603	152.599	29.3118	34.7514	39.02	35.8417	1.11081	4.5e-05
ENSG00000117597	UTP25	50.3758	44.3738	44.834	49.7232	37.0748	34.966	36.5071	30.7961	166.546	125.207	119.112	131.131	38.1825	21.2377	28.1282	28.1072	1.27468	4.63e-05
ENSG00000198464	ZNF480	45.6935	41.0892	43.6269	27.9368	20.8403	17.2253	19.2502	24.2708	35.4253	23.8696	28.6507	25.233	17.8975	13.1269	15.0063	15.4275	0.857505	4.65e-05
ENSG00000144909	OSBPL11	30.6674	31.4828	33.6284	27.0134	19.9306	19.1259	20.0007	20.8743	77.4182	66.6298	72.4841	52.0545	37.631	36.0392	30.1256	32.4173	0.776463	4.65e-05
ENSG00000198265	HELZ	132.197	117.313	120.232	137.437	87.2724	76.8077	85.4051	72.6086	151.79	173.299	142.928	127.027	103.105	108.099	108.745	107.811	0.495355	4.7e-05
ENSG00000067167	TRAM1	74.6425	64.5106	88.6869	62.8292	50.1394	46.9815	42.2244	50.2172	93.2891	135.228	129.903	144.159	72.5038	80.7763	85.0869	93.88	0.549973	4.71e-05
ENSG00000066629	EML1	38.5714	37.5254	43.5022	44.9488	33.1689	31.1828	26.7304	22.94	59.5271	70.7037	54.3873	92.703	24.8416	22.2091	18.421	25.045	1.01496	4.77e-05
ENSG00000137760	ALKBH8	14.6156	13.0666	14.9018	12.8188	7.65777	5.55035	4.85694	5.28403	50.6895	26.4541	35.4402	19.4351	16.5717	9.51557	8.2402	11.1479	1.33562	4.86e-05
ENSG00000132603	NIP7	39.7435	36.872	37.8075	30.5759	22.4951	21.2442	25.4454	25.7326	67.6312	96.1708	74.4683	91.0622	38.0962	46.0544	54.6446	58.0092	0.653795	4.86e-05
ENSG00000103381	CPPED1	18.7191	21.2431	20.9064	18.3979	10.724	10.3311	10.37	10.4625	15.0656	24.9663	18.8328	27.2584	8.12768	8.5967	7.56153	5.93729	1.12669	4.87e-05
ENSG00000154001	PPP2R5E	45.6016	45.1123	50.8345	46.8701	33.1022	29.4833	33.4923	28.2797	66.0547	72.383	62.1498	71.6585	39.9314	38.5853	34.5215	45.3445	0.643561	4.88e-05
ENSG00000149091	DGKZ	131.761	135.943	133.499	79.5474	36.7606	39.9687	39.4075	53.6949	137.774	122.701	124.301	125.26	85.0765	105.769	123.745	112.527	0.776888	4.88e-05
ENSG00000133794	ARNTL	14.0061	15.6748	16.4394	9.27918	4.27579	6.04985	5.7586	7.85825	26.1662	21.7083	20.7299	14.5494	9.64659	8.45055	5.66739	7.18765	1.27175	4.89e-05
ENSG00000138942	RNF185	31.6793	28.1303	30.6015	33.1184	21.389	24.4177	23.2278	19.4976	46.4499	67.7409	45.3435	52.7971	19.1747	20.3375	16.465	15.5076	0.985652	4.96e-05
ENSG00000155961	RAB39B	1.78519	1.9301	1.16887	1.93042	1.61371	0.649631	1.36068	1.05213	17.801	14.337	18.5226	23.2753	4.60574	0.984854	1.66413	2.80877	2.18768	5.01e-05
ENSG00000149480	MTA2	217.175	202.464	205.431	173.376	113.777	113.521	120.34	127.231	190.577	244.35	207.319	239.224	140.244	170.799	222.901	206.528	0.424556	5.01e-05
ENSG00000196313	POM121	129.588	134.819	126.152	107.192	75.4002	76.84	81.5783	86.3763	145.483	106.523	128.339	133.8	79.5064	97.7616	95.0114	112.006	0.460408	5.08e-05
ENSG00000206530	CFAP44	9.20458	7.27512	6.59814	19.6966	4.05209	4.19194	5.73806	1.37036	17.7892	16.3495	17.1579	11.7197	6.4249	1.80532	2.26164	1.36754	1.94333	5.09e-05
ENSG00000047188	YTHDC2	85.6141	85.7647	79.5858	95.0133	62.498	56.5073	58.9438	46.6919	180.258	135.969	162.948	104.437	84.4102	66.5142	71.3633	80.7854	0.726937	5.1e-05
ENSG00000100219	XBP1	67.0918	86.0978	91.9	58.3967	46.5775	51.1062	49.6232	65.4917	254.441	173.811	282.182	281.598	115.116	88.7563	72.0522	102.721	0.903141	5.18e-05
ENSG00000146247	PHIP	210.37	180.462	168.755	222.116	147.98	129.114	144.718	119.997	183.425	250.235	249.37	206.261	99.8799	131.417	138.022	152.903	0.584157	5.18e-05
ENSG00000038219	BOD1L1	134.666	116.86	121.473	150.768	90.0554	79.2268	91.9517	74.1305	192.072	196.518	201.163	184.873	136.899	132.082	105.155	140.42	0.551593	5.2e-05
ENSG00000000003	TSPAN6	58.6546	55.2682	58.9534	40.0884	24.8826	28.1253	23.5085	35.8985	58.4431	105.206	65.9578	93.1693	45.377	55.845	56.8052	54.0505	0.679769	5.27e-05
ENSG00000129933	MAU2	113.222	127.597	120.461	131.666	99.4673	93.0675	99.3447	78.448	207.952	207.653	189.864	203.564	113.049	117.148	118.113	124.034	0.543247	5.5e-05
ENSG00000122484	RPAP2	23.1054	21.4107	19.7568	54.1344	17.1947	18.9367	20.2002	6.24335	48.5617	68.3424	62.4723	89.0726	16.8443	13.5361	13.9322	21.7437	1.4229	5.54e-05
ENSG00000088256	GNA11	83.2389	87.2488	99.374	127.582	75.3573	79.3413	74.3584	43.5612	137.327	176.351	139.869	156.919	52.8201	59.3414	55.482	60.5465	0.914444	5.57e-05
ENSG00000165119	HNRNPK	717.168	685.737	779.97	613.54	517.291	505.661	493.301	558.832	765.315	1106.36	839.662	915.44	601.385	682.155	809.61	775.055	0.317897	5.57e-05
ENSG00000104450	SPAG1	20.7708	20.4787	17.2784	19.5838	9.14479	10.5794	8.57248	7.9886	26.5475	21.2968	22.3035	17.9639	12.819	7.19937	7.93661	7.57112	1.11655	5.61e-05
ENSG00000204619	PPP1R11	48.7278	50.1983	52.234	33.2209	31.3374	26.0328	26.9701	37.588	52.0287	68.5947	64.9826	58.8532	26.7613	27.326	44.4747	31.1144	0.704697	5.61e-05
ENSG00000186432	KPNA4	113.48	112.549	116.676	65.6022	56.7658	63.0086	55.507	96.0426	198.541	231.875	195.383	143.031	108.08	106.769	111.814	91.3844	0.676959	5.65e-05
ENSG00000183853	KIRREL1	90.4382	94.8138	82.441	78.7596	32.3106	35.4858	29.5858	34.0692	83.1718	75.9821	66.5518	78.4112	65.3619	61.9652	58.0414	69.0394	0.730411	5.69e-05
ENSG00000137492	THAP12	59.727	52.3167	61.4471	49.9377	32.4088	35.06	32.1505	36.5037	86.5226	69.8189	66.2137	80.8734	46.78	44.8908	56.9446	53.0586	0.587401	5.8e-05
ENSG00000120699	EXOSC8	38.9223	37.7065	33.377	31.184	28.4718	26.1851	21.0362	27.1232	77.554	153.719	129.284	152.62	48.6424	40.8324	46.3814	56.0683	0.939747	5.8e-05
ENSG00000164741	DLC1	45.9791	46.185	45.3368	49.883	31.6092	30.6953	34.845	24.9137	70.4817	73.0082	96.6833	78.9283	31.4817	48.9567	46.0799	51.3165	0.685925	5.84e-05
ENSG00000164111	ANXA5	178.623	170.063	176.753	132.171	94.6771	88.8734	92.0127	114.061	180.422	479.727	277.108	448.744	103.607	179.713	215.134	198.882	0.814969	5.87e-05
ENSG00000137801	THBS1	26.8223	30.6521	28.9802	17.4905	3.21223	4.99928	2.70057	4.05998	1.6416	0.655194	0.307837	0.356806	2.98859	0.629355	0.200198	0.180151	2.14612	5.93e-05
ENSG00000037749	MFAP3	52.0596	46.696	47.9669	62.8017	29.2005	33.2418	32.9583	21.5229	72.9773	86.2574	54.4155	60.5707	45.0765	29.8104	18.9897	27.8781	0.930615	5.97e-05
ENSG00000248092	NNT-AS1	23.3263	25.8789	21.0911	27.1857	14.7668	14.4739	14.6976	11.5656	30.0962	52.6412	37.7268	36.8276	22.0722	17.2179	14.1085	13.8457	0.969237	6.03e-05
ENSG00000100413	POLR3H	52.4071	55.5805	63.3195	71.8622	42.6708	41.6582	40.1334	26.3666	76.2004	67.7394	58.9748	79.6584	40.3618	28.0009	24.3649	32.5724	0.85448	6.08e-05
ENSG00000040487	PQLC2	19.6636	23.3592	24.3217	30.2858	17.0758	17.2708	18.2734	11.4796	32.0786	52.2143	38.0733	53.4839	14.3118	12.6403	13.0553	17.0528	1.07501	6.19e-05
ENSG00000140859	KIFC3	32.3428	30.3355	32.6872	31.0716	18.4885	17.422	15.2296	16.5329	22.291	36.8283	31.6921	31.4182	14.1423	15.9898	17.6827	16.1443	0.852939	6.22e-05
ENSG00000052749	RRP12	126.241	138.722	135.451	94.3407	95.6846	81.9037	88.0815	113.297	362.938	240.575	258.25	267.767	94.9772	90.5238	126.738	116.24	0.839076	6.5e-05
ENSG00000218336	TENM3	76.3707	72.1585	70.0303	94.5698	39.1233	40.9091	39.6374	25.7775	30.6353	36.603	61.776	31.0894	23.0478	20.572	30.0744	19.5902	0.880059	6.53e-05
ENSG00000104980	TIMM44	101.619	110.496	109.276	63.1959	60.1862	57.0603	54.9493	87.9725	272.048	198.6	214.268	243.753	142.297	124.811	168.696	149.292	0.564833	6.59e-05
ENSG00000140992	PDPK1	45.6028	36.7409	37.7958	49.2813	27.4869	29.4717	24.585	19.5332	40.855	57.8839	54.3655	60.4499	22.8917	31.0881	30.7381	34.1178	0.736709	6.74e-05
ENSG00000131831	RAI2	8.26155	8.88572	9.2133	24.0934	4.03847	3.68607	4.92228	0.884044	7.50998	9.25367	5.20453	11.9402	2.26245	0.853733	0.443909	0.522179	2.20783	6.78e-05
ENSG00000163453	IGFBP7	21.9915	28.3064	29.6455	45.1129	3.52909	5.26327	4.29235	2.31699	3.29696	3.21555	6.37133	3.24219	4.23955	1.70927	3.45203	1.80469	2.00987	6.82e-05
ENSG00000122870	BICC1	35.9423	33.4182	34.9405	35.165	5.41158	6.85548	4.74686	3.94912	18.3965	6.11579	3.27436	5.50701	10.0437	2.86242	1.16933	1.16093	1.9454	6.86e-05
ENSG00000177058	SLC38A9	20.637	19.4213	21.5777	22.9687	13.2984	16.8994	14.1438	11.9702	37.0637	46.5988	32.0368	42.4929	16.7342	14.2549	13.0605	16.9573	0.962573	7.04e-05
ENSG00000055147	FAM114A2	16.9356	19.7006	15.3941	19.5823	10.4043	12.489	9.98651	7.93638	49.9625	48.934	33.8932	32.9918	23.7145	13.9769	10.0686	15.4515	1.10221	7.38e-05
ENSG00000171574	ZNF584	39.1288	39.4169	35.4562	24.4509	17.6536	15.834	15.687	23.1451	41.7199	28.7577	39.638	30.2749	19.1966	20.1406	17.5823	19.9564	0.823812	7.39e-05
ENSG00000165832	TRUB1	36.0445	32.4227	33.6634	38.6736	28.6405	28.208	23.7141	21.2331	73.9463	92.2506	72.5058	77.6889	35.7614	27.9413	22.6381	31.8736	0.907233	7.41e-05
ENSG00000163904	SENP2	82.7781	82.0692	86.2542	46.5288	35.5894	39.2019	37.611	61.3254	135.75	148.677	146.778	83.5605	82.119	72.9851	64.6061	50.6154	0.786725	7.48e-05
ENSG00000180423	HARBI1	3.26904	2.74859	2.94331	5.629	1.45822	1.31798	2.46059	0.653657	13.323	18.1056	11.1229	14.9505	4.70643	2.3405	2.2289	2.39829	2.09538	7.5e-05
ENSG00000128708	HAT1	85.0826	81.228	96.6781	88.2329	59.6527	61.6368	58.916	49.7914	104.003	138.3	107.149	106.788	76.656	64.095	68.1138	85.5701	0.550079	7.55e-05
ENSG00000115866	DARS	72.9593	72.1341	75.4245	72.2689	61.7294	55.3639	57.2443	52.2895	137.28	177.192	156.817	156.793	87.0266	75.6383	90.4812	89.5588	0.585857	7.75e-05
ENSG00000144040	SFXN5	21.0339	23.6582	20.4202	31.4429	13.3345	12.287	11.9347	7.10427	19.1424	24.4179	23.8126	22.1435	9.96911	10.1034	10.3864	11.6728	1.03742	7.78e-05
ENSG00000254093	PINX1	6.82921	6.75854	7.3559	5.29112	4.68616	4.11938	5.04971	5.66765	33.4636	27.9115	26.0998	33.614	5.88203	3.60388	5.18507	5.3005	1.61543	7.9e-05
ENSG00000115233	PSMD14	80.0219	78.6831	85.8792	86.9802	65.3658	65.2423	64.711	54.8275	149.59	173.37	150.685	138.727	85.4976	78.3498	92.6367	97.5072	0.556969	7.9e-05
ENSG00000159200	RCAN1	25.3683	22.0526	28.037	34.5684	21.4355	19.4348	22.366	13.2694	41.5133	82.2337	57.5367	82.8555	17.2233	13.8742	10.786	13.9078	1.33207	7.98e-05
ENSG00000164292	RHOBTB3	194.149	196.156	187.751	116.851	76.0797	76.7804	66.9691	109.819	208.614	302.194	179.037	235.866	161.581	188.913	199.671	178.932	0.623478	7.98e-05
ENSG00000139508	SLC46A3	7.60014	6.30156	5.81462	12.2717	2.14107	2.85299	2.44666	0.948819	10.0987	8.94929	10.0581	8.56034	5.1243	1.38257	0.735557	1.01807	2.06171	8.01e-05
ENSG00000151576	QTRT2	43.5246	42.25	39.5052	26.7416	22.6201	22.2633	22.9852	31.0757	121.773	112.476	97.6893	76.0001	64.1971	52.0715	46.8709	51.2311	0.747642	8.01e-05
ENSG00000213626	LBH	27.4352	28.6325	35.1649	21.4738	8.34149	9.31801	6.90277	9.50282	4.55358	9.10156	6.32463	7.9036	4.03799	6.23285	3.17772	3.52565	1.29363	8.04e-05
ENSG00000145734	BDP1	117.023	101.804	102.535	111.789	86.5589	68.7059	80.4138	74.3586	211.483	172.095	186.762	140.876	98.4062	105.453	103.482	115.985	0.565654	8.07e-05
ENSG00000139324	TMTC3	62.886	55.4508	62.8714	60.5779	41.0149	44.1898	40.471	38.2363	70.5795	69.4397	68.9927	56.6702	42.4048	37.0418	32.3493	36.4688	0.641965	8.13e-05
ENSG00000158050	DUSP2	1.16016	2.28511	1.94768	1.57154	0.402029	0.451933	0.178054	0.309914	12.0576	10.609	17.2106	19.7707	2.12201	1.96416	7.00279	3.44903	2.29245	8.31e-05
ENSG00000101152	DNAJC5	122.576	124.945	140.843	125.675	96.0886	99.2925	91.9641	93.8793	118.181	163.939	123.639	158.488	71.9069	83.4495	101.55	88.6736	0.502324	8.32e-05
ENSG00000116198	CEP104	65.3663	73.4654	74.9717	82.8484	56.2944	56.4392	60.8461	45.2528	95.0363	127.981	116.838	114.041	46.4034	52.625	59.1258	63.886	0.682332	8.35e-05
ENSG00000136068	FLNB	251.828	270.371	222.654	174.489	141.542	140.661	154.16	209.879	281.505	300.113	270.002	258.484	189.857	206.301	183.961	223.46	0.420313	8.35e-05
ENSG00000104267	CA2	24.1771	24.7361	23.5143	22.8583	1.54108	2.03204	2.41959	1.65123	87.861	126.117	76.3563	128.005	35.1926	57.029	74.0517	117.04	1.53909	8.42e-05
ENSG00000212123	PRR22	1.68956	1.69577	1.50102	9.11692	1.37002	1.50533	1.41537	0.116382	16.4491	12.2723	8.87243	18.9832	3.36722	1.61414	0.851761	1.60423	2.47118	8.45e-05
ENSG00000083812	ZNF324	43.4111	42.4738	39.9266	30.552	18.6822	22.2955	18.4524	23.2005	34.4398	29.0906	32.4455	32.6458	21.2618	18.6213	16.0608	19.5519	0.770866	8.5e-05
ENSG00000184515	BEX5	0.898898	0.879889	1.07514	0.135137	0.111129	0.0489327	0.0563684	0.405802	39.7851	42.4693	19.0804	31.7963	9.38067	13.6113	11.9552	9.24232	1.62916	8.63e-05
ENSG00000173905	GOLIM4	190.574	190.337	209.315	120.125	40.8039	49.8367	42.3313	59.8077	86.9344	96.4836	80.6938	73.6776	77.9385	80.4577	65.1712	64.6348	0.978025	8.63e-05
ENSG00000101868	POLA1	92.8714	100.263	100.711	124.381	74.5309	79.3283	86.9727	57.9943	162.708	181.388	159.677	119.743	64.9694	48.8531	62.1216	65.0904	0.858698	8.7e-05
ENSG00000168917	SLC35G2	9.4448	10.4278	10.8229	8.201	5.45857	5.24133	5.87955	6.60836	32.9423	57.6838	43.2024	34.0583	17.917	17.4134	16.4941	15.942	1.10184	8.71e-05
ENSG00000172339	ALG14	11.1027	10.773	11.7233	9.32637	7.20089	6.1416	5.88936	6.9115	17.242	25.4054	18.9466	23.6925	6.35687	5.98638	2.34981	5.86802	1.37293	8.72e-05
ENSG00000108510	MED13	182.845	159.305	151.596	146.233	102.641	91.997	112.167	116.924	177.844	180.633	176.252	127.328	113.056	114.741	133.644	132.287	0.442226	8.72e-05
ENSG00000136104	RNASEH2B	23.8945	24.9162	30.2978	24.0895	19.2626	19.0283	20.3935	19.2021	60.0232	101.773	80.8549	68.8183	30.2545	25.7721	23.5063	20.9974	1.01787	9e-05
ENSG00000101421	CHMP4B	102.478	114.231	119.097	102.957	72.4564	85.9369	77.3038	80.3528	111.64	188.037	118.699	176.717	78.2313	71.8502	84.4441	79.5946	0.633354	9e-05
ENSG00000076242	MLH1	57.8254	54.5242	58.7538	39.271	31.0435	34.3476	39.3172	44.821	77.3837	97.0466	76.5271	81.4473	51.0848	40.8794	39.0741	46.246	0.652948	9.06e-05
ENSG00000086712	TXLNG	168.378	157.805	175.523	126.706	96.3158	100.019	96.5444	112.671	158.794	154.206	155.124	153.999	122.531	107.083	140.549	135.494	0.393854	9.15e-05
ENSG00000105058	FAM32A	79.9522	80.3872	96.6672	73.0762	54.8554	57.1634	53.6409	60.5253	93.9913	101.925	78.3799	98.507	50.0608	67.5214	61.8008	65.5238	0.506239	9.27e-05
ENSG00000132768	DPH2	65.2735	63.1605	61.6418	43.6191	41.456	39.4672	37.2454	49.403	138.714	71.9196	102.715	96.6251	30.9133	34.3143	51.836	48.5703	0.855686	9.39e-05
ENSG00000109320	NFKB1	26.517	28.5662	24.25	25.4455	16.8264	18.8719	19.9973	16.8895	55.9794	67.3062	81.0042	56.8164	26.5958	30.4063	37.2334	35.8148	0.767227	9.47e-05
ENSG00000107949	BCCIP	98.6893	100.538	110.098	71.3132	55.1563	58.6498	50.7818	66.726	168.654	157.916	141.629	148.691	107.236	114.051	125.916	138.351	0.449041	9.49e-05
ENSG00000187098	MITF	7.30995	9.00268	6.7587	6.48717	2.7514	2.10843	1.90089	2.0835	27.8755	15.4448	16.1785	14.0202	10.4698	5.43489	1.64002	4.87663	1.66321	9.58e-05
ENSG00000160818	GPATCH4	95.3888	99.3214	102.766	70.875	54.6193	41.0477	46.5482	57.0191	290.975	140.416	169.157	109.979	92.2369	75.5604	108.064	113.219	0.814942	9.78e-05
ENSG00000135999	EPC2	34.4613	33.1097	34.343	40.5052	25.6042	26.6261	28.2608	18.6592	72.7888	77.4052	71.2523	61.5232	36.8325	26.9512	30.5087	32.8593	0.794661	9.81e-05
ENSG00000149084	HSD17B12	97.9821	86.0322	93.1762	61.4599	38.881	47.5096	35.0539	54.0188	79.8906	137.963	74.9567	138.645	64.1574	71.427	76.4393	81.687	0.672498	9.88e-05
ENSG00000108061	SHOC2	30.9702	30.2932	31.8378	44.6562	26.1531	23.88	27.5601	15.4431	84.0101	85.1637	75.7235	66.3145	33.6266	31.1549	23.2986	30.5274	0.94396	9.97e-05
